# Supplementary material for: Clinicopathological and Molecular Prognostic Classifier for Intermediate/High-Risk Clear Cell Renal Cell Carcinoma
Source: Cancers (Basel). 2021 Dec 17;13(24):6338. doi: 10.3390/cancers13246338 (PMC8699125; doi:10.3390/cancers13246338)
Supplement: Supplementary file 1 [file cancers-13-06338-s001.zip]

Archive with 5 entries (5 files):
- Figure S1.pdf
- Figure S2.pdf
- Figure S3.pdf
- Figure S4.pdf
- Table S1.xlsx
