# Supplementary material for: Clinicopathological and Molecular Prognostic Classifier for Intermediate/High-Risk Clear Cell Renal Cell Carcinoma
Source: Cancers (Basel). 2021 Dec 17;13(24):6338. doi: 10.3390/cancers13246338 (PMC8699125; doi:10.3390/cancers13246338)
Supplement: Supplementary file 1 [file cancers-13-06338-s001.zip › Table S1.xlsx]

## Sheet: REACTOME_EKGG
ID	Description	setSize	enrichmentScore	NES	pvalue	p.adjust	qvalues	rank	leading_edge	core_enrichment
HALLMARK_EPITHELIAL_MESENCHYMAL_TRANSITION	HALLMARK_EPITHELIAL_MESENCHYMAL_TRANSITION	200	0.657374	3.30769	1e-10	4.69375e-09	3.13816e-09	4994	tags=53%, list=13%, signal=46%	TNFRSF12A/IL32/THBS1/CCN2/COL7A1/IGFBP4/ACTA2/MMP14/LOXL1/FZD8/CTHRC1/COL4A1/GPC1/COL3A1/COL4A2/NTM/VCAN/ADAM12/CXCL6/GEM/FLNA/COMP/ITGB5/COL5A2/TPM4/SERPINH1/CCN1/PLOD1/COL5A1/COL1A1/TAGLN/MYL9/GADD45B/MATN3/COL8A2/COL11A1/PRRX1/SDC4/TPM2/DPYSL3/COL6A2/NOTCH2/PPIB/COL6A3/SPOCK1/ELN/SFRP4/LOXL2/CXCL8/EFEMP2/MCM7/COL5A3/PLOD2/LAMC2/WNT5A/TNC/COL16A1/COL1A2/FBN1/CXCL1/PCOLCE/LAMC1/GPX7/FBN2/LRP1/CD…
REACTOME_ECM_PROTEOGLYCANS	REACTOME_ECM_PROTEOGLYCANS	76	0.726108	3.1258	1e-10	4.69375e-09	3.13816e-09	4324	tags=54%, list=11%, signal=48%	DAG1/APP/TGFB3/TNXB/COL4A1/COL3A1/COL4A2/VCAN/AGRN/COMP/ITGB5/COL5A2/COL4A5/COL5A1/COL1A1/COL6A1/MATN3/LAMB1/LAMA5/ITGB6/COL6A2/ASPN/COL6A3/ITGA2B/COL4A6/COL5A3/TNC/COL1A2/LAMC1/LAMB2/SPARC/TGFB1/ITGAV/ITGB3/PTPRS/NCAM1/LAMA2/ACAN/DMP1/HSPG2/COL9A2
REACTOME_COLLAGEN_DEGRADATION	REACTOME_COLLAGEN_DEGRADATION	64	0.751828	3.10847	1e-10	4.69375e-09	3.13816e-09	4529	tags=56%, list=12%, signal=50%	COL7A1/MMP14/COL4A1/MMP7/COL3A1/COL10A1/COL4A2/COL5A2/COL4A5/COL5A1/COL1A1/COL6A1/COL18A1/COL8A2/CTSD/COL11A1/MMP13/COL6A2/COL6A3/MMP11/FURIN/COL26A1/COL4A6/CTSK/COL5A3/MMP9/COL17A1/COL16A1/COL1A2/MMP2/MMP3/COL12A1/COL11A2/COL15A1/COL9A2/CTSL
REACTOME_NON_INTEGRIN_MEMBRANE_ECM_INTERACTIONS	REACTOME_NON_INTEGRIN_MEMBRANE_ECM_INTERACTIONS	59	0.733103	2.99302	1e-10	4.69375e-09	3.13816e-09	4251	tags=54%, list=11%, signal=48%	DAG1/THBS1/COL4A1/COL3A1/COL10A1/COL4A2/AGRN/ITGB5/COL5A2/COL4A5/COL5A1/COL1A1/DDR1/LAMB1/COL11A1/LAMA5/ACTN1/SDC4/COL4A6/COL5A3/LAMC2/TNC/COL1A2/LAMC1/LAMB2/TGFB1/ITGAV/ITGB3/LAMA2/COL11A2/HSPG2/LAMB3
REACTOME_COLLAGEN_FORMATION	REACTOME_COLLAGEN_FORMATION	90	0.675027	2.98425	1e-10	4.69375e-09	3.13816e-09	4691	tags=56%, list=12%, signal=49%	COL7A1/LOXL1/CD151/COL4A1/MMP7/COL3A1/COL10A1/COL4A2/P4HB/COL5A2/COL4A5/SERPINH1/LOXL4/PLOD1/COL5A1/COL1A1/COL6A1/COL18A1/ADAMTS14/COL8A2/COL11A1/PXDN/MMP13/COL6A2/PPIB/COL6A3/COLGALT2/LOXL2/COL26A1/COL4A6/COL5A3/PLOD2/MMP9/LAMC2/COL17A1/COL16A1/COL1A2/PCOLCE/PLEC/CRTAP/MMP3/P4HA2/COL12A1/COL11A2/COL15A1/LAMB3/COL9A2/CTSV/CTSL/ADAMTS2
REACTOME_ASSEMBLY_OF_COLLAGEN_FIBRILS_AND_OTHER_MULTIMERIC_STRUCTURES	REACTOME_ASSEMBLY_OF_COLLAGEN_FIBRILS_AND_OTHER_MULTIMERIC_STRUCTURES	61	0.725465	2.983	1e-10	4.69375e-09	3.13816e-09	4529	tags=62%, list=12%, signal=55%	COL7A1/LOXL1/CD151/COL4A1/MMP7/COL3A1/COL10A1/COL4A2/COL5A2/COL4A5/LOXL4/COL5A1/COL1A1/COL6A1/COL18A1/COL8A2/COL11A1/PXDN/MMP13/COL6A2/COL6A3/LOXL2/COL4A6/COL5A3/MMP9/LAMC2/COL17A1/COL1A2/PCOLCE/PLEC/MMP3/COL12A1/COL11A2/COL15A1/LAMB3/COL9A2/CTSV/CTSL
REACTOME_EXTRACELLULAR_MATRIX_ORGANIZATION	REACTOME_EXTRACELLULAR_MATRIX_ORGANIZATION	301	0.560724	2.94061	1e-10	4.69375e-09	3.13816e-09	4691	tags=41%, list=12%, signal=37%	CAPNS1/DAG1/BSG/APP/THBS1/COL7A1/TGFB3/ADAMTS8/TNXB/MMP14/LOXL1/CD151/COL4A1/MMP7/COL3A1/COL10A1/COL4A2/VCAN/ADAM12/P4HB/AGRN/COMP/ITGB5/COL5A2/COL4A5/ADAM15/SERPINH1/LOXL4/PLOD1/COL5A1/COL1A1/COL6A1/DDR1/MATN3/COL18A1/LAMB1/ADAMTS14/SPOCK3/COL8A2/CTSD/EMILIN1/ADAMTS1/COL11A1/PXDN/EFEMP1/LAMA5/ACTN1/MMP13/ITGB6/SDC4/COL6A2/ASPN/PPIB/COL6A3/ELN/ITGA2B/COLGALT2/LOXL2/EFEMP2/MMP11/ADAM8/ITGA3/FURIN/…
HALLMARK_MYC_TARGETS_V1	HALLMARK_MYC_TARGETS_V1	200	0.583868	2.93784	1e-10	4.69375e-09	3.13816e-09	4721	tags=40%, list=12%, signal=35%	RUVBL2/VDAC3/PPM1G/SNRPG/HNRNPR/HNRNPC/PSMD3/NCBP2/PPIA/TUFM/CCT7/HDGF/HNRNPA3/SET/PSMB3/LSM2/KPNB1/FBL/LSM7/XRCC6/STARD7/CDK4/RANBP1/IMPDH2/CCT5/ODC1/EIF3D/HNRNPA1/HNRNPA2B1/RPS3/TRIM28/POLD2/MCM5/KARS1/PGK1/CSTF2/RPS2/SRM/MCM2/SRSF3/RPL18/PHB/PSMC4/EIF4H/PA2G4/MCM7/EXOSC7/SRSF1/C1QBP/SLC25A3/MCM4/KPNA2/RAN/CAD/GOT2/RPLP0/NOLC1/NHP2/TYMS/CANX/CDK2/MYC/HSP90AB1/RPS5/YWHAE/NPM1/SERBP1/PRPF31/EIF3B…
PID_SYNDECAN_1_PATHWAY	PID_SYNDECAN_1_PATHWAY	46	0.74987	2.92611	1e-10	4.69375e-09	3.13816e-09	4324	tags=61%, list=11%, signal=54%	BSG/COL7A1/COL4A1/MMP7/COL3A1/COL10A1/COL5A2/COL4A5/COL5A1/COL1A1/COL6A1/COL8A2/COL11A1/LAMA5/COL6A2/PPIB/COL6A3/COL4A6/HGF/MMP9/COL17A1/COL16A1/COL1A2/TGFB1/COL12A1/COL11A2/COL15A1/COL9A2
REACTOME_DEGRADATION_OF_THE_EXTRACELLULAR_MATRIX	REACTOME_DEGRADATION_OF_THE_EXTRACELLULAR_MATRIX	140	0.608034	2.90945	1e-10	4.69375e-09	3.13816e-09	4680	tags=46%, list=12%, signal=40%	CAPNS1/BSG/COL7A1/ADAMTS8/MMP14/COL4A1/MMP7/COL3A1/COL10A1/COL4A2/COL5A2/COL4A5/ADAM15/COL5A1/COL1A1/COL6A1/COL18A1/LAMB1/SPOCK3/COL8A2/CTSD/ADAMTS1/COL11A1/LAMA5/MMP13/COL6A2/COL6A3/ELN/MMP11/ADAM8/FURIN/COL26A1/CAPN8/COL4A6/CTSK/COL5A3/MMP9/LAMC2/COL17A1/COL16A1/COL1A2/FBN1/CAPN2/LAMC1/FBN2/MMP2/MMP3/SPP1/ADAMTS16/CAPN1/ADAMTS5/TIMP2/TPSAB1/KLK7/ACAN/COL12A1/COL11A2/COL15A1/HSPG2/LAMB3/COL9A2/C…
REACTOME_COLLAGEN_BIOSYNTHESIS_AND_MODIFYING_ENZYMES	REACTOME_COLLAGEN_BIOSYNTHESIS_AND_MODIFYING_ENZYMES	67	0.680691	2.8427	1e-10	4.69375e-09	3.13816e-09	5080	tags=55%, list=13%, signal=48%	COL7A1/COL4A1/COL3A1/COL10A1/COL4A2/P4HB/COL5A2/COL4A5/SERPINH1/PLOD1/COL5A1/COL1A1/COL6A1/COL18A1/ADAMTS14/COL8A2/COL11A1/COL6A2/PPIB/COL6A3/COLGALT2/COL26A1/COL4A6/COL5A3/PLOD2/COL17A1/COL16A1/COL1A2/PCOLCE/CRTAP/P4HA2/COL12A1/COL11A2/COL15A1/COL9A2/ADAMTS2/COL22A1
KEGG_ECM_RECEPTOR_INTERACTION	KEGG_ECM_RECEPTOR_INTERACTION	84	0.653831	2.8366	1e-10	4.69375e-09	3.13816e-09	4251	tags=54%, list=11%, signal=48%	DAG1/THBS1/TNXB/COL4A1/COL3A1/COL4A2/AGRN/COMP/ITGB5/COL5A2/COL5A1/COL1A1/COL6A1/SV2A/LAMB1/COL11A1/LAMA5/ITGB6/SDC4/COL6A2/COL6A3/ITGA2B/THBS4/ITGA3/RELN/COL4A6/ITGB8/COL5A3/LAMC2/TNC/COL1A2/LAMC1/LAMB2/SV2C/SPP1/ITGAV/ITGB3/THBS2/LAMA2/LAMB4/GP5/ITGB7/COL11A2/HSPG2/LAMB3
REACTOME_COLLAGEN_CHAIN_TRIMERIZATION	REACTOME_COLLAGEN_CHAIN_TRIMERIZATION	44	0.722118	2.80059	1e-10	4.69375e-09	3.13816e-09	4324	tags=57%, list=11%, signal=51%	COL7A1/COL4A1/COL3A1/COL10A1/COL4A2/COL5A2/COL4A5/COL5A1/COL1A1/COL6A1/COL18A1/COL8A2/COL11A1/COL6A2/COL6A3/COL26A1/COL4A6/COL5A3/COL17A1/COL16A1/COL1A2/COL12A1/COL11A2/COL15A1/COL9A2
REACTOME_RHO_GTPASES_ACTIVATE_PKNS	REACTOME_RHO_GTPASES_ACTIVATE_PKNS	92	0.59994	2.66897	1e-10	4.69375e-09	3.13816e-09	7823	tags=57%, list=20%, signal=45%	H2BC13/H4C1/SFN/YWHAH/RHOC/PKN1/H4C2/MYL6/RHOA/H2AC4/MYL9/CDC25C/H2BC11/H2BC5/H4C9/H2BC15/MYH9/H3C14/H2BC12/H2BC7/YWHAG/H3-3B/H4-16/H2AJ/H4C12/H4C11/PPP1R12A/YWHAE/H4C8/H2AC6/H3C10/YWHAQ/H3C15/PPP1CB/H2BC4/H2BC8/PKN3/H2BC10/H2AZ1/H4C5/H2BU1/H2AC19/KDM1A/MYH10/H2AC20/H4C3/MYH11/YWHAZ/H2BC21/H2AX/KLK2/H2BC3
REACTOME_MET_ACTIVATES_PTK2_SIGNALING	REACTOME_MET_ACTIVATES_PTK2_SIGNALING	30	0.763521	2.65316	2.83877e-10	1.06596e-08	7.12681e-09	4911	tags=63%, list=13%, signal=55%	COL3A1/COL5A2/COL5A1/COL1A1/LAMB1/COL11A1/LAMA5/ITGA3/HGF/COL5A3/LAMC2/COL1A2/LAMC1/LAMB2/SRC/LAMA2/COL11A2/LAMB3/ITGB1
REACTOME_DNA_METHYLATION	REACTOME_DNA_METHYLATION	63	0.635523	2.62224	1e-10	4.69375e-09	3.13816e-09	7823	tags=59%, list=20%, signal=47%	H2BC13/H4C1/DNMT3B/H4C2/H2AC4/H2BC11/H2BC5/H4C9/UHRF1/H2BC15/H3C14/H2BC12/H2BC7/H3-3B/H4-16/H2AJ/H4C12/H4C11/DNMT3L/H4C8/H2AC6/H3C10/H3C15/H2BC4/H2BC8/H2BC10/H2AZ1/H4C5/H2BU1/DNMT3A/H2AC19/H2AC20/H4C3/H2BC21/H2AX/DNMT1/H2BC3
HALLMARK_APICAL_JUNCTION	HALLMARK_APICAL_JUNCTION	200	0.517499	2.60389	1e-10	4.69375e-09	3.13816e-09	7758	tags=49%, list=20%, signal=40%	SIRPA/PARVA/GTF2F1/YWHAH/ACTN3/AKT2/ACTG1/NECTIN2/VCAN/MSN/ADAM15/TUBG1/ACTN4/RRAS/NF2/TSPAN4/MYL9/DSC1/NLGN2/CLDN4/PFN1/ACTN1/CERCAM/CNN2/MYH9/B4GALT1/ACTB/ITGA3/SORBS3/CLDN19/MMP9/LAMC2/VASP/ACTC1/COL17A1/COL16A1/FBN1/FLNC/MVD/CD276/HADH/ACTG2/PKD1/CDH11/VAV2/MMP2/CDH15/ZYX/FSCN1/ACTN2/SRC/ADAMTS5/ICAM1/CLDN6/GAMT/EVL/CLDN9/CTNNA1/MAP4K2/INSIG1/ADAM23/DLG1/KCNH2/VCL/SPEG/SGCE/DMP1/CADM3/LAMB3/S…
REACTOME_ELASTIC_FIBRE_FORMATION	REACTOME_ELASTIC_FIBRE_FORMATION	45	0.666692	2.59417	2.37271e-09	7.12763e-08	4.76541e-08	3911	tags=53%, list=10%, signal=48%	TGFB3/LOXL1/ITGB5/LOXL4/EMILIN1/EFEMP1/ITGB6/ELN/LOXL2/EFEMP2/FURIN/LTBP3/ITGB8/FBN1/FBN2/MFAP2/MFAP1/TGFB1/ITGAV/ITGB3/LTBP2/FBLN1/MFAP4/EMILIN2
REACTOME_O_GLYCOSYLATION_OF_TSR_DOMAIN_CONTAINING_PROTEINS	REACTOME_O_GLYCOSYLATION_OF_TSR_DOMAIN_CONTAINING_PROTEINS	38	0.695373	2.59416	3.13707e-09	9.17898e-08	6.1369e-08	10014	tags=76%, list=26%, signal=57%	POFUT2/THBS1/ADAMTS8/ADAMTS17/ADAMTSL2/ADAMTS14/ADAMTS1/ADAMTSL3/ADAMTS15/SBSPON/ADAMTS16/ADAMTS5/THBS2/ADAMTS6/ADAMTS2/ADAMTS12/ADAMTS4/CFP/ADAMTSL1/ADAMTS9/THSD4/SEMA5A/ADAMTS7/SEMA5B/THSD7A/ADAMTS19/ADAMTS3/ADAMTS10/THSD1
PID_AVB3_INTEGRIN_PATHWAY	PID_AVB3_INTEGRIN_PATHWAY	74	0.604786	2.59076	1e-10	4.69375e-09	3.13816e-09	4324	tags=43%, list=11%, signal=39%	COL7A1/BCAR1/COL4A1/COL3A1/COL10A1/COL5A2/COL4A5/RHOA/COL5A1/COL1A1/COL6A1/COL8A2/COL11A1/COL6A2/COL6A3/COL4A6/COL17A1/COL16A1/COL1A2/TLN1/SPP1/ITGAV/ITGB3/SRC/ILK/EDIL3/VCL/COL12A1/COL11A2/PTPN11/COL15A1/COL9A2
PID_INTEGRIN3_PATHWAY	PID_INTEGRIN3_PATHWAY	43	0.669823	2.58721	3.9848e-09	1.12222e-07	7.50295e-08	3758	tags=47%, list=10%, signal=42%	THBS1/COL4A1/COL4A5/CCN1/COL1A1/L1CAM/LAMB1/SDC4/ITGA2B/SPHK1/COL4A6/TNC/COL1A2/FBN1/LAMC1/SPP1/ITGAV/ITGB3/EDIL3/HMGB1
KEGG_FOCAL_ADHESION	KEGG_FOCAL_ADHESION	199	0.514567	2.58572	1e-10	4.69375e-09	3.13816e-09	4911	tags=40%, list=13%, signal=35%	THBS1/PARVA/PPP1CA/TNXB/ACTN3/BCAR1/AKT2/COL4A1/ACTG1/COL3A1/COL4A2/BAD/FLNA/COMP/ITGB5/RAC3/COL5A2/ACTN4/RHOA/COL5A1/COL1A1/PAK4/COL6A1/MYL9/LAMB1/CAV2/FLNB/COL11A1/LAMA5/ACTN1/ITGB6/COL6A2/COL6A3/ITGA2B/THBS4/ACTB/MYLK3/ITGA3/RELN/CRK/COL4A6/HGF/ITGB8/PARVB/COL5A3/MYLK2/LAMC2/VASP/TNC/COL1A2/FLNC/CAPN2/LAMC1/LAMB2/VAV2/ZYX/PPP1R12A/ERBB2/MYLK/ACTN2/TLN1/SPP1/ITGAV/ITGB3/SRC/ILK/THBS2/LAMA2/PAK5…
REACTOME_ERCC6_CSB_AND_EHMT2_G9A_POSITIVELY_REGULATE_RRNA_EXPRESSION	REACTOME_ERCC6_CSB_AND_EHMT2_G9A_POSITIVELY_REGULATE_RRNA_EXPRESSION	74	0.594786	2.54792	3.06092e-10	1.13053e-08	7.55855e-09	7823	tags=53%, list=20%, signal=42%	GATAD2A/H2BC13/H4C1/H4C2/H2AC4/H2BC11/H2BC5/H4C9/H2BC15/H3C14/H2BC12/H2BC7/H3-3B/H4-16/H2AJ/H4C12/H4C11/CHD4/CHD3/H4C8/H2AC6/MTA2/H3C10/EHMT2/H3C15/MBD3/H2BC4/H2BC8/H2BC10/H2AZ1/H4C5/H2BU1/H2AC19/CBX3/H2AC20/H4C3/H2BC21/H2AX/H2BC3
PID_INTEGRIN1_PATHWAY	PID_INTEGRIN1_PATHWAY	66	0.60988	2.53567	2.59007e-10	1.00611e-08	6.72666e-09	4911	tags=48%, list=13%, signal=42%	THBS1/COL7A1/COL4A1/CD81/COL3A1/COL5A2/COL4A5/COL5A1/COL1A1/COL6A1/COL18A1/LAMB1/COL11A1/LAMA5/COL6A2/COL6A3/ITGA3/COL4A6/LAMC2/TNC/COL1A2/FBN1/LAMC1/LAMB2/SPP1/ITGAV/THBS2/LAMA2/COL11A2/LAMB3/TGM2/ITGB1
REACTOME_REGULATION_OF_INSULIN_LIKE_GROWTH_FACTOR_IGF_TRANSPORT_AND_UPTAKE_BY_INSULIN_LIKE_GROWTH_FACTOR_BINDING_PROTEINS_IGFBPS	REACTOME_REGULATION_OF_INSULIN_LIKE_GROWTH_FACTOR_IGF_TRANSPORT_AND_UPTAKE_BY_INSULIN_LIKE_GROWTH_FACTOR_BINDING_PROTEINS_IGFBPS	124	0.54014	2.52951	1e-10	4.69375e-09	3.13816e-09	4719	tags=39%, list=12%, signal=34%	NUCB1/PDIA6/TMEM132A/MXRA8/TGOLN2/APP/PRKCSH/IGFBP4/VCAN/P4HB/RCN1/APLP2/CCN1/MATN3/LAMB1/MELTF/CKAP4/SCG3/PNPLA2/EVA1A/IGFBP6/TNC/FBN1/IGFBP5/LAMC1/LAMB2/MMP2/SCG2/IGFBP7/SPP1/C3/C4A/FSTL3/SHISA5/CALU/QSOX1/MEN1/VGF/DMP1/AFP/IGF2/VWA1/GAS6/LGALS1/FAM20A/TIMP1/SERPINA10/IGFBP2
REACTOME_PCP_CE_PATHWAY	REACTOME_PCP_CE_PATHWAY	92	0.565296	2.51485	1e-10	4.69375e-09	3.13816e-09	6738	tags=46%, list=17%, signal=38%	PSMD3/PRICKLE1/PSMB3/FZD8/PSMD2/PSMC3/CLTB/SMURF1/FZD7/RAC3/PSMB6/RHOA/SEM1/PSMB4/SCRIB/PSMB5/PFN1/DVL1/PSMC4/AP2A1/WNT11/WNT5A/UBB/RPS27A/PSME1/AP2S1/WNT4/FZD1/FZD6/DAAM1/DVL2/PSMD8/PSMA7/PSMC2/PSMD4/AP2M1/PSMD7/DVL3/VANGL2/PSME2/RAC2/PSMD11
REACTOME_TELOMERE_MAINTENANCE	REACTOME_TELOMERE_MAINTENANCE	90	0.567364	2.50828	1.12522e-10	5.05394e-09	3.37898e-09	7823	tags=49%, list=20%, signal=39%	RUVBL2/H2BC13/H4C1/POLD4/H4C2/POLD2/H2AC4/H2BC11/H2BC5/WRAP53/DKC1/LIG1/H4C9/CHTF18/H2BC15/H2BC12/H2BC7/H4-16/H2AJ/H4C12/H4C11/RPA1/NHP2/POLD1/H4C8/H2AC6/TERF2IP/WRN/H2BC4/H2BC8/H2BC10/H2AZ1/H4C5/H2BU1/TEN1/H2AC19/H2AC20/H4C3/H2BC21/TERF1/PIF1/H2AX/GAR1/H2BC3
REACTOME_RECOGNITION_AND_ASSOCIATION_OF_DNA_GLYCOSYLASE_WITH_SITE_CONTAINING_AN_AFFECTED_PURINE	REACTOME_RECOGNITION_AND_ASSOCIATION_OF_DNA_GLYCOSYLASE_WITH_SITE_CONTAINING_AN_AFFECTED_PURINE	56	0.620643	2.5007	6.69273e-09	1.79509e-07	1.20016e-07	7823	tags=55%, list=20%, signal=44%	H2BC13/H4C1/H4C2/H2AC4/H2BC11/H2BC5/H4C9/H2BC15/H2BC12/H2BC7/H4-16/H2AJ/H4C12/H4C11/H4C8/H2AC6/TERF2IP/NEIL3/H2BC4/H2BC8/H2BC10/H2AZ1/H4C5/H2BU1/H2AC19/H2AC20/H4C3/H2BC21/TERF1/H2AX/H2BC3
REACTOME_MET_PROMOTES_CELL_MOTILITY	REACTOME_MET_PROMOTES_CELL_MOTILITY	41	0.652138	2.49724	3.76718e-08	8.32103e-07	5.56329e-07	4911	tags=54%, list=13%, signal=47%	COL3A1/COL5A2/COL5A1/COL1A1/LAMB1/COL11A1/LAMA5/ITGA3/CRK/HGF/COL5A3/LAMC2/COL1A2/LAMC1/LAMB2/SRC/LAMA2/TNS3/COL11A2/LAMB3/GRB2/ITGB1
REACTOME_CROSSLINKING_OF_COLLAGEN_FIBRILS	REACTOME_CROSSLINKING_OF_COLLAGEN_FIBRILS	18	0.8069	2.4626	5.78447e-08	1.2067e-06	8.06781e-07	2147	tags=61%, list=5%, signal=58%	LOXL1/COL4A1/COL4A2/COL4A5/LOXL4/COL1A1/PXDN/LOXL2/COL4A6/COL1A2/PCOLCE
HALLMARK_MYOGENESIS	HALLMARK_MYOGENESIS	200	0.489062	2.4608	1e-10	4.69375e-09	3.13816e-09	8580	tags=48%, list=22%, signal=37%	SIRT2/APP/SYNGR2/ACTN3/AKT2/COL3A1/COL4A2/ADAM12/FLII/AGRN/ITGB5/AEBP1/SOD3/COL1A1/CKMT2/TAGLN/PFKM/FABP3/SVIL/GADD45B/TEAD4/CLU/PLXNB2/MAPK12/MYO1C/TPM2/TNNC2/GJA5/COL6A2/COL6A3/MYH9/OCEL1/PDLIM7/SPTAN1/SPHK1/SORBS3/CNN3/TPD52L1/ACTC1/LARGE1/HSPB8/MYLK/SPARC/ACTN2/PTGIS/GAA/TGFB1/IGFBP7/KIFC3/NAV2/GABARAPL2/MB/NCAM1/LAMA2/ATP6AP1/BIN1/KCNH2/SLC6A8/TSC2/TNNT2/SPEG/SLN/COL15A1/NQO1/PICK1/SH3BGR/SG…
REACTOME_LAMININ_INTERACTIONS	REACTOME_LAMININ_INTERACTIONS	30	0.704544	2.44822	1.06254e-07	2.04606e-06	1.36796e-06	5466	tags=63%, list=14%, signal=55%	COL7A1/COL4A1/COL4A2/COL4A5/COL18A1/LAMB1/LAMA5/ITGA3/COL4A6/LAMC2/LAMC1/LAMB2/ITGAV/LAMA2/HSPG2/LAMB3/NID2/ITGB1/ITGA7
HALLMARK_HYPOXIA	HALLMARK_HYPOXIA	200	0.484582	2.43826	1e-10	4.69375e-09	3.13816e-09	9677	tags=50%, list=25%, signal=38%	SLC25A1/PRDX5/CCN2/TKTL1/ALDOA/CAVIN3/TGFB3/GBE1/GPC1/XPNPEP1/FOSL2/ENO1/TPBG/SLC6A6/IDS/PFKL/PFKP/GALK1/CCN1/COL5A1/PGM1/GPI/SULT2B1/NAGK/PGK1/CAVIN1/HS3ST1/KIF5A/PHKG1/SDC4/GPC4/VLDLR/MYH9/SIAH2/TPI1/HK1/MAFF/HK2/LARGE1/CDKN1C/MIF/PFKFB3/EXT1/BRS3/CHST3/CHST2/GAA/SLC2A1/GRHPR/GAPDH/P4HA2/GYS1/CA12/ANXA2/AMPD3/AK4/ENO2/NDST1/ILVBL/AKAP12/TGM2/CAV1/ANGPTL4/TES/ALDOC/MAP3K1/ATF3/KDELR3/ADM/DPYSL4/…
REACTOME_METABOLISM_OF_CARBOHYDRATES	REACTOME_METABOLISM_OF_CARBOHYDRATES	292	0.46625	2.4355	1e-10	4.69375e-09	3.13816e-09	4799	tags=32%, list=12%, signal=28%	PKM/SLC25A11/SLC25A1/G6PD/HS6ST2/DCXR/PPP2R1A/ALDOA/GBE1/GPC1/ENO1/B3GAT3/VCAN/HS6ST1/FUT4/IDS/AGRN/PFKL/PFKP/GALK1/ST3GAL2/PFKM/NAGLU/PGM1/GPI/PGK1/PAPSS2/TKT/HAS2/HS3ST1/CHPF2/MAN2B2/B3GALT5/G6PC3/HS3ST3A1/PHKG1/SDC4/GPC4/PGD/B4GALT1/CEMIP/TPI1/GPC5/HK1/RANBP2/TKFC/HK2/PGAM1/UBB/SLC9A1/PPP2R5D/TALDO1/SLC35B2/NDST3/PFKFB3/EXT1/CHST3/GOT2/CHST2/PRPS1/NUP62/AKR1B1/B4GALT2/SEC13/RPS27A/AKR1A1/AAAS/…
REACTOME_CELL_EXTRACELLULAR_MATRIX_INTERACTIONS	REACTOME_CELL_EXTRACELLULAR_MATRIX_INTERACTIONS	18	0.797302	2.4333	1.3432e-07	2.54305e-06	1.70024e-06	4911	tags=67%, list=13%, signal=58%	PARVA/ACTG1/FLNA/ACTN1/ACTB/PARVB/FBLIM1/VASP/FLNC/ILK/TESK1/ITGB1
REACTOME_NCAM1_INTERACTIONS	REACTOME_NCAM1_INTERACTIONS	42	0.63443	2.43097	2.3466e-07	4.09837e-06	2.7401e-06	4324	tags=36%, list=11%, signal=32%	COL4A1/COL3A1/COL4A2/AGRN/COL5A2/COL4A5/COL5A1/COL6A1/COL6A2/COL6A3/ST8SIA2/COL5A3/CACNA1G/NCAM1/COL9A2
REACTOME_MOLECULES_ASSOCIATED_WITH_ELASTIC_FIBRES	REACTOME_MOLECULES_ASSOCIATED_WITH_ELASTIC_FIBRES	38	0.651073	2.42889	2.80606e-07	4.82599e-06	3.22657e-06	5700	tags=58%, list=15%, signal=50%	TGFB3/ITGB5/EMILIN1/EFEMP1/ITGB6/ELN/EFEMP2/LTBP3/ITGB8/FBN1/FBN2/MFAP2/MFAP1/TGFB1/ITGAV/ITGB3/LTBP2/FBLN1/MFAP4/EMILIN2/ITGB1/LTBP4
REACTOME_INTEGRIN_CELL_SURFACE_INTERACTIONS	REACTOME_INTEGRIN_CELL_SURFACE_INTERACTIONS	85	0.554405	2.42141	1.60579e-09	4.88897e-08	3.26868e-08	4324	tags=42%, list=11%, signal=38%	BSG/THBS1/COL7A1/COL4A1/COL3A1/COL10A1/COL4A2/AGRN/COMP/ITGB5/COL5A2/COL4A5/COL5A1/COL1A1/COL6A1/COL18A1/COL8A2/ITGB6/COL6A2/COL6A3/ITGA2B/ITGA3/COL4A6/ITGB8/COL5A3/TNC/COL16A1/COL1A2/FBN1/SPP1/ITGAV/ITGB3/ICAM1/ITGB7/HSPG2/COL9A2
HALLMARK_ANGIOGENESIS	HALLMARK_ANGIOGENESIS	36	0.658151	2.42113	1.92072e-07	3.54704e-06	2.37149e-06	4680	tags=44%, list=12%, signal=39%	APP/COL3A1/VCAN/CXCL6/LRPAP1/COL5A2/FGFR1/NRP1/VAV2/SPP1/ITGAV/POSTN/SERPINA5/THBD/JAG1/TIMP1
PID_A6B1_A6B4_INTEGRIN_PATHWAY	PID_A6B1_A6B4_INTEGRIN_PATHWAY	46	0.620336	2.42065	6.72402e-08	1.36479e-06	9.12477e-07	7081	tags=50%, list=18%, signal=41%	SFN/YWHAH/LAMB1/LAMA5/LAMC2/YWHAG/COL17A1/LAMC1/LAMB2/ERBB2/YWHAE/LAMA2/YWHAQ/MST1R/LAMB3/GRB2/ITGB1/SHC1/PMP22/AKT1/HRAS/CASP7/YWHAZ
HALLMARK_ESTROGEN_RESPONSE_LATE	HALLMARK_ESTROGEN_RESPONSE_LATE	199	0.481674	2.42043	1e-10	4.69375e-09	3.13816e-09	7042	tags=40%, list=18%, signal=33%	UGDH/DCXR/ETFB/SFN/IGFBP4/AMFR/ABCA3/FKBP4/ST6GALNAC2/TPBG/PLXNB1/IDH2/GLA/SULT2B1/GINS2/KIF20A/PAPSS2/KRT19/FLNB/SEMA3B/CYP4F11/ABHD2/SCUBE2/SIAH2/NCOR2/TPD52L1/LAMC2/LARGE1/DNAJC12/PTPN6/ST14/CELSR2/RET/HSPB8/GAL/PPIF/GALE/SERPINA5/TPSAB1/KLK10/BLVRB/PDLIM3/JAK1/RAPGEFL1/PLAC1/SOX3/PLAAT3/KLF4/CA12/PGR/SLC7A5/FOXC1/IGSF1/LSR/RNASEH2A/CXCL12/ASS1/CCNA1/CAV1/MEST/PCP4/GJB3/WFS1/TOP2A/SLC24A3/IL17…
PID_PLK1_PATHWAY	PID_PLK1_PATHWAY	45	0.621888	2.41983	2.25752e-07	3.97358e-06	2.65667e-06	8198	tags=62%, list=21%, signal=49%	PPP2R1A/PRC1/NUDC/NINL/TUBG1/ERCC6L/RHOA/CDC25C/KIF20A/BUB1/CLSPN/BUB1B/INCENP/PPP1R12A/GOLGA2/AURKA/PPP1CB/CDC20/NDC80/PLK1/ECT2/TPX2/SGO1/SPC24/GORASP1/CCNB1/CENPE/ODF2
KEGG_PENTOSE_PHOSPHATE_PATHWAY	KEGG_PENTOSE_PHOSPHATE_PATHWAY	27	0.713653	2.41942	2.09729e-07	3.78016e-06	2.52734e-06	3218	tags=52%, list=8%, signal=48%	G6PD/TKTL1/ALDOA/PFKL/PFKP/PFKM/PGM1/GPI/TKT/PGD/H6PD/TALDO1/PRPS1/PGLS
REACTOME_BASE_EXCISION_REPAIR	REACTOME_BASE_EXCISION_REPAIR	90	0.5433	2.40189	1.51183e-09	4.66598e-08	3.11959e-08	8895	tags=50%, list=23%, signal=39%	H2BC13/H4C1/POLD4/H4C2/POLD2/H2AC4/H2BC11/H2BC5/PARP1/LIG1/H4C9/H2BC15/H2BC12/H2BC7/H4-16/H2AJ/H4C12/H4C11/POLE4/RPA1/POLD1/XRCC1/H4C8/H2AC6/TERF2IP/PNKP/NEIL3/H2BC4/H2BC8/H2BC10/H2AZ1/H4C5/H2BU1/H2AC19/H2AC20/H4C3/NEIL2/H2BC21/TERF1/H2AX/H2BC3/POLE/POLE3/H4C14/UNG
HALLMARK_GLYCOLYSIS	HALLMARK_GLYCOLYSIS	199	0.475832	2.39107	1e-10	4.69375e-09	3.13816e-09	10095	tags=52%, list=26%, signal=39%	PKM/PPIA/G6PD/TKTL1/HS6ST2/ALDOA/GPC1/STMN1/FKBP4/ENO1/TPBG/B3GAT3/VCAN/ELF3/COPB2/AGRN/PFKP/GALK1/SOD1/PLOD1/COL5A1/PGK1/KIF20A/CHPF2/GPC4/PSMC4/VLDLR/B4GALT1/TPI1/CLDN3/HK2/PGAM1/PLOD2/MPI/MIF/SLC16A3/TALDO1/NDST3/EXT1/GOT2/CHST2/PRPS1/DEPDC1/B4GALT2/SOX9/AKR1A1/GALE/HOMER1/PGLS/CHST12/CLN6/CLDN9/P4HA2/GYS1/MDH2/QSOX1/SPAG4/AK4/ENO2/PPP2CB/AURKA/MDH1/ANGPTL4/ARPP19/ALDH7A1/NASP/KDELR3/DPYSL4/AL…
REACTOME_RMTS_METHYLATE_HISTONE_ARGININES	REACTOME_RMTS_METHYLATE_HISTONE_ARGININES	77	0.55501	2.38949	1.18908e-08	2.94396e-07	1.96828e-07	9608	tags=56%, list=24%, signal=42%	H4C1/CDK4/H2AC12/COPRS/SMARCA4/H4C2/H2AC4/SMARCB1/RPS2/H4C9/H3C14/CARM1/H4-16/H2AJ/H4C12/H4C11/SMARCD3/H4C8/H2AC6/PRMT1/H3C10/H3C15/H2AZ1/H4C5/DNMT3A/H2AC19/SMARCD2/PRMT7/WDR77/H2AW/H2AC20/H4C3/SMARCC2/ACTL6A/H2AX/PRMT6/ACTL6B/H3C8/H4C14/H2AC11/H2AC14/H2AC16/WDR5
REACTOME_NERVOUS_SYSTEM_DEVELOPMENT	REACTOME_NERVOUS_SYSTEM_DEVELOPMENT	579	0.424874	2.37414	1e-10	4.69375e-09	3.13816e-09	8249	tags=41%, list=21%, signal=33%	PSMD3/DAG1/NCBP2/PSMB3/MAP2K2/TUBA1C/TUBB4B/ENAH/YAP1/COL4A1/GPC1/ACTG1/PSMD2/LYPLA2/NCK2/PSMC3/COL3A1/CLTB/COL4A2/EFNB3/RPL41/RHOC/SMARCA4/AGRN/PLXNB1/EIF4G1/TUBA1A/COL5A2/COL4A5/MSN/MYL6/FGFR1/RPS6KA4/RPS3/RRAS/PSMB6/RHOA/SEM1/PSMB4/COL5A1/PAK4/COL6A1/FAU/MYL9/DOK1/L1CAM/PLXNA4/CDK5/CRMP1/LAMB1/RPS2/TRPC5/FES/PSMB5/MAPK12/RPL36/RPL18/PFN1/DPYSL3/CFL1/COL6A2/TUBA1B/RPL8/COL6A3/PSMC4/VLDLR/PITPNA…
REACTOME_SYNDECAN_INTERACTIONS	REACTOME_SYNDECAN_INTERACTIONS	27	0.700171	2.37372	5.86541e-07	8.98964e-06	6.01031e-06	2915	tags=52%, list=7%, signal=48%	THBS1/COL3A1/ITGB5/COL5A2/COL5A1/COL1A1/ACTN1/SDC4/COL5A3/TNC/COL1A2/TGFB1/ITGAV/ITGB3
REACTOME_L1CAM_INTERACTIONS	REACTOME_L1CAM_INTERACTIONS	120	0.508612	2.37209	2.31795e-10	9.162e-09	6.12555e-09	8216	tags=48%, list=21%, signal=38%	MAP2K2/TUBA1C/TUBB4B/ACTG1/LYPLA2/TUBA1A/MSN/FGFR1/RPS6KA4/L1CAM/LAMB1/TUBA1B/ITGA2B/ACTB/SPTAN1/AP2A1/CHL1/NRP1/KIF4A/LAMC1/VAV2/TUBB2B/ITGAV/ITGB3/SRC/SPTBN1/SPTBN2/DNM1/SCN2A/AP2S1/SCN7A/NRCAM/TUBB6/NCAM1/SPTB/DLG1/TUBA4A/RPS6KA1/SCN3B/SCN3A/DNM2/EZR/AP2M1/ITGB1/KIF4B/CNTN1/HSPA8/SPTBN5/RPS6KA6/SCN10A/ITGA5/CLTA/ANK1/EPHB2/TUBB1/TUBAL3/MAP2K1
REACTOME_CHROMOSOME_MAINTENANCE	REACTOME_CHROMOSOME_MAINTENANCE	117	0.513166	2.37032	2.64336e-10	1.00941e-08	6.74872e-09	9422	tags=51%, list=24%, signal=39%	RUVBL2/H2BC13/H4C1/POLD4/H4C2/POLD2/H2AC4/CENPI/H2BC11/H2BC5/WRAP53/DKC1/LIG1/H4C9/CHTF18/H2BC15/H2BC12/H2BC7/H4-16/H2AJ/H4C12/CENPM/H4C11/RPA1/NHP2/POLD1/CENPW/NPM1/H4C8/H2AC6/TERF2IP/CENPX/WRN/CENPO/H2BC4/H2BC8/H2BC10/H2AZ1/H4C5/CENPS/H2BU1/TEN1/H2AC19/H2AC20/H4C3/H2BC21/TERF1/PIF1/H2AX/GAR1/H2BC3/SMARCA5/CENPT/STN1/H4C14/HJURP/CHTF8/NOP10/CENPK/H2AC14
REACTOME_HDACS_DEACETYLATE_HISTONES	REACTOME_HDACS_DEACETYLATE_HISTONES	92	0.531416	2.36413	4.9315e-09	1.37169e-07	9.17086e-08	7330	tags=45%, list=19%, signal=36%	GATAD2A/H2BC13/H4C1/H2AC12/H4C2/H2AC4/H2BC11/H2BC5/H4C9/H2BC15/BRMS1/H3C14/HMG20B/H2BC12/NCOR2/H2BC7/H4-16/H4C12/H4C11/CHD4/CHD3/H4C8/H2AC6/MTA2/H3C10/H3C15/H2BC18/MBD3/H2BC4/H2BC8/H2BC10/HDAC3/H4C5/H2BU1/H2AC19/KDM1A/H2AW/H2AC20/H4C3/H2BC21/GPS2
REACTOME_POSITIVE_EPIGENETIC_REGULATION_OF_RRNA_EXPRESSION	REACTOME_POSITIVE_EPIGENETIC_REGULATION_OF_RRNA_EXPRESSION	101	0.52547	2.36254	3.02126e-09	8.95645e-08	5.98812e-08	7911	tags=49%, list=20%, signal=39%	GATAD2A/H2BC13/POLR2E/H4C1/H4C2/H2AC4/H2BC11/H2BC5/H4C9/MYO1C/H2BC15/ACTB/POLR2L/H3C14/H2BC12/H2BC7/H3-3B/H4-16/H2AJ/H4C12/H4C11/CHD4/MYBBP1A/CHD3/POLR1A/H4C8/H2AC6/MTA2/BAZ1B/H3C10/EHMT2/TAF1C/H3C15/MBD3/H2BC4/H2BC8/H2BC10/H2AZ1/H4C5/H2BU1/H2AC19/CBX3/DDX21/H2AC20/H4C3/H2BC21/H2AX/H2BC3/SMARCA5
REACTOME_DISEASES_OF_GLYCOSYLATION	REACTOME_DISEASES_OF_GLYCOSYLATION	142	0.490852	2.35925	1.36699e-10	5.92273e-09	3.95983e-09	8873	tags=52%, list=23%, signal=40%	DAG1/THBS1/ADAMTS8/GPC1/B3GAT3/VCAN/AGRN/GALK1/ALG12/ADAMTS17/PGM1/ADAMTSL2/ADAMTS14/PAPSS2/ADAMTS1/SDC4/GPC4/NOTCH2/B4GALT1/GPC5/ADAMTSL3/ADAMTS15/MUC5AC/SBSPON/LARGE1/POMT2/DHDDS/MPI/POMGNT1/EXT1/CHST3/LFNG/GALE/ADAMTS16/ADAMTS5/CTSA/THBS2/GLB1/DOLK/ACAN/HSPG2/MOGS/GPC6/ADAMTS6/OGN/ADAMTS2/ADAMTS12/ADAMTS4/CFP/ADAMTSL1/ALG1/ADAMTS9/NEU1/BGN/B4GAT1/NOTCH3/BCAN/THSD4/GFPT1/SEMA5A/LUM/ADAMTS7/GALN…
REACTOME_BASE_EXCISION_REPAIR_AP_SITE_FORMATION	REACTOME_BASE_EXCISION_REPAIR_AP_SITE_FORMATION	63	0.570665	2.35463	6.27797e-08	1.29764e-06	8.67579e-07	7823	tags=51%, list=20%, signal=41%	H2BC13/H4C1/H4C2/H2AC4/H2BC11/H2BC5/H4C9/H2BC15/H2BC12/H2BC7/H4-16/H2AJ/H4C12/H4C11/H4C8/H2AC6/TERF2IP/NEIL3/H2BC4/H2BC8/H2BC10/H2AZ1/H4C5/H2BU1/H2AC19/H2AC20/H4C3/NEIL2/H2BC21/TERF1/H2AX/H2BC3
REACTOME_CONDENSATION_OF_PROPHASE_CHROMOSOMES	REACTOME_CONDENSATION_OF_PROPHASE_CHROMOSOMES	72	0.549703	2.34652	4.23792e-08	9.18079e-07	6.13811e-07	7885	tags=51%, list=20%, signal=41%	H2BC13/SET/H4C1/H4C2/NCAPH2/H2AC4/H2BC11/H2BC5/H4C9/H2BC15/H3C14/H2BC12/H2BC7/H3-3B/H4-16/H2AJ/H4C12/H4C11/H4C8/H2AC6/H3C10/H3C15/H2BC4/H2BC8/H2BC10/H2AZ1/H4C5/H2BU1/H2AC19/PLK1/H2AC20/H4C3/H2BC21/CCNB1/H2AX/H2BC3/PHF8
REACTOME_SIGNALING_BY_PDGF	REACTOME_SIGNALING_BY_PDGF	58	0.573295	2.34463	3.74388e-07	6.29474e-06	4.20855e-06	4424	tags=45%, list=11%, signal=40%	THBS1/BCAR1/PLAT/COL4A1/NCK2/COL3A1/COL4A2/COL5A2/COL4A5/COL5A1/COL6A1/COL6A2/COL6A3/STAT6/THBS4/FURIN/STAT3/CRK/COL5A3/SPP1/SRC/THBS2/STAT5B/PTPN11/COL9A2/GRB2
REACTOME_RHO_GTPASE_EFFECTORS	REACTOME_RHO_GTPASE_EFFECTORS	322	0.44265	2.34211	1e-10	4.69375e-09	3.13816e-09	8370	tags=47%, list=21%, signal=37%	H2BC13/H4C1/CTTN/PPP2R1A/SFN/YWHAH/TUBA1C/TUBB4B/ACTG1/RHOC/PRC1/FLNA/PKN1/H4C2/TUBA1A/NUDC/MYL6/ERCC6L/RHOA/NF2/H2AC4/MYL9/CENPI/CDC25C/H2BC11/PPP2R5B/H2BC5/BUB1/RCC2/KIF5A/H4C9/PFN1/DVL1/CFL1/RHPN2/TUBA1B/KIF2C/H2BC15/MYH9/ARPC5/ACTB/RANBP2/BUB1B/H3C14/MRTFA/H2BC12/NOXA1/CYBA/H2BC7/IQGAP3/MAD1L1/YWHAG/H3-3B/H4-16/H2AJ/H4C12/CENPM/H4C11/PPP2R5D/TUBB2B/INCENP/PPP1R12A/BRK1/MYLK/SEC13/SRC/CIT/KLC3…
HALLMARK_G2M_CHECKPOINT	HALLMARK_G2M_CHECKPOINT	200	0.465169	2.34058	1e-10	4.69375e-09	3.13816e-09	8198	tags=50%, list=21%, signal=40%	NCL/KPNB1/CHMP1A/MYBL2/CDK4/STMN1/KIF23/PRC1/EXO1/ODC1/HMGN2/MCM5/E2F1/RAD54L/GINS2/HMGA1/DTYMK/DKC1/BUB1/NSD2/MCM2/CCNB2/NOTCH2/KIF2C/MKI67/SRSF1/H2BC12/CCNF/SMAD3/KPNA2/KIF4A/JPT1/UBE2C/DDX39A/INCENP/NOLC1/TGFB1/NUSAP1/MYC/TROAP/NUMA1/TACC3/BCL3/MEIS1/CENPF/TNPO2/MCM3/ABL1/KIF11/SLC7A5/UPF1/AURKA/EWSR1/CBX1/GSPT1/UBE2S/FANCC/WRN/MARCKS/PTTG1/TLE3/G3BP1/UCK2/CDC45/SMC1A/H2AZ1/E2F2/TOP2A/ATF5/PAF…
REACTOME_ACTIVATED_PKN1_STIMULATES_TRANSCRIPTION_OF_AR_ANDROGEN_RECEPTOR_REGULATED_GENES_KLK2_AND_KLK3	REACTOME_ACTIVATED_PKN1_STIMULATES_TRANSCRIPTION_OF_AR_ANDROGEN_RECEPTOR_REGULATED_GENES_KLK2_AND_KLK3	65	0.562465	2.33749	9.59614e-08	1.8965e-06	1.26797e-06	7823	tags=54%, list=20%, signal=43%	H2BC13/H4C1/PKN1/H4C2/H2AC4/H2BC11/H2BC5/H4C9/H2BC15/H3C14/H2BC12/H2BC7/H3-3B/H4-16/H2AJ/H4C12/H4C11/H4C8/H2AC6/H3C10/H3C15/H2BC4/H2BC8/H2BC10/H2AZ1/H4C5/H2BU1/H2AC19/KDM1A/H2AC20/H4C3/H2BC21/H2AX/KLK2/H2BC3
REACTOME_RUNX1_REGULATES_TRANSCRIPTION_OF_GENES_INVOLVED_IN_DIFFERENTIATION_OF_HSCS	REACTOME_RUNX1_REGULATES_TRANSCRIPTION_OF_GENES_INVOLVED_IN_DIFFERENTIATION_OF_HSCS	128	0.494199	2.33152	1.35846e-09	4.31072e-08	2.88207e-08	7346	tags=43%, list=19%, signal=35%	H2BC13/PSMD3/H4C1/PSMB3/YAP1/PSMD2/PSMC3/H4C2/TCF3/PSMB6/SEM1/PSMB4/H2AC4/H2BC11/H2BC5/PSMB5/H4C9/H2BC15/PSMC4/H3C14/H2BC12/H2BC7/H3-3B/UBB/H4-16/H2AJ/H4C12/H4C11/RPS27A/PSME1/H4C8/H2AC6/ABL1/H3C10/H3C15/RUNX1/PSMD8/H2BC4/PSMA7/H2BC8/H2BC10/PSMC2/H2AZ1/PSMD4/LDB1/H4C5/H2BU1/PSMD7/H2AC19/PSME2/PSMD11/H2AC20/H4C3/H2BC21/PSMA5
REACTOME_THE_ROLE_OF_GTSE1_IN_G2_M_PROGRESSION_AFTER_G2_CHECKPOINT	REACTOME_THE_ROLE_OF_GTSE1_IN_G2_M_PROGRESSION_AFTER_G2_CHECKPOINT	79	0.535527	2.3312	6.95348e-08	1.39877e-06	9.35191e-07	8242	tags=48%, list=21%, signal=38%	PSMD3/PSMB3/TUBA1C/TUBB4B/PSMD2/PSMC3/TUBA1A/PSMB6/SEM1/PSMB4/PSMB5/CCNB2/TUBA1B/PSMC4/UBB/TUBB2B/RPS27A/PSME1/HSP90AB1/MAPRE1/TUBB6/TP53/TUBA4A/PSMD8/PSMA7/PSMC2/PSMD4/PSMD7/HSP90AA1/PLK1/PSME2/PSMD11/PSMA5/CCNB1/TUBB1/PSMB8/TUBAL3/PSMD14
KEGG_GLYCOLYSIS_GLUCONEOGENESIS	KEGG_GLYCOLYSIS_GLUCONEOGENESIS	61	0.565989	2.32726	1.60287e-07	3.00939e-06	2.01203e-06	8702	tags=54%, list=22%, signal=42%	PKM/ALDOA/ALDH1A3/ENO1/PFKL/PFKP/PFKM/PGM1/GPI/PGK1/ADH1C/TPI1/HK1/ALDH1B1/HK2/PGAM1/LDHAL6A/ALDH3A1/AKR1A1/GAPDH/ENO2/ALDH7A1/ALDOC/LDHB/HK3/ADH1B/ALDH9A1/GCK/ACSS1/LDHA/DLD/PDHA2/GALM
BIOCARTA_UCALPAIN_PATHWAY	BIOCARTA_UCALPAIN_PATHWAY	14	0.80391	2.32164	5.06514e-06	6.16852e-05	4.12417e-05	4911	tags=79%, list=13%, signal=69%	CAPNS1/ACTN3/RHOA/ACTN1/SPTAN1/ACTN2/TLN1/ITGB3/CAPN1/EZR/ITGB1
REACTOME_KINESINS	REACTOME_KINESINS	61	0.563588	2.31739	1.8962e-07	3.5307e-06	2.36056e-06	8370	tags=57%, list=21%, signal=45%	KIF26B/TUBA1C/TUBB4B/KIF23/KIF1C/TUBA1A/KIF20A/KIF5A/TUBA1B/KIF2C/KIF18B/KIFC1/KIF4A/TUBB2B/KLC3/KIF2B/TUBB6/KLC2/KIF3B/TUBA4A/KIF11/KIF26A/KIF1B/KIF4B/KIF1A/KIF13B/KIF22/RACGAP1/KIF18A/KIF21A/CENPE/TUBB1/KIF3C/TUBAL3/KLC4
REACTOME_RECYCLING_PATHWAY_OF_L1	REACTOME_RECYCLING_PATHWAY_OF_L1	49	0.586526	2.31438	8.80809e-07	1.28861e-05	8.61544e-06	9312	tags=61%, list=24%, signal=47%	TUBA1C/TUBB4B/ACTG1/TUBA1A/MSN/RPS6KA4/L1CAM/TUBA1B/ACTB/AP2A1/KIF4A/TUBB2B/SRC/DNM1/AP2S1/TUBB6/TUBA4A/RPS6KA1/DNM2/EZR/AP2M1/KIF4B/RPS6KA6/CLTA/TUBB1/TUBAL3/SH3GL2/AP2B1/AP2A2/DPYSL2
REACTOME_G2_M_CHECKPOINTS	REACTOME_G2_M_CHECKPOINTS	168	0.472827	2.31372	1e-10	4.69375e-09	3.13816e-09	4904	tags=35%, list=13%, signal=31%	H2BC13/PSMD3/H4C1/PSMB3/PIAS4/SFN/YWHAH/PSMD2/PSMC3/EXO1/RMI2/H4C2/PSMB6/SEM1/PSMB4/MCM5/MCM10/CDC25C/H2BC11/H2BC5/NSD2/CLSPN/PSMB5/MCM2/H4C9/CCNB2/H2BC15/PSMC4/MCM7/H2BC12/H2BC7/YWHAG/UBB/MCM4/H4-16/H4C12/H4C11/ORC1/RPA1/RPS27A/PSME1/CDK2/YWHAE/H4C8/TP53/MCM3/UBE2V2/YWHAQ/WRN/PSMD8/H2BC4/PSMA7/H2BC8/CDC45/H2BC10/PSMC2/HERC2/PSMD4/H4C5
REACTOME_O_LINKED_GLYCOSYLATION	REACTOME_O_LINKED_GLYCOSYLATION	110	0.505579	2.31168	6.94529e-09	1.84091e-07	1.2308e-07	9286	tags=58%, list=24%, signal=45%	DAG1/POFUT2/POMGNT2/THBS1/B3GNTL1/ADAMTS8/B3GNT8/ST6GALNAC2/ADAMTS17/ST3GAL2/ADAMTSL2/ADAMTS14/ADAMTS1/B3GALNT2/ADAMTSL3/ADAMTS15/MUC5AC/SBSPON/GALNT7/LARGE1/POMT2/B3GNT9/POMGNT1/ST6GALNAC4/GALNT10/ADAMTS16/ADAMTS5/THBS2/GCNT4/GALNT17/ST3GAL1/ADAMTS6/ADAMTS2/ADAMTS12/GALNT13/ADAMTS4/CFP/LARGE2/POMK/ADAMTSL1/ADAMTS9/GALNT16/B4GAT1/B4GALT5/THSD4/SEMA5A/B3GNT6/ADAMTS7/GALNT12/GALNT18/SEMA5B/GALNT2/G…
PID_WNT_SIGNALING_PATHWAY	PID_WNT_SIGNALING_PATHWAY	28	0.673555	2.31037	4.04013e-06	5.14261e-05	3.43826e-05	4174	tags=50%, list=11%, signal=45%	RSPO1/WNT3/IGFBP4/FZD8/CTHRC1/FZD7/WNT2/LRP5/WNT5A/WNT7B/KREMEN2/ATP6AP2/FZD1/FZD6
REACTOME_PRC2_METHYLATES_HISTONES_AND_DNA	REACTOME_PRC2_METHYLATES_HISTONES_AND_DNA	71	0.540984	2.30839	2.1508e-07	3.84583e-06	2.57126e-06	7823	tags=52%, list=20%, signal=42%	H2BC13/H4C1/DNMT3B/H4C2/H2AC4/H2BC11/H2BC5/H4C9/H2BC15/H3C14/H2BC12/H2BC7/H3-3B/H4-16/H2AJ/H4C12/H4C11/PHF1/H4C8/H2AC6/H3C10/H3C15/H2BC4/H2BC8/PHF19/H2BC10/H2AZ1/H4C5/H2BU1/DNMT3A/H2AC19/H2AC20/H4C3/H2BC21/H2AX/DNMT1/H2BC3
BIOCARTA_PTDINS_PATHWAY	BIOCARTA_PTDINS_PATHWAY	23	0.706929	2.30534	3.50786e-06	4.51612e-05	3.0194e-05	6238	tags=57%, list=16%, signal=48%	ARF1/BAD/PFKL/PFKP/PFKM/AP2A1/VAV2/PRKCZ/JAG1/AP2M1/GSK3A/AKT1/EEA1
REACTOME_DEPOSITION_OF_NEW_CENPA_CONTAINING_NUCLEOSOMES_AT_THE_CENTROMERE	REACTOME_DEPOSITION_OF_NEW_CENPA_CONTAINING_NUCLEOSOMES_AT_THE_CENTROMERE	73	0.538888	2.29914	4.5903e-08	9.75655e-07	6.52306e-07	9422	tags=56%, list=24%, signal=43%	H2BC13/H4C1/H4C2/H2AC4/CENPI/H2BC11/H2BC5/H4C9/H2BC15/H2BC12/H2BC7/H4-16/H2AJ/H4C12/CENPM/H4C11/CENPW/NPM1/H4C8/H2AC6/CENPX/CENPO/H2BC4/H2BC8/H2BC10/H2AZ1/H4C5/CENPS/H2BU1/H2AC19/H2AC20/H4C3/H2BC21/H2AX/H2BC3/SMARCA5/CENPT/H4C14/HJURP/CENPK/H2AC14
REACTOME_SENESCENCE_ASSOCIATED_SECRETORY_PHENOTYPE_SASP	REACTOME_SENESCENCE_ASSOCIATED_SECRETORY_PHENOTYPE_SASP	109	0.503924	2.29832	3.7714e-09	1.07557e-07	7.19105e-08	5237	tags=39%, list=13%, signal=33%	H2BC13/H4C1/NFKB1/CDK4/H4C2/ANAPC15/H2AC4/H2BC11/H2BC5/H4C9/ANAPC11/H2BC15/CXCL8/H3C14/STAT3/H2BC12/H2BC7/H3-3B/UBB/H4-16/H2AJ/H4C12/H4C11/UBE2C/RPS27A/IGFBP7/CDK2/H4C8/H2AC6/H3C10/RPS6KA1/EHMT2/H3C15/CCNA1/H2BC4/H2BC8/H2BC10/H2AZ1/CDKN2B/H4C5/CDK6/H2BU1
REACTOME_MRNA_SPLICING	REACTOME_MRNA_SPLICING	188	0.458713	2.28451	1e-10	4.69375e-09	3.13816e-09	4741	tags=34%, list=12%, signal=30%	SNRPG/DNAJC8/RBM17/HNRNPR/HNRNPC/NCBP2/ELAVL1/HNRNPA3/POLR2E/LSM2/SF3B2/LSM7/CHERP/GTF2F1/U2AF2/CD2BP2/HNRNPM/ALYREF/PRPF19/HNRNPL/DDX23/HNRNPA0/HNRNPF/SRSF4/HNRNPA1/HNRNPA2B1/PHF5A/CSTF2/CPSF3/SUGP1/TFIP11/EFTUD2/SRSF3/HNRNPUL1/POLR2L/YBX1/SART1/SRSF1/PDCD7/HNRNPH1/SNRPF/EIF4A3/PRPF6/PRPF8/SRSF9/ZMAT5/PABPN1/SNRNP70/SNRPC/SNRNP200/HNRNPK/PRPF31/DHX38/SF3B3/SRRT/PTBP1/CPSF4/XAB2/MAGOHB/SF3A2/CWC2…
REACTOME_BETA_CATENIN_INDEPENDENT_WNT_SIGNALING	REACTOME_BETA_CATENIN_INDEPENDENT_WNT_SIGNALING	146	0.476059	2.28408	4.98941e-10	1.72941e-08	1.15625e-08	10104	tags=54%, list=26%, signal=40%	PSMD3/PRICKLE1/PSMB3/FZD8/GNB2/PSMD2/PSMC3/CLTB/SMURF1/FZD7/RAC3/GNB3/ITPR3/PSMB6/RHOA/SEM1/PSMB4/SCRIB/PSMB5/PFN1/DVL1/PSMC4/AP2A1/WNT11/PLCB3/WNT5A/UBB/GNG10/RPS27A/GNB1/PSME1/AP2S1/MYC/WNT4/CAMK2A/PRKG1/FZD1/FZD6/DAAM1/DVL2/PSMD8/PSMA7/TCF7/PSMC2/PSMD4/AP2M1/AXIN2/PSMD7/GNAT2/DVL3/VANGL2/PSME2/RAC2/PSMD11/GNG3/MOV10/PSMA5/GNGT1/CLTA/PSMB8/PSMD14/GNAO1/AGO2/TCF7L1/PPP3CA/MAP3K7/AP2B1/PSMC1/AP2A…
REACTOME_DISEASES_ASSOCIATED_WITH_O_GLYCOSYLATION_OF_PROTEINS	REACTOME_DISEASES_ASSOCIATED_WITH_O_GLYCOSYLATION_OF_PROTEINS	67	0.545944	2.27997	9.95566e-08	1.93363e-06	1.29279e-06	10014	tags=64%, list=26%, signal=48%	DAG1/THBS1/ADAMTS8/ADAMTS17/ADAMTSL2/ADAMTS14/ADAMTS1/NOTCH2/ADAMTSL3/ADAMTS15/MUC5AC/SBSPON/LARGE1/POMT2/POMGNT1/LFNG/ADAMTS16/ADAMTS5/THBS2/ADAMTS6/ADAMTS2/ADAMTS12/ADAMTS4/CFP/ADAMTSL1/ADAMTS9/B4GAT1/NOTCH3/THSD4/SEMA5A/ADAMTS7/GALNT12/SEMA5B/MUC6/MUC4/THSD7A/POMT1/ADAMTS19/MUC21/MUC5B/ADAMTS3/ADAMTS10/THSD1
REACTOME_TRANSCRIPTIONAL_REGULATION_OF_GRANULOPOIESIS	REACTOME_TRANSCRIPTIONAL_REGULATION_OF_GRANULOPOIESIS	88	0.516545	2.27971	9.84543e-08	1.92885e-06	1.28959e-06	5237	tags=38%, list=13%, signal=33%	H2BC13/H4C1/CDK4/H4C2/E2F1/H2AC4/H2BC11/H2BC5/H4C9/H2BC15/H3C14/STAT3/H2BC12/H2BC7/H3-3B/H4-16/H2AJ/H4C12/H4C11/RARA/CDK2/MYC/H4C8/H2AC6/H3C10/H3C15/RUNX1/H2BC4/H2BC8/H2BC10/H2AZ1/H4C5/H2BU1
PID_AURORA_B_PATHWAY	PID_AURORA_B_PATHWAY	39	0.603724	2.27936	6.25045e-06	7.44969e-05	4.98073e-05	6717	tags=51%, list=17%, signal=43%	NCL/STMN1/KIF23/CBX5/RHOA/KIF20A/BUB1/KLHL13/KIF2C/PPP2R5D/INCENP/MYLK/NPM1/PEBP1/AURKA/NCAPD2/NDC80/VIM/SGO1/NCAPG
REACTOME_B_WICH_COMPLEX_POSITIVELY_REGULATES_RRNA_EXPRESSION	REACTOME_B_WICH_COMPLEX_POSITIVELY_REGULATES_RRNA_EXPRESSION	86	0.52098	2.27926	4.04871e-08	8.85605e-07	5.921e-07	8765	tags=52%, list=22%, signal=41%	H2BC13/POLR2E/H4C1/H4C2/H2AC4/H2BC11/H2BC5/H4C9/MYO1C/H2BC15/ACTB/POLR2L/H3C14/H2BC12/H2BC7/H3-3B/H4-16/H2AJ/H4C12/H4C11/MYBBP1A/POLR1A/H4C8/H2AC6/BAZ1B/H3C10/TAF1C/H3C15/H2BC4/H2BC8/H2BC10/H2AZ1/H4C5/H2BU1/H2AC19/DDX21/H2AC20/H4C3/H2BC21/H2AX/H2BC3/SMARCA5/H3C8/KAT2A/H4C14
REACTOME_SIGNALING_BY_WNT	REACTOME_SIGNALING_BY_WNT	329	0.427377	2.27588	1e-10	4.69375e-09	3.13816e-09	8578	tags=44%, list=22%, signal=35%	H2BC13/RSPO1/PSMD3/WNT9A/PRICKLE1/H4C1/PSMB3/WNT3/PPP2R1A/FZD8/GNB2/AKT2/PSMD2/PSMC3/RSPO3/CLTB/SMURF1/CTBP1/SMARCA4/H4C2/FZD7/RAC3/AXIN1/GNB3/ITPR3/PSMB6/RHOA/SEM1/PSMB4/H2AC4/WNT2/H2BC11/PPP2R5B/SCRIB/H2BC5/PSMB5/H4C9/ASH2L/PFN1/DVL1/H2BC15/PSMC4/WNT9B/AP2A1/LRP5/WNT11/CBY1/H3C14/H2BC12/H2BC7/PLCB3/WNT5A/H3-3B/UBB/H4-16/H2AJ/GNG10/H4C12/WNT7B/H4C11/PPP2R5D/CSNK1G2/CSNK1E/SOX9/RPS27A/GNB1/PSME1/…
REACTOME_HEDGEHOG_LIGAND_BIOGENESIS	REACTOME_HEDGEHOG_LIGAND_BIOGENESIS	65	0.546232	2.27003	4.6407e-07	7.36303e-06	4.92279e-06	7372	tags=43%, list=19%, signal=35%	OS9/PSMD3/PSMB3/PSMD2/PSMC3/P4HB/VCP/PSMB6/SEM1/PSMB4/PSMB5/PSMC4/SCUBE2/GPC5/UBB/RPS27A/DHH/PSME1/HHAT/PSMD8/PSMA7/PSMC2/PSMD4/PSMD7/PSME2/PSMD11/PSMA5/NOTUM
REACTOME_HEPARAN_SULFATE_HEPARIN_HS_GAG_METABOLISM	REACTOME_HEPARAN_SULFATE_HEPARIN_HS_GAG_METABOLISM	55	0.563962	2.2681	8.26889e-07	1.22564e-05	8.19444e-06	4666	tags=40%, list=12%, signal=35%	HS6ST2/GPC1/B3GAT3/VCAN/HS6ST1/IDS/AGRN/NAGLU/HS3ST1/HS3ST3A1/SDC4/GPC4/GPC5/NDST3/EXT1/HS3ST6/XYLT1/GLB1/NDST1/HSPG2/GPC6/HS3ST3B1
REACTOME_AMYLOID_FIBER_FORMATION	REACTOME_AMYLOID_FIBER_FORMATION	107	0.497654	2.26351	7.86991e-09	2.06173e-07	1.37844e-07	7823	tags=43%, list=20%, signal=35%	H2BC13/APP/H4C1/SORL1/H4C2/H2AC4/GGA1/H2BC11/H2BC5/BACE1/H4C9/H2BC15/SIAH2/FURIN/H3C14/H2BC12/H2BC7/H3-3B/UBB/H4-16/H4C12/H4C11/RPS27A/PRL/CALCA/H4C8/H2AC6/TSPAN33/H3C10/H3C15/HSPG2/H2BC4/H2BC8/H2BC10/H2AZ1/H4C5/H2BU1/H2AC19/PRKN/H2AC20/CST3/H4C3/H2BC21/GSN/H2AX/H2BC3
REACTOME_ASSEMBLY_AND_CELL_SURFACE_PRESENTATION_OF_NMDA_RECEPTORS	REACTOME_ASSEMBLY_AND_CELL_SURFACE_PRESENTATION_OF_NMDA_RECEPTORS	44	0.583569	2.26326	4.32959e-06	5.48009e-05	3.66389e-05	4487	tags=39%, list=11%, signal=34%	TUBA1C/TUBB4B/TUBA1A/GRIN2D/TUBA1B/GRIN2B/NEFL/CAMK2D/TUBB2B/ACTN2/GRIN3B/CAMK2G/CAMK2A/TUBB6/DLG1/TUBA4A/GRIN1
REACTOME_DISEASES_OF_METABOLISM	REACTOME_DISEASES_OF_METABOLISM	244	0.440655	2.25875	1e-10	4.69375e-09	3.13816e-09	10036	tags=52%, list=26%, signal=39%	AHCY/DAG1/THBS1/DCXR/ADAMTS8/GBE1/GPC1/ABCA3/B3GAT3/VCAN/IDS/AGRN/GALK1/CD320/ALG12/ADAMTS17/NAGLU/PGM1/ADAMTSL2/ADAMTS14/PAPSS2/CYP19A1/ADAMTS1/G6PC3/SDC4/GPC4/GGT1/NOTCH2/B4GALT1/GPC5/ADAMTSL3/CYP27B1/ADAMTS15/MUC5AC/SBSPON/HLCS/SFTPD/CYP1B1/UBB/LARGE1/POMT2/DHDDS/MPI/MCCC2/POMGNT1/TALDO1/OPLAH/EXT1/CHST3/GSS/CYP24A1/CYP26C1/LFNG/RPS27A/GAA/GALE/ADAMTS16/ADAMTS5/CTSA/THBS2/GLB1/DOLK/ACACA/NHLRC…
REACTOME_ASYMMETRIC_LOCALIZATION_OF_PCP_PROTEINS	REACTOME_ASYMMETRIC_LOCALIZATION_OF_PCP_PROTEINS	64	0.545938	2.2572	5.24728e-07	8.15318e-06	5.45107e-06	6738	tags=44%, list=17%, signal=36%	PSMD3/PRICKLE1/PSMB3/FZD8/PSMD2/PSMC3/SMURF1/FZD7/PSMB6/SEM1/PSMB4/SCRIB/PSMB5/PSMC4/WNT5A/UBB/RPS27A/PSME1/FZD1/DVL2/PSMD8/PSMA7/PSMC2/PSMD4/PSMD7/VANGL2/PSME2/PSMD11
REACTOME_GLYCOSAMINOGLYCAN_METABOLISM	REACTOME_GLYCOSAMINOGLYCAN_METABOLISM	124	0.481662	2.25566	8.49234e-09	2.17423e-07	1.45365e-07	9387	tags=50%, list=24%, signal=38%	HS6ST2/GPC1/B3GAT3/VCAN/HS6ST1/IDS/AGRN/ST3GAL2/NAGLU/PAPSS2/HAS2/HS3ST1/CHPF2/HS3ST3A1/SDC4/GPC4/B4GALT1/CEMIP/GPC5/SLC9A1/SLC35B2/NDST3/EXT1/CHST3/CHST2/B4GALT2/HS3ST6/XYLT1/CHST12/GLB1/ACAN/UST/NDST1/HSPG2/ST3GAL1/GPC6/OGN/HS3ST3B1/PAPSS1/GALNS/CHP1/CHST5/BGN/HMMR/B4GAT1/BCAN/B4GALT5/CHSY3/LUM/XYLT2/ST3GAL4/HEXA/CSPG5/ARSB/SDC3/EXT2/HAS1/GUSB/B4GALT3/B3GAT1/HYAL2/NDST2
HALLMARK_ADIPOGENESIS	HALLMARK_ADIPOGENESIS	199	0.448075	2.25159	1e-10	4.69375e-09	3.13816e-09	8003	tags=42%, list=20%, signal=33%	SLC5A6/SLC25A1/PREB/AGPAT3/RAB34/ETFB/ALDOA/GBE1/CD151/COL4A1/ESYT1/POR/APLP2/PFKL/DGAT1/RETN/G3BP2/SOD1/NDUFS3/SOWAHC/PGM1/TKT/PEMT/CAVIN1/BCL2L13/NDUFB7/GPAT4/DDT/PIM3/ELMOD3/YWHAG/RETSAT/MIGA2/HADH/IDH3G/TALDO1/ECH1/PFKFB3/HSPB8/RMDN3/MYLK/MGLL/AIFM1/C3/ACADS/UCK1/NMT1/ESRRA/MDH2/RNF11/ADCY6/GRPEL1/PEX14/GPD2/PHLDB1/COL15A1/ADIPOQ/UQCR11/ANGPTL4/COX8A/ITGA7/UQCRC1/ACO2/DHRS7B/SSPN/COQ9/LIPE/SN…
HALLMARK_UV_RESPONSE_UP	HALLMARK_UV_RESPONSE_UP	158	0.462428	2.25044	1.01093e-09	3.34944e-08	2.23937e-08	9320	tags=47%, list=24%, signal=36%	PDAP1/BSG/ALDOA/TGFBRAP1/MMP14/TYRO3/PSMC3/FKBP4/CLTB/SIGMAR1/NPTXR/DGAT1/SQSTM1/GLS/CDC34/SELENOW/RRAD/FURIN/WIZ/CNP/CDKN1C/RET/GRINA/GAL/PPIF/PTPRD/ICAM1/AP2S1/CDK2/PDLIM3/SPR/TARS1/JUNB/STARD3/KCNH2/TUBA4A/SLC6A8/GRPEL1/ENO2/UROD/TMBIM6/SOD2/MGAT1/CTSV/IGFBP2/CDKN2B/RPN1/MARK2/PRKACA/TFRC/ATF3/DDX21/BID/NR4A1/EPCAM/SLC25A4/NPTX2/H2AX/STIP1/YKT6/CCNE1/EPHX1/ASNS/AGO2/CXCL2/POLE3/DNAJA1/ALAS1/ST…
REACTOME_SEMAPHORIN_INTERACTIONS	REACTOME_SEMAPHORIN_INTERACTIONS	64	0.544239	2.25018	6.10047e-07	9.22441e-06	6.16728e-06	8038	tags=48%, list=20%, signal=39%	RHOC/PLXNB1/MYL6/RRAS/RHOA/MYL9/PLXNA4/CDK5/CRMP1/FES/DPYSL3/CFL1/MYH9/PLXNB3/NRP1/ERBB2/TLN1/PLXNA3/HSP90AB1/LIMK1/DPYSL5/ITGB1/SEMA3A/HSP90AA1/DPYSL4/MYH10/MYH11/PLXNA1/PIP5K1C/SEMA5A/LIMK2
REACTOME_TCF_DEPENDENT_SIGNALING_IN_RESPONSE_TO_WNT	REACTOME_TCF_DEPENDENT_SIGNALING_IN_RESPONSE_TO_WNT	232	0.439937	2.25008	1e-10	4.69375e-09	3.13816e-09	7406	tags=42%, list=19%, signal=34%	H2BC13/RSPO1/PSMD3/WNT9A/H4C1/PSMB3/WNT3/PPP2R1A/FZD8/AKT2/PSMD2/PSMC3/RSPO3/CTBP1/SMARCA4/H4C2/AXIN1/PSMB6/SEM1/PSMB4/H2AC4/H2BC11/PPP2R5B/H2BC5/PSMB5/H4C9/ASH2L/DVL1/H2BC15/PSMC4/LRP5/CBY1/H3C14/H2BC12/H2BC7/WNT5A/H3-3B/UBB/H4-16/H2AJ/H4C12/H4C11/PPP2R5D/CSNK1G2/CSNK1E/SOX9/RPS27A/PSME1/SOX4/MYC/WNT4/ZNRF3/H4C8/H2AC6/SFRP1/KREMEN2/SOX3/MEN1/FZD1/PYGO2/H3C10/PPP2CB/H3C15/FZD6/DVL2/PSMD8/H2BC4/PS…
HALLMARK_E2F_TARGETS	HALLMARK_E2F_TARGETS	200	0.446314	2.24571	1.06071e-10	4.87711e-09	3.26075e-09	8253	tags=49%, list=21%, signal=39%	TUBB/MYBL2/XRCC6/CDCA3/CDK4/STMN1/SSRP1/RANBP1/CBX5/HMGB2/TUBG1/POLD2/MCM5/PHF5A/HMGA1/RRM2/LIG1/MCM2/CCNB2/KIF2C/PRKDC/PA2G4/PMS2/BUB1B/MCM7/TIMELESS/MKI67/SRSF1/KIF18B/MCM4/KPNA2/RAN/KIF4A/GINS1/CENPM/POLE4/JPT1/DDX39A/RPA1/PRPS1/NOLC1/DEPDC1/POLD1/CIT/POP7/MYC/PAICS/GINS4/TACC3/TP53/MCM3/SHMT1/NME1/AURKA/RNASEH2A/GSPT1/UBE2S/PTTG1/TBRG4/LUC7L3/E2F8/SMC1A/H2AZ1/ANP32E/TOP2A/DLGAP5/CDC20/NCAPD2/…
REACTOME_DISEASES_OF_PROGRAMMED_CELL_DEATH	REACTOME_DISEASES_OF_PROGRAMMED_CELL_DEATH	24	0.680006	2.23778	8.28934e-06	9.15484e-05	6.12076e-05	4288	tags=54%, list=11%, signal=48%	CAPNS1/APP/PRDX1/CDC25C/CDK5/C1QBP/LMNA/CAPN2/CAPN1/GOLGA2/YWHAE/PRDX2/SOD2
REACTOME_UNWINDING_OF_DNA	REACTOME_UNWINDING_OF_DNA	12	0.814494	2.23514	9.07166e-06	9.82618e-05	6.56961e-05	6808	tags=83%, list=17%, signal=69%	MCM5/GINS2/MCM2/MCM7/MCM4/GINS1/GINS4/MCM3/CDC45/MCM6
HALLMARK_MTORC1_SIGNALING	HALLMARK_MTORC1_SIGNALING	200	0.443859	2.23336	1.60621e-10	6.70145e-09	4.48047e-09	8953	tags=48%, list=23%, signal=37%	PDAP1/PPIA/G6PD/SHMT2/ALDOA/CALR/GBE1/TXNRD1/ENO1/SLC6A6/PFKL/SERPINH1/TUBG1/GLA/SQSTM1/PGM1/GPI/DHCR24/PRDX1/PGK1/BUB1/RRM2/TOMM40/MLLT11/PSMB5/MCM2/PSMC4/VLDLR/TPI1/ABCF2/GSR/M6PR/HK2/PLOD2/TRIB3/CCNF/MCM4/IGFBP5/LDLR/HSPA9/DDX39A/RPA1/SYTL2/SLC2A1/PSPH/POLR3G/NMT1/CANX/NUPR1/GAPDH/ACACA/ACTR3/INSIG1/FDXR/TUBA4A/CYP51A1/SLC7A5/AK4/AURKA/MAP2K3/DHFR/PSMC2/PSAT1/RPN1/SKAP2/RRP9/CTSC/TES/CFP/TFRC/…
REACTOME_HCMV_INFECTION	REACTOME_HCMV_INFECTION	160	0.457986	2.23239	1.46385e-09	4.58063e-08	3.06253e-08	8875	tags=48%, list=23%, signal=37%	H2BC13/CHMP2A/H4C1/CHMP1A/NFKB1/CHMP6/TUBA1C/TUBB4B/H2AC12/H4C2/TUBA1A/TRIM28/H2AC4/H2BC11/H2BC5/CHMP4B/H4C9/TUBA1B/H2BC15/VPS28/RANBP2/H3C14/H2BC12/NCOR2/H2BC7/H4-16/H4C12/H4C11/TUBB2B/NUP62/SEC13/AAAS/DYNC1LI2/DYNC1H1/CEBPD/SNF8/TUBB6/H4C8/H2AC6/HNRNPK/TUBA4A/CHMP7/H3C10/DAXX/H3C15/CBX1/VPS4A/H2BC18/H2BC4/H2BC8/H2BC10/HDAC3/H4C5/ITGB1/H2BU1/H2AC19/ELK1/H2AW/H2AC20/H4C3/DYNLL1/H2BC21/GPS2/DYNC1I…
KEGG_GLUTATHIONE_METABOLISM	KEGG_GLUTATHIONE_METABOLISM	49	0.563284	2.22267	4.98133e-06	6.13275e-05	4.10025e-05	4417	tags=37%, list=11%, signal=33%	G6PD/ODC1/IDH2/GSTK1/RRM2/GSTM2/SRM/GGT1/PGD/GSR/GSTM5/GGT7/OPLAH/GPX7/GSS/GSTP1/SMS/GGT6
KEGG_SPLICEOSOME	KEGG_SPLICEOSOME	127	0.471841	2.2215	1.85272e-08	4.39388e-07	2.93767e-07	7285	tags=43%, list=19%, signal=35%	SNRPG/RBM17/HNRNPC/NCBP2/HNRNPA3/LSM2/SF3B2/LSM7/CHERP/U2AF2/HNRNPM/ALYREF/PRPF19/DDX23/SRSF4/HNRNPA1/PHF5A/EFTUD2/SRSF3/SART1/SRSF1/PRPF40B/SNRPF/EIF4A3/PRPF6/THOC3/PRPF8/SRSF9/SNRNP70/RBM25/SNRPC/SNRNP200/HNRNPK/PRPF31/DHX38/SF3B3/HNRNPA1L2/XAB2/MAGOHB/SF3A2/SNRNP27/LSM4/HSPA8/PRPF38A/PRPF40A/RBM22/HSPA1A/CTNNBL1/SRSF7/ACIN1/SNRPD2/HSPA1B/SNRPD1/SRSF5
REACTOME_SEMA4D_IN_SEMAPHORIN_SIGNALING	REACTOME_SEMA4D_IN_SEMAPHORIN_SIGNALING	24	0.674497	2.21965	1.26141e-05	0.000134055	8.96266e-05	3403	tags=38%, list=9%, signal=34%	RHOC/PLXNB1/MYL6/RRAS/RHOA/MYL9/MYH9/ERBB2/LIMK1
BIOCARTA_PLATELETAPP_PATHWAY	BIOCARTA_PLATELETAPP_PATHWAY	14	0.76797	2.21784	2.67568e-05	0.000260966	0.000174477	1757	tags=43%, list=4%, signal=41%	APP/PLAT/COL4A1/COL4A2/COL4A5/COL4A6
REACTOME_RHO_GTPASES_ACTIVATE_PAKS	REACTOME_RHO_GTPASES_ACTIVATE_PAKS	21	0.691391	2.21459	4.6201e-05	0.000413059	0.000276164	6927	tags=57%, list=18%, signal=47%	CTTN/FLNA/MYL6/NF2/MYL9/MYH9/PPP1R12A/MYLK/LIMK1/PPP1CB/MYH10/MYH11
REACTOME_CELL_CELL_COMMUNICATION	REACTOME_CELL_CELL_COMMUNICATION	130	0.467083	2.21428	1.38245e-08	3.38549e-07	2.26348e-07	4928	tags=36%, list=13%, signal=32%	SIRPA/PARVA/ACTN3/CD151/ACTG1/NECTIN2/NCK2/FLNA/ACTN4/CDH24/CLDN4/ACTN1/ACTB/SPTAN1/NPHS1/SFTPD/CLDN23/CLDN3/CLDN19/PARVB/FBLIM1/LAMC2/VASP/COL17A1/FLNC/PLEC/PTPN6/CDH11/CDH15/ACTN2/MAGI2/SRC/SPTBN1/CLDN6/ILK/CLDN9/SDK1/CTNNA1/PTPN11/CADM3/LAMB3/GRB2/CDH7/CLDN1/TESK1/ITGB1/SKAP2
REACTOME_DNA_DAMAGE_TELOMERE_STRESS_INDUCED_SENESCENCE	REACTOME_DNA_DAMAGE_TELOMERE_STRESS_INDUCED_SENESCENCE	80	0.507372	2.20954	4.93178e-07	7.77014e-06	5.19498e-06	7834	tags=51%, list=20%, signal=41%	H2BC13/H4C1/H4C2/H2AC4/H2BC11/H2BC5/HMGA1/H4C9/H2BC15/H2BC12/H2BC7/H4-16/H2AJ/H4C12/H4C11/UBN1/CDK2/H4C8/H2AC6/TP53/TERF2IP/H1-2/CCNA1/H2BC4/H2BC8/H2BC10/H2AZ1/H4C5/H2BU1/CABIN1/H2AC19/H1-5/H2AC20/H4C3/H2BC21/LMNB1/TERF1/H1-1/H2AX/H2BC3/EP400
REACTOME_HS_GAG_BIOSYNTHESIS	REACTOME_HS_GAG_BIOSYNTHESIS	31	0.629203	2.20507	1.80495e-05	0.000187399	0.000125291	4666	tags=52%, list=12%, signal=46%	HS6ST2/GPC1/HS6ST1/AGRN/HS3ST1/HS3ST3A1/SDC4/GPC4/GPC5/NDST3/EXT1/HS3ST6/NDST1/HSPG2/GPC6/HS3ST3B1
REACTOME_SIRT1_NEGATIVELY_REGULATES_RRNA_EXPRESSION	REACTOME_SIRT1_NEGATIVELY_REGULATES_RRNA_EXPRESSION	66	0.529956	2.20337	1.57225e-06	2.15993e-05	1.44409e-05	7823	tags=52%, list=20%, signal=41%	H2BC13/H4C1/H4C2/H2AC4/H2BC11/H2BC5/H4C9/H2BC15/RRP8/H3C14/H2BC12/H2BC7/H3-3B/H4-16/H2AJ/H4C12/H4C11/H4C8/H2AC6/H3C10/TAF1C/H3C15/H2BC4/H2BC8/H2BC10/H2AZ1/H4C5/H2BU1/H2AC19/H2AC20/H4C3/H2BC21/H2AX/H2BC3
REACTOME_FORMATION_OF_THE_BETA_CATENIN_TCF_TRANSACTIVATING_COMPLEX	REACTOME_FORMATION_OF_THE_BETA_CATENIN_TCF_TRANSACTIVATING_COMPLEX	90	0.496622	2.19554	3.93975e-07	6.52665e-06	4.3636e-06	8765	tags=51%, list=22%, signal=40%	H2BC13/H4C1/SMARCA4/H4C2/H2AC4/H2BC11/H2BC5/H4C9/ASH2L/H2BC15/H3C14/H2BC12/H2BC7/H3-3B/H4-16/H2AJ/H4C12/H4C11/MYC/H4C8/H2AC6/MEN1/PYGO2/H3C10/H3C15/H2BC4/TLE3/H2BC8/TCF7/H2BC10/H2AZ1/H4C5/H2BU1/AXIN2/H2AC19/KMT2D/H2AC20/H4C3/H2BC21/TLE2/H2AX/H2BC3/RUNX3/TCF7L1/H3C8/H4C14
REACTOME_METABOLISM_OF_POLYAMINES	REACTOME_METABOLISM_OF_POLYAMINES	59	0.5373	2.19362	2.06446e-06	2.76858e-05	1.85103e-05	6738	tags=42%, list=17%, signal=35%	PSMD3/PSMB3/PSMD2/PSMC3/ODC1/PSMB6/SEM1/PSMB4/SRM/PSMB5/PSMC4/OAZ1/PSME1/PAOX/SMS/NQO1/PSMD8/PSMA7/PSMC2/PSMD4/OAZ3/PSMD7/SMOX/PSME2/PSMD11
REACTOME_DISEASES_ASSOCIATED_WITH_GLYCOSAMINOGLYCAN_METABOLISM	REACTOME_DISEASES_ASSOCIATED_WITH_GLYCOSAMINOGLYCAN_METABOLISM	41	0.57283	2.19355	1.52247e-05	0.000160286	0.000107164	8873	tags=54%, list=23%, signal=42%	GPC1/B3GAT3/VCAN/AGRN/PAPSS2/SDC4/GPC4/B4GALT1/GPC5/EXT1/CHST3/ACAN/HSPG2/GPC6/OGN/BGN/BCAN/LUM/HEXA/CSPG5/SDC3/EXT2
REACTOME_ANCHORING_FIBRIL_FORMATION	REACTOME_ANCHORING_FIBRIL_FORMATION	15	0.740464	2.19288	6.97954e-05	0.000588948	0.00039376	2031	tags=53%, list=5%, signal=51%	COL7A1/COL4A1/COL4A2/COL4A5/COL1A1/COL4A6/LAMC2/COL1A2
REACTOME_DNA_STRAND_ELONGATION	REACTOME_DNA_STRAND_ELONGATION	32	0.616154	2.19243	2.40977e-05	0.000240231	0.000160614	4603	tags=44%, list=12%, signal=39%	POLD4/POLD2/MCM5/GINS2/LIG1/MCM2/MCM7/MCM4/GINS1/RPA1/POLD1/GINS4/MCM3/CDC45
REACTOME_COPI_DEPENDENT_GOLGI_TO_ER_RETROGRADE_TRAFFIC	REACTOME_COPI_DEPENDENT_GOLGI_TO_ER_RETROGRADE_TRAFFIC	100	0.488519	2.19243	2.36637e-07	4.1011e-06	2.74192e-06	3832	tags=36%, list=10%, signal=33%	KIF26B/ARF3/TUBA1C/TUBB4B/RAB1B/KIF23/ARF5/ARF1/COPB2/KIF1C/TUBA1A/COPE/ARFGAP2/COPZ2/ARFGAP1/KIF20A/USE1/KIF5A/TUBA1B/KIF2C/KIF18B/KIFC1/KIF4A/SURF4/KDELR1/COPG1/TUBB2B/TMED9/KLC3/KIF2B/ARF4/TUBB6/KLC2/KIF3B/TUBA4A/KIF11
REACTOME_RHO_GTPASES_ACTIVATE_CIT	REACTOME_RHO_GTPASES_ACTIVATE_CIT	19	0.705337	2.19062	2.73765e-05	0.000265858	0.000177748	6927	tags=58%, list=18%, signal=48%	RHOC/PRC1/MYL6/RHOA/MYL9/MYH9/PPP1R12A/CIT/PPP1CB/MYH10/MYH11
KEGG_BASAL_CELL_CARCINOMA	KEGG_BASAL_CELL_CARCINOMA	55	0.543528	2.18592	3.95933e-06	5.06839e-05	3.38864e-05	5630	tags=42%, list=14%, signal=36%	WNT9A/WNT3/FZD8/FZD7/AXIN1/SMO/WNT2/DVL1/WNT9B/WNT11/GLI3/WNT5A/WNT7B/WNT4/TP53/FZD1/APC2/FZD6/DVL2/TCF7/HHIP/AXIN2/GLI2
REACTOME_GOLGI_TO_ER_RETROGRADE_TRANSPORT	REACTOME_GOLGI_TO_ER_RETROGRADE_TRANSPORT	134	0.458332	2.17556	1.92476e-08	4.51717e-07	3.0201e-07	8370	tags=49%, list=21%, signal=39%	KIF26B/AGPAT3/ARF3/TUBA1C/TUBB4B/RAB1B/KIF23/ARF5/ARF1/COPB2/KIF1C/TUBA1A/COPE/ARFGAP2/COPZ2/ARFGAP1/KIF20A/USE1/KIF5A/TUBA1B/KIF2C/DCTN1/PAFAH1B3/CAPZB/KIF18B/KIFC1/KIF4A/SURF4/KDELR1/COPG1/TUBB2B/BICD2/TMED9/KLC3/DYNC1LI2/KIF2B/DYNC1H1/ACTR1A/ARF4/TUBB6/KLC2/KIF3B/TUBA4A/KIF11/PAFAH1B1/KIF26A/KIF1B/KIF4B/KDELR3/CAPZA3/KIF1A/KIF13B/DYNLL1/KIF22/DYNC1I2/RACGAP1/KIF18A/KIF21A/CENPE/TMED10/TUBB1/KI…
REACTOME_HS_GAG_DEGRADATION	REACTOME_HS_GAG_DEGRADATION	22	0.671315	2.17409	5.87418e-05	0.000505134	0.000337724	4317	tags=45%, list=11%, signal=40%	GPC1/IDS/AGRN/NAGLU/SDC4/GPC4/GPC5/GLB1/HSPG2/GPC6
KEGG_PATHOGENIC_ESCHERICHIA_COLI_INFECTION	KEGG_PATHOGENIC_ESCHERICHIA_COLI_INFECTION	56	0.539195	2.17253	7.75857e-06	8.78394e-05	5.87279e-05	8473	tags=48%, list=22%, signal=38%	CTTN/NCL/TUBB/TUBA1C/TUBB4B/ACTG1/NCK2/TUBA1A/RHOA/TUBA1B/ARPC5/ACTB/TUBB2B/TUBB6/ABL1/TUBA4A/YWHAQ/CLDN1/EZR/ITGB1/ARPC1A/YWHAZ/CD14/ARPC1B/TUBB1/TUBAL3/ARPC5L
REACTOME_AUF1_HNRNP_D0_BINDS_AND_DESTABILIZES_MRNA	REACTOME_AUF1_HNRNP_D0_BINDS_AND_DESTABILIZES_MRNA	55	0.539846	2.17111	5.06103e-06	6.16852e-05	4.12417e-05	10104	tags=56%, list=26%, signal=42%	PSMD3/PSMB3/PSMD2/PSMC3/EIF4G1/PSMB6/SEM1/PSMB4/PSMB5/PSMC4/UBB/RPS27A/PSME1/PSMD8/PSMA7/PSMC2/PSMD4/HSPB1/PSMD7/HSPA8/HSPA1A/PSME2/PSMD11/PSMA5/PSMB8/PSMD14/PSMC1/PSMA4/PSMD6/PSMB1/PSMB7
REACTOME_SEMA4D_INDUCED_CELL_MIGRATION_AND_GROWTH_CONE_COLLAPSE	REACTOME_SEMA4D_INDUCED_CELL_MIGRATION_AND_GROWTH_CONE_COLLAPSE	20	0.689906	2.17076	4.9727e-05	0.000437636	0.000292596	8038	tags=55%, list=20%, signal=44%	RHOC/PLXNB1/MYL6/RHOA/MYL9/MYH9/ERBB2/LIMK1/MYH10/MYH11/LIMK2
PID_SYNDECAN_4_PATHWAY	PID_SYNDECAN_4_PATHWAY	32	0.609961	2.1704	3.84701e-05	0.000353024	0.000236026	8001	tags=53%, list=20%, signal=42%	GIPC1/THBS1/ADAM12/FZD7/FGFR1/RHOA/ACTN1/SDC4/MMP9/TNC/CXCL12/DNM2/ITGB1/FN1/NUDT16L1/ITGA5/TFPI
REACTOME_RHO_GTPASES_ACTIVATE_ROCKS	REACTOME_RHO_GTPASES_ACTIVATE_ROCKS	19	0.698104	2.16815	3.85459e-05	0.000353024	0.000236026	8038	tags=63%, list=20%, signal=50%	RHOC/MYL6/RHOA/MYL9/CFL1/MYH9/PPP1R12A/LIMK1/PPP1CB/MYH10/MYH11/LIMK2
REACTOME_SYNAPTIC_ADHESION_LIKE_MOLECULES	REACTOME_SYNAPTIC_ADHESION_LIKE_MOLECULES	21	0.676811	2.16788	0.000118555	0.000921047	0.000615795	4487	tags=52%, list=11%, signal=46%	FLOT2/PTPRF/GRIN2D/FLOT1/LRFN3/GRIN2B/PTPRD/PTPRS/DLG1/GRIA4/GRIN1
REACTOME_NEGATIVE_REGULATION_OF_FGFR1_SIGNALING	REACTOME_NEGATIVE_REGULATION_OF_FGFR1_SIGNALING	33	0.603173	2.16492	1.5499e-05	0.000162415	0.000108588	4424	tags=36%, list=11%, signal=32%	PPP2R1A/FGFR1/FGF22/FGF10/UBB/FGF1/RPS27A/SRC/FGF17/PPP2CB/PTPN11/GRB2
REACTOME_CHONDROITIN_SULFATE_DERMATAN_SULFATE_METABOLISM	REACTOME_CHONDROITIN_SULFATE_DERMATAN_SULFATE_METABOLISM	50	0.547234	2.16113	1.72812e-05	0.000180252	0.000120514	10036	tags=52%, list=26%, signal=39%	GPC1/B3GAT3/VCAN/IDS/AGRN/CHPF2/SDC4/GPC4/GPC5/CHST3/XYLT1/CHST12/UST/HSPG2/GPC6/BGN/BCAN/CHSY3/XYLT2/HEXA/CSPG5/ARSB/SDC3/B3GAT1/HYAL3/DCN
REACTOME_SIGNALING_BY_PTK6	REACTOME_SIGNALING_BY_PTK6	54	0.537133	2.15908	8.18544e-06	9.08462e-05	6.07382e-05	6555	tags=43%, list=17%, signal=36%	PELP1/BCAR1/CDK4/SRMS/RHOA/DOK1/KHDRBS3/STAT3/CRK/STAP2/UBB/NRG1/ERBB2/RPS27A/BTC/CDK2/KHDRBS1/SOCS3/HBEGF/AKT1/ARAP1/EREG/HRAS
KEGG_ARGININE_AND_PROLINE_METABOLISM	KEGG_ARGININE_AND_PROLINE_METABOLISM	54	0.537094	2.15892	8.18544e-06	9.08462e-05	6.07382e-05	7731	tags=41%, list=20%, signal=33%	ASL/ODC1/CKMT2/GLS/SRM/ALDH1B1/CKMT1A/GOT2/PYCR3/OAT/GAMT/P4HA2/SMS/ASS1/ALDH7A1/PYCR2/SAT2/ALDH9A1/NOS3/GLS2/GLUD1/CKMT1B
REACTOME_NCAM_SIGNALING_FOR_NEURITE_OUT_GROWTH	REACTOME_NCAM_SIGNALING_FOR_NEURITE_OUT_GROWTH	62	0.524082	2.15869	3.36782e-06	4.38596e-05	2.93237e-05	4424	tags=35%, list=11%, signal=32%	COL4A1/COL3A1/COL4A2/AGRN/COL5A2/COL4A5/FGFR1/COL5A1/COL6A1/COL6A2/COL6A3/SPTAN1/ST8SIA2/COL5A3/CACNA1G/SRC/SPTBN1/SPTBN2/NCAM1/SPTB/COL9A2/GRB2
REACTOME_MEIOTIC_SYNAPSIS	REACTOME_MEIOTIC_SYNAPSIS	79	0.495694	2.1578	1.90895e-06	2.60659e-05	1.74272e-05	8814	tags=48%, list=22%, signal=37%	H2BC13/H4C1/H4C2/H2AC4/H2BC11/H2BC5/H4C9/SUN2/H2BC15/H2BC12/LMNA/H2BC7/H4-16/H2AJ/H4C12/H4C11/H4C8/H2AC6/TERF2IP/SYCE2/H2BC4/H2BC8/SMC1A/H2BC10/H2AZ1/H4C5/H2BU1/H2AC19/H2AC20/H4C3/H2BC21/LMNB1/TERF1/H2AX/H2BC3/SYCE1/H4C14/UBE2I
REACTOME_INTERLEUKIN_12_SIGNALING	REACTOME_INTERLEUKIN_12_SIGNALING	47	0.553291	2.15703	8.59731e-06	9.40278e-05	6.28653e-05	4472	tags=45%, list=11%, signal=40%	PPIA/BOLA2B/ARF1/P4HB/HNRNPF/MSN/HNRNPA2B1/SOD1/CFL1/CNN2/PITPNA/MIF/TALDO1/HSPA9/RPLP0/JAK1/SERPINB2/RALA/ANXA2/SOD2/TYK2
REACTOME_GENE_AND_PROTEIN_EXPRESSION_BY_JAK_STAT_SIGNALING_AFTER_INTERLEUKIN_12_STIMULATION	REACTOME_GENE_AND_PROTEIN_EXPRESSION_BY_JAK_STAT_SIGNALING_AFTER_INTERLEUKIN_12_STIMULATION	38	0.578154	2.15686	4.0532e-05	0.000369711	0.000247182	4288	tags=47%, list=11%, signal=42%	PPIA/BOLA2B/ARF1/HNRNPF/MSN/HNRNPA2B1/SOD1/CFL1/CNN2/PITPNA/MIF/TALDO1/HSPA9/RPLP0/SERPINB2/RALA/ANXA2/SOD2
REACTOME_MHC_CLASS_II_ANTIGEN_PRESENTATION	REACTOME_MHC_CLASS_II_ANTIGEN_PRESENTATION	124	0.460431	2.15623	1.14576e-07	2.18762e-06	1.4626e-06	8903	tags=52%, list=23%, signal=41%	ACTR1B/TUBA1C/TUBB4B/KIF23/ARF1/TUBA1A/KIF20A/CTSD/RILP/KIF5A/TUBA1B/KIF2C/DCTN1/AP2A1/CAPZB/CTSK/HLA-DRB5/KIF4A/TUBB2B/SEC13/SPTBN2/KLC3/DNM1/SEC24C/CTSA/CANX/AP2S1/DYNC1LI2/RAB7A/KIF2B/DYNC1H1/ACTR1A/TUBB6/KLC2/KIF3B/TUBA4A/KIF11/AP1S1/AP1M1/CTSV/CTSL/DNM2/AP2M1/CTSC/KIF26A/KIF4B/CAPZA3/DYNLL1/LGMN/KIF22/DYNC1I2/AP1M2/RACGAP1/AP1B1/KIF18A/CLTA/CENPE/TUBB1/KIF3C/TUBAL3/CTSF/KLC4/KIF5B/SH3GL2/AP2…
REACTOME_NEUTROPHIL_DEGRANULATION	REACTOME_NEUTROPHIL_DEGRANULATION	475	0.389266	2.15549	1e-10	4.69375e-09	3.13816e-09	10130	tags=44%, list=26%, signal=33%	CD63/PKM/PSMD3/ACTR1B/PDAP1/PPIA/APEH/SIRPA/VAT1/KPNB1/GPR84/APRT/MVP/NFKB1/ALDOA/SVIP/TUBB/XRCC6/TUBB4B/PSMD2/HLA-A/PSMC3/EEF2/IMPDH2/PTGES2/PFKL/VCP/DGAT1/DNAJC5/RETN/RNASE3/MLEC/RHOA/GLA/PGM1/GPI/DDOST/DSC1/CANT1/CTSD/ORMDL3/ATAD3B/DOK3/CNN2/PSAP/B4GALT1/ARPC5/SPTAN1/CKAP4/FCN1/ADAM8/PA2G4/DNASE1L1/GHDC/COTL1/DPP7/CYBA/PGAM1/MMP9/FGR/TRAPPC1/ADGRG3/CXCL1/SURF4/PDXK/MIF/PTPN6/PRSS3/PIGR/TOLLIP/…
REACTOME_IRE1ALPHA_ACTIVATES_CHAPERONES	REACTOME_IRE1ALPHA_ACTIVATES_CHAPERONES	50	0.545533	2.15441	2.00461e-05	0.000205291	0.000137254	9210	tags=64%, list=23%, signal=49%	PDIA6/PREB/HDGF/YIF1A/ACADVL/ARFGAP1/PPP2R5B/ADD1/DCTN1/CUL7/LMNA/ZBTB17/HYOU1/SULT1A3/TATDN2/MYDGF/TLN1/EXTL3/SRPRB/GSK3A/WFS1/SHC1/KDELR3/PDIA5/FKBP14/GFPT1/CTDSP2/TPP1/HSPA5/DDX11/ATP6V0D1/EXTL1
REACTOME_A_TETRASACCHARIDE_LINKER_SEQUENCE_IS_REQUIRED_FOR_GAG_SYNTHESIS	REACTOME_A_TETRASACCHARIDE_LINKER_SEQUENCE_IS_REQUIRED_FOR_GAG_SYNTHESIS	26	0.639448	2.15366	7.05195e-05	0.000592837	0.00039636	9239	tags=62%, list=24%, signal=47%	GPC1/B3GAT3/VCAN/AGRN/SDC4/GPC4/GPC5/XYLT1/HSPG2/GPC6/BGN/BCAN/XYLT2/CSPG5/SDC3/B3GAT1
HALLMARK_MYC_TARGETS_V2	HALLMARK_MYC_TARGETS_V2	58	0.526235	2.15216	9.9726e-06	0.000106992	7.15328e-05	6165	tags=47%, list=16%, signal=39%	CDK4/TCOF1/IMP4/MCM5/SRM/PHB/PES1/LAS1L/SLC29A2/WDR74/PA2G4/MRTO4/IPO4/HK2/MCM4/FARSA/MYBBP1A/NOLC1/PUS1/MYC/NPM1/MAP3K6/BYSL/TBRG4/RRP9/PLK1/CBX3
REACTOME_DEFECTIVE_EXT2_CAUSES_EXOSTOSES_2	REACTOME_DEFECTIVE_EXT2_CAUSES_EXOSTOSES_2	14	0.743129	2.14611	0.000105775	0.0008319	0.000556194	4317	tags=57%, list=11%, signal=51%	GPC1/AGRN/SDC4/GPC4/GPC5/EXT1/HSPG2/GPC6
REACTOME_RUNX1_REGULATES_GENES_INVOLVED_IN_MEGAKARYOCYTE_DIFFERENTIATION_AND_PLATELET_FUNCTION	REACTOME_RUNX1_REGULATES_GENES_INVOLVED_IN_MEGAKARYOCYTE_DIFFERENTIATION_AND_PLATELET_FUNCTION	96	0.477954	2.13017	4.47068e-07	7.14357e-06	4.77607e-06	8765	tags=51%, list=22%, signal=40%	H2BC13/H4C1/THBS1/H4C2/H2AC4/MYL9/H2BC11/H2BC5/H4C9/ASH2L/H2BC15/ITGA2B/H3C14/KMT2B/H2BC12/H2BC7/H3-3B/H4-16/H2AJ/H4C12/H4C11/H4C8/H2AC6/NFE2/PRMT1/H3C10/H3C15/RUNX1/H2BC4/H2BC8/H2BC10/H2AZ1/H4C5/H2BU1/H2AC19/NR4A3/KMT2D/H2AC20/H4C3/MOV10/H2BC21/SETD1B/H2AX/PRMT6/H2BC3/ZFPM1/PRKCQ/H3C8/H4C14
REACTOME_PRE_NOTCH_EXPRESSION_AND_PROCESSING	REACTOME_PRE_NOTCH_EXPRESSION_AND_PROCESSING	118	0.460013	2.12734	3.85404e-07	6.43196e-06	4.3003e-06	8818	tags=45%, list=22%, signal=35%	H2BC13/H4C1/ELF3/H4C2/E2F1/H2AC4/H2BC11/H2BC5/H4C9/NOTCH2/H2BC15/B4GALT1/FURIN/H3C14/H2BC12/SIRT6/H2BC7/H3-3B/H4-16/H2AJ/H4C12/H4C11/RFNG/LFNG/H4C8/H2AC6/TP53/H3C10/H3C15/RUNX1/H2BC4/H2BC8/H2BC10/H2AZ1/H4C5/H2BU1/H2AC19/MIR181C/ATP2A2/H2AC20/H4C3/NOTCH3/MOV10/H2BC21/MIR200B/H2AX/H2BC3/AGO2/ST3GAL4/H3C8/KAT2A/H4C14/TFDP1
REACTOME_DETOXIFICATION_OF_REACTIVE_OXYGEN_SPECIES	REACTOME_DETOXIFICATION_OF_REACTIVE_OXYGEN_SPECIES	37	0.571471	2.12725	6.22414e-05	0.00052917	0.000353793	4491	tags=43%, list=11%, signal=38%	PRDX5/TXNRD1/CCS/P4HB/SOD1/SOD3/PRDX1/GSR/CYBA/GPX7/TXNRD2/GSTP1/PRDX2/TXN2/SOD2/NCF2
REACTOME_CELL_JUNCTION_ORGANIZATION	REACTOME_CELL_JUNCTION_ORGANIZATION	92	0.477876	2.12594	1.45235e-06	2.01985e-05	1.35044e-05	5808	tags=38%, list=15%, signal=32%	PARVA/CD151/ACTG1/NECTIN2/FLNA/CDH24/CLDN4/ACTN1/ACTB/CLDN23/CLDN3/CLDN19/PARVB/FBLIM1/LAMC2/VASP/COL17A1/FLNC/PLEC/CDH11/CDH15/CLDN6/ILK/CLDN9/SDK1/CTNNA1/CADM3/LAMB3/CDH7/CLDN1/TESK1/ITGB1/JUP/CLDN11/NECTIN4
REACTOME_REGULATION_OF_RUNX3_EXPRESSION_AND_ACTIVITY	REACTOME_REGULATION_OF_RUNX3_EXPRESSION_AND_ACTIVITY	55	0.528607	2.12591	9.61848e-06	0.000103686	6.93228e-05	10104	tags=56%, list=26%, signal=42%	PSMD3/PSMB3/PSMD2/PSMC3/SMURF1/PSMB6/SEM1/PSMB4/PSMB5/PSMC4/UBB/RPS27A/TGFB1/SRC/PSME1/PSMD8/PSMA7/PSMC2/PSMD4/PSMD7/PSME2/PSMD11/PSMA5/PSMB8/PSMD14/RUNX3/PSMC1/PSMA4/PSMD6/PSMB1/PSMB7
REACTOME_GLUCONEOGENESIS	REACTOME_GLUCONEOGENESIS	33	0.590764	2.12038	2.9497e-05	0.000284004	0.00018988	4601	tags=45%, list=12%, signal=40%	SLC25A11/SLC25A1/ALDOA/ENO1/GPI/PGK1/G6PC3/TPI1/PGAM1/GOT2/GAPDH/MDH2/ENO2/SLC37A1/MDH1
REACTOME_DNA_DOUBLE_STRAND_BREAK_RESPONSE	REACTOME_DNA_DOUBLE_STRAND_BREAK_RESPONSE	77	0.492332	2.11964	6.29454e-06	7.44969e-05	4.98073e-05	8814	tags=52%, list=22%, signal=40%	H2BC13/H4C1/PIAS4/H4C2/H2BC11/H2BC5/NSD2/H4C9/H2BC15/H2BC12/H2BC7/UBB/H4-16/KPNA2/H4C12/H4C11/RPS27A/BAP1/H4C8/TP53/BAZ1B/ABL1/UBE2V2/PPP5C/H2BC4/H2BC8/H2BC10/HERC2/H4C5/H2BU1/TP53BP1/H4C3/H2BC21/H2AX/H2BC3/SMARCA5/RNF168/KDM4B/H4C14/UBE2I
REACTOME_RA_BIOSYNTHESIS_PATHWAY	REACTOME_RA_BIOSYNTHESIS_PATHWAY	22	0.65428	2.11892	0.000157807	0.00115811	0.000774289	3962	tags=45%, list=10%, signal=41%	ALDH1A3/RDH13/ADH1C/RDH10/CYP26A1/RDH5/CYP26C1/ALDH1A2/DHRS9/ALDH1A1
REACTOME_DEGRADATION_OF_DVL	REACTOME_DEGRADATION_OF_DVL	57	0.520083	2.11862	3.264e-05	0.000307598	0.000205655	8242	tags=47%, list=21%, signal=37%	PSMD3/PSMB3/PSMD2/PSMC3/PSMB6/SEM1/PSMB4/PSMB5/DVL1/PSMC4/UBB/RPS27A/PSME1/DVL2/PSMD8/PSMA7/PSMC2/PSMD4/PSMD7/DVL3/PSME2/PSMD11/DACT1/PSMA5/KLHL12/PSMB8/PSMD14
REACTOME_ABC_TRANSPORTER_DISORDERS	REACTOME_ABC_TRANSPORTER_DISORDERS	77	0.492084	2.11857	6.43364e-06	7.51036e-05	5.0213e-05	10104	tags=48%, list=26%, signal=36%	OS9/PSMD3/PSMB3/ABCD1/PSMD2/PSMC3/ABCA3/KCNJ11/VCP/PSMB6/SEM1/PSMB4/PSMB5/PSMC4/UBB/RPS27A/PSME1/CFTR/PSMD8/PSMA7/PSMC2/PSMD4/PSMD7/PSME2/PSMD11/PSMA5/ABCG8/PSMB8/PSMD14/ABCA1/ERLIN2/PSMC1/PSMA4/PSMD6/PSMB1/ABCC9/PSMB7
REACTOME_SEALING_OF_THE_NUCLEAR_ENVELOPE_NE_BY_ESCRT_III	REACTOME_SEALING_OF_THE_NUCLEAR_ENVELOPE_NE_BY_ESCRT_III	32	0.595248	2.11804	8.62202e-05	0.000696251	0.000465501	4247	tags=41%, list=11%, signal=36%	CHMP2A/CHMP6/TUBA1C/TUBB4B/TUBA1A/CHMP4B/TUBA1B/TUBB2B/TUBB6/TUBA4A/CHMP7/CC2D1B/VPS4A
REACTOME_HCMV_LATE_EVENTS	REACTOME_HCMV_LATE_EVENTS	114	0.461587	2.11544	1.95322e-07	3.57773e-06	2.39201e-06	8875	tags=47%, list=23%, signal=37%	H2BC13/CHMP2A/H4C1/CHMP1A/CHMP6/H2AC12/H4C2/H2AC4/H2BC11/H2BC5/CHMP4B/H4C9/H2BC15/VPS28/RANBP2/H3C14/H2BC12/H2BC7/H4-16/H4C12/H4C11/NUP62/SEC13/AAAS/CEBPD/SNF8/H4C8/H2AC6/HNRNPK/CHMP7/H3C10/H3C15/VPS4A/H2BC18/H2BC4/H2BC8/H2BC10/H4C5/H2BU1/H2AC19/H2AW/H2AC20/H4C3/H2BC21/NUP210/H2BC3/VPS25/VPS37C/MVB12A/CHMP4A/H3C8/H4C14/VPS37B/H2AC11
PID_UPA_UPAR_PATHWAY	PID_UPA_UPAR_PATHWAY	42	0.551181	2.11198	6.13618e-05	0.000525658	0.000351446	9677	tags=62%, list=25%, signal=47%	NCL/BCAR1/ITGB5/MMP13/VLDLR/ITGA3/CRK/HGF/MMP9/LRP1/MMP3/TGFB1/ITGAV/ITGB3/SRC/ITGB1/ITGAM/KLK4/ITGB2/FN1/ITGA5/PLAU/ELANE/CTSG/SERPINE1/PLAUR
REACTOME_MITOTIC_G2_G2_M_PHASES	REACTOME_MITOTIC_G2_G2_M_PHASES	199	0.419477	2.10789	5.41176e-09	1.48691e-07	9.94124e-08	8242	tags=46%, list=21%, signal=36%	PSMD3/PSMB3/MZT2B/PPP2R1A/TUBB/MYBL2/TUBA1C/TUBB4B/PSMD2/PSMC3/TUBA1A/NINL/TUBG1/PSMB6/SEM1/PSMB4/E2F1/CDC25C/FOXM1/PSMB5/CCNB2/TUBA1B/DCTN1/PSMC4/CETN2/CDK11B/TUBGCP2/YWHAG/UBB/PPP2R3B/HAUS5/TUBB2B/PPP1R12A/CSNK1E/RPS27A/CEP131/PPME1/PSME1/CDK2/HSP90AB1/MAPRE1/DYNC1H1/ACTR1A/YWHAE/TUBB6/CEP250/CENPF/CEP72/TP53/TUBA4A/LIN54/HAUS4/PPP2CB/AURKA/CKAP5/OPTN/PPP1CB/HAUS7/PSMD8/MZT2A/HAUS8/CCNA1/AJUBA/…
BIOCARTA_RANMS_PATHWAY	BIOCARTA_RANMS_PATHWAY	10	0.813797	2.10726	9.95703e-05	0.000792692	0.00052998	4114	tags=80%, list=10%, signal=72%	KPNB1/RCC1/RANBP1/KPNA2/RAN/NUMA1/RANGAP1/AURKA
PID_INTEGRIN_A9B1_PATHWAY	PID_INTEGRIN_A9B1_PATHWAY	25	0.632334	2.107	6.94981e-05	0.000588643	0.000393557	8229	tags=64%, list=21%, signal=51%	BCAR1/ADAM12/ADAM15/ADAM8/TNC/SPP1/SRC/PAOX/TGM2/VEGFC/ITGB1/ADAM2/FN1/KCNJ15/CSF2/VCAM1
REACTOME_PROCESSING_OF_CAPPED_INTRON_CONTAINING_PRE_MRNA	REACTOME_PROCESSING_OF_CAPPED_INTRON_CONTAINING_PRE_MRNA	242	0.413372	2.10684	4.1151e-10	1.49537e-08	9.9978e-09	4741	tags=30%, list=12%, signal=26%	SNRPG/DNAJC8/RBM17/HNRNPR/HNRNPC/NCBP2/ELAVL1/HNRNPA3/POLR2E/ZC3H11A/LSM2/SF3B2/LSM7/THOC6/CHERP/GTF2F1/U2AF2/CD2BP2/HNRNPM/ALYREF/PRPF19/HNRNPL/DDX23/HNRNPA0/HNRNPF/SRSF4/HNRNPA1/HNRNPA2B1/PHF5A/CSTF2/CPSF3/SUGP1/TFIP11/EFTUD2/SRSF3/NXF2B/HNRNPUL1/POLR2L/YBX1/SART1/RANBP2/SRSF1/PDCD7/HNRNPH1/SNRPF/EIF4A3/PRPF6/THOC3/DDX39A/NUP62/SEC13/AAAS/PRPF8/SRSF9/ZMAT5/PABPN1/SNRNP70/SNRPC/SNRNP200/HNRNPK/P…
KEGG_GALACTOSE_METABOLISM	KEGG_GALACTOSE_METABOLISM	25	0.632077	2.10615	7.18341e-05	0.000599416	0.000400759	3441	tags=56%, list=9%, signal=51%	PFKL/PFKP/GALK1/GLA/PFKM/PGM1/B4GALT1/HK1/HK2/AKR1B1/B4GALT2/GAA/GALE/GLB1
KEGG_PHENYLALANINE_METABOLISM	KEGG_PHENYLALANINE_METABOLISM	18	0.689837	2.10533	0.000146917	0.00110335	0.000737679	5003	tags=44%, list=13%, signal=39%	ALDH1A3/HPD/MIF/ALDH3A1/GOT2/AOC3/AOC2/NAA80
REACTOME_SIGNALING_BY_RHO_GTPASES	REACTOME_SIGNALING_BY_RHO_GTPASES	450	0.381867	2.10419	1e-10	4.69375e-09	3.13816e-09	8370	tags=42%, list=21%, signal=33%	H2BC13/H4C1/CTTN/PPP2R1A/SFN/YWHAH/TUBA1C/ARHGEF5/TUBB4B/ACTG1/ARHGAP1/RHOC/PRC1/FLNA/PKN1/H4C2/TUBA1A/RAC3/NUDC/MYL6/ARHGEF10L/ERCC6L/ARHGDIG/RHOA/NF2/H2AC4/MYL9/CENPI/CDC25C/H2BC11/PPP2R5B/ARHGAP40/H2BC5/BUB1/RCC2/KIF5A/H4C9/ARHGEF4/PFN1/DVL1/CFL1/RHPN2/TUBA1B/KIF2C/H2BC15/MYH9/ARPC5/ACTB/RANBP2/SYDE1/BUB1B/H3C14/MRTFA/H2BC12/NOXA1/CYBA/H2BC7/IQGAP3/MAD1L1/YWHAG/H3-3B/H4-16/H2AJ/H4C12/CENPM/H4C…
REACTOME_INTERLEUKIN_12_FAMILY_SIGNALING	REACTOME_INTERLEUKIN_12_FAMILY_SIGNALING	57	0.516186	2.10275	4.21249e-05	0.000381154	0.000254833	4472	tags=40%, list=11%, signal=36%	PPIA/BOLA2B/ARF1/P4HB/HNRNPF/MSN/HNRNPA2B1/SOD1/CFL1/CNN2/PITPNA/STAT3/MIF/TALDO1/HSPA9/RPLP0/CANX/JAK1/SERPINB2/RALA/ANXA2/SOD2/TYK2
REACTOME_ABC_FAMILY_PROTEINS_MEDIATED_TRANSPORT	REACTOME_ABC_FAMILY_PROTEINS_MEDIATED_TRANSPORT	103	0.464027	2.0984	7.11161e-07	1.06109e-05	7.09426e-06	4835	tags=31%, list=12%, signal=27%	OS9/PSMD3/PSMB3/ABCD1/ABCA9/PSMD2/PSMC3/ABCA3/KCNJ11/VCP/PSMB6/SEM1/PSMB4/PSMB5/PSMC4/ABCA4/ABCB5/UBB/ABCB9/ABCF1/RPS27A/ABCC3/ABCC11/PSME1/CFTR/ABCA6/PSMD8/ABCA8/PSMA7/PSMC2/ABCC1/PSMD4
REACTOME_SIGNALING_BY_ROBO_RECEPTORS	REACTOME_SIGNALING_BY_ROBO_RECEPTORS	218	0.413311	2.09807	3.67011e-09	1.0601e-07	7.08761e-08	10104	tags=49%, list=26%, signal=36%	PSMD3/DAG1/NCBP2/PSMB3/ENAH/GPC1/PSMD2/NCK2/PSMC3/RPL41/EIF4G1/COL4A5/RPS3/PSMB6/RHOA/SEM1/PSMB4/PAK4/FAU/RPS2/PSMB5/RPL36/RPL18/PFN1/RPL8/PSMC4/RPL13A/RPS19/RPS15/RPL19/VASP/NRP1/UBB/RPS9/RPL3/EIF4A3/RPLP0/RPL10/RPS16/RPS27A/SRC/PSME1/RPS5/RPS17/RPSA/EVL/PAK5/RPL18A/ABL1/GSPT1/CXCL12/RPL27A/SLIT2/PSMD8/RPL39L/ELOB/MAGOHB/PSMA7/RPS26/PSMC2/SRGAP3/PSMD4/LDB1/MYO9B/RPL9/RPL13/RPL11/PSMD7/PRKACA/ARH…
HALLMARK_MITOTIC_SPINDLE	HALLMARK_MITOTIC_SPINDLE	199	0.416523	2.09304	8.20781e-09	2.12554e-07	1.4211e-07	8134	tags=49%, list=21%, signal=39%	CTTN/BCAR1/PKD2/NCK2/KIF23/STK38L/PRC1/FLNA/ACTN4/SAC3D1/STAU1/LLGL1/BUB1/FLNB/SUN2/CCNB2/NOTCH2/KIF2C/MYH9/SPTAN1/SYNPO/TUBGCP2/CAPZB/ARF6/PDLIM5/KIF4A/MYO1E/PALLD/INCENP/SEPTIN9/FSCN1/CEP131/SPTBN1/ARHGDIA/RHOT2/MID1/NUSAP1/MAPRE1/DYNC1H1/YWHAE/CLIP2/NUMA1/CEP250/CENPF/ARHGAP4/CEP72/KIF3B/ABL1/BIN1/DLG1/TUBA4A/KIF11/VCL/CDC42EP4/AURKA/CKAP5/CNTROB/BCR/MARCKS/MARK4/TUBGCP6/CLIP1/SMC1A/EZR/MYO9B/…
REACTOME_HOMOLOGY_DIRECTED_REPAIR	REACTOME_HOMOLOGY_DIRECTED_REPAIR	138	0.438988	2.08921	4.37346e-07	7.03814e-06	4.70558e-06	4904	tags=32%, list=13%, signal=28%	H2BC13/H4C1/PIAS4/POLD4/ERCC1/EXO1/RMI2/H4C2/POLD2/RAD51/H2BC11/H2BC5/PARP1/NSD2/CLSPN/H4C9/H2BC15/TIMELESS/H2BC12/SIRT6/H2BC7/UBB/H4-16/H4C12/H4C11/EME1/POLE4/RPA1/SLX4/POLD1/XRCC1/RPS27A/CDK2/H4C8/ABL1/UBE2V2/WRN/CCNA1/H2BC4/H2BC8/H2BC10/HERC2/MUS81/H4C5
REACTOME_HCMV_EARLY_EVENTS	REACTOME_HCMV_EARLY_EVENTS	136	0.439243	2.08574	2.24961e-07	3.97358e-06	2.65667e-06	8114	tags=43%, list=21%, signal=34%	H2BC13/H4C1/NFKB1/TUBA1C/TUBB4B/H2AC12/H4C2/TUBA1A/TRIM28/H2AC4/H2BC11/H2BC5/H4C9/TUBA1B/H2BC15/RANBP2/H3C14/H2BC12/NCOR2/H2BC7/H4-16/H4C12/H4C11/TUBB2B/NUP62/SEC13/AAAS/DYNC1LI2/DYNC1H1/TUBB6/H4C8/H2AC6/TUBA4A/H3C10/DAXX/H3C15/CBX1/H2BC18/H2BC4/H2BC8/H2BC10/HDAC3/H4C5/ITGB1/H2BU1/H2AC19/ELK1/H2AW/H2AC20/H4C3/DYNLL1/H2BC21/GPS2/DYNC1I2/NUP210/H2BC3/TUBB1/TUBAL3
PID_P38_GAMMA_DELTA_PATHWAY	PID_P38_GAMMA_DELTA_PATHWAY	11	0.772036	2.08421	0.0003411	0.00225366	0.00150676	4586	tags=55%, list=12%, signal=48%	STMN1/PKN1/MAPK12/SNTA1/EEF2K/MAP2K3
REACTOME_TRANSCRIPTIONAL_REGULATION_BY_RUNX3	REACTOME_TRANSCRIPTIONAL_REGULATION_BY_RUNX3	96	0.467372	2.08301	1.09427e-06	1.56151e-05	1.044e-05	4835	tags=33%, list=12%, signal=29%	PSMD3/PSMB3/CCN2/YAP1/PSMD2/PSMC3/SMURF1/PSMB6/SEM1/TEAD3/PSMB4/TEAD4/PSMB5/PSMC4/SMAD3/UBB/TEAD2/RPS27A/TGFB1/SPP1/SRC/PSME1/TEAD1/MYC/TP53/RUNX1/JAG1/PSMD8/PSMA7/TCF7/PSMC2/PSMD4
REACTOME_NEGATIVE_REGULATION_OF_NOTCH4_SIGNALING	REACTOME_NEGATIVE_REGULATION_OF_NOTCH4_SIGNALING	54	0.518088	2.08253	3.0843e-05	0.0002957	0.000197699	10104	tags=56%, list=26%, signal=41%	PSMD3/PSMB3/PSMD2/PSMC3/PSMB6/SEM1/PSMB4/PSMB5/PSMC4/UBB/RPS27A/PSME1/TACC3/PSMD8/PSMA7/PSMC2/PSMD4/AKT1/PSMD7/PSME2/PSMD11/YWHAZ/PSMA5/PSMB8/PSMD14/PSMC1/PSMA4/PSMD6/PSMB1/PSMB7
REACTOME_SPRY_REGULATION_OF_FGF_SIGNALING	REACTOME_SPRY_REGULATION_OF_FGF_SIGNALING	16	0.70122	2.08231	0.00025931	0.00178117	0.00119086	4424	tags=44%, list=11%, signal=39%	PPP2R1A/UBB/RPS27A/SRC/PPP2CB/PTPN11/GRB2
REACTOME_SIGNALING_BY_MET	REACTOME_SIGNALING_BY_MET	79	0.478238	2.08181	7.57493e-06	8.61935e-05	5.76275e-05	5542	tags=42%, list=14%, signal=36%	SPINT2/COL3A1/HGS/COL5A2/COL5A1/COL1A1/LAMB1/COL11A1/LAMA5/ITGA3/STAT3/CRK/HGF/ARF6/COL5A3/LAMC2/UBB/COL1A2/LAMC1/LAMB2/LRIG1/RPS27A/SRC/LAMA2/SH3GL1/TNS3/COL11A2/PTPN11/LAMB3/GRB2/ITGB1/SH3GL3/SHC1
REACTOME_EPH_EPHRIN_SIGNALING	REACTOME_EPH_EPHRIN_SIGNALING	92	0.467214	2.07851	3.47839e-06	4.50391e-05	3.01124e-05	8038	tags=45%, list=20%, signal=36%	ACTG1/NCK2/CLTB/EFNB3/MYL6/RHOA/MYL9/CFL1/MYH9/EPHB1/ARPC5/GRIN2B/ACTB/AP2A1/MMP9/GIT1/VAV2/MMP2/SRC/EPHB6/DNM1/AP2S1/EPHB4/LIMK1/EFNB1/ACTR3/GRIN1/AP2M1/EPHA3/HRAS/ARPC1A/MYH10/EFNA5/MYH11/EPHA10/ARPC1B/CLTA/EPHB2/EFNA3/EPHA2/LIMK2
REACTOME_SIGNALING_BY_NOTCH	REACTOME_SIGNALING_BY_NOTCH	245	0.40459	2.07518	9.49791e-10	3.19385e-08	2.13535e-08	7406	tags=36%, list=19%, signal=29%	H2BC13/PSMD3/H4C1/PSMB3/ACTA2/PSMD2/PSMC3/ELF3/H4C2/PSMB6/SEM1/PSMB4/E2F1/H2AC4/H2BC11/WWC1/H2BC5/PSMB5/H4C9/NOTCH2/H2BC15/PSMC4/B4GALT1/FURIN/YBX1/H3C14/H2BC12/SIRT6/NCOR2/H2BC7/H3-3B/SMAD3/UBB/H4-16/H2AJ/H4C12/HDAC11/H4C11/RFNG/MIB2/LFNG/RPS27A/DTX2/PSME1/MYC/DTX1/TACC3/H4C8/H2AC6/TP53/H3C10/DNER/H3C15/RUNX1/JAG1/PSMD8/H2BC4/PSMA7/TLE3/H2BC8/H2BC10/PSMC2/H2AZ1/HDAC3/PSMD4/H4C5/H2BU1/HES1/AKT1/D…
REACTOME_RNA_POLYMERASE_I_TRANSCRIPTION	REACTOME_RNA_POLYMERASE_I_TRANSCRIPTION	106	0.456404	2.07259	9.45986e-07	1.37504e-05	9.19324e-06	4904	tags=38%, list=13%, signal=33%	GATAD2A/H2BC13/POLR2E/H4C1/H4C2/H2AC4/H2BC11/H2BC5/CAVIN1/UBTF/H4C9/H2BC15/POLR2L/H3C14/H2BC12/H2BC7/GTF2H4/H3-3B/H4-16/H2AJ/H4C12/H4C11/CHD4/ERCC3/CHD3/POLR1A/H4C8/H2AC6/MTA2/H3C10/EHMT2/TAF1C/H3C15/ERCC2/MBD3/H2BC4/H2BC8/H2BC10/H2AZ1/H4C5
REACTOME_PROGRAMMED_CELL_DEATH	REACTOME_PROGRAMMED_CELL_DEATH	180	0.420405	2.07112	2.75874e-08	6.34229e-07	4.24034e-07	9716	tags=45%, list=25%, signal=34%	PSMD3/PSMB3/KPNB1/SFN/YWHAH/AKT2/PSMD2/PSMC3/BCL2L1/BAD/HMGB2/PSMB6/SEM1/PSMB4/BCAP31/E2F1/DAPK3/CLSPN/PSMB5/ADD1/PSMC4/SPTAN1/BBC3/STAT3/C1QBP/LMNA/YWHAG/TRADD/UBB/PLEC/RPS27A/PSME1/NMT1/YWHAE/BMF/DSP/TP53/AVEN/HMGB1/YWHAQ/DFFA/PSMD8/H1-2/PSMA7/PSMC2/PSMD4/AKT1/PSMD7/STK24/H1-5/PSME2/VIM/PSMD11/CASP7/ACIN1/DYNLL1/FADD/BID/YWHAZ/CD14/GSN/PSMA5/APAF1/LMNB1/H1-1/PSMB8/PSMD14/PRKCQ/APIP/TFDP1/DCC/PS…
HALLMARK_ESTROGEN_RESPONSE_EARLY	HALLMARK_ESTROGEN_RESPONSE_EARLY	200	0.411024	2.06814	2.93217e-08	6.6729e-07	4.46138e-07	7459	tags=36%, list=19%, signal=29%	FASN/SFN/IGFBP4/FHL2/AMFR/ABCA3/FKBP4/TPBG/KRT15/ELF3/GLA/SULT2B1/SVIL/WWC1/PAPSS2/KRT19/CANT1/FLNB/SEMA3B/ABHD2/CELSR1/B4GALT1/SIAH2/NCOR2/TGIF2/TPD52L1/CELSR2/RET/HSPB8/TUBB2B/MYBBP1A/RARA/LRIG1/PPIF/SLC2A1/NAV2/KLK10/BLVRB/MYC/PDLIM3/RAPGEFL1/GREB1/SOX3/PLAAT3/KLF4/CA12/TTC39A/ESRP2/PGR/SLC7A5/FOXC1/SLC37A1/CXCL12/ELOVL2/TGM2/KRT8/WFS1/SLC24A3/IL17RB/HES1/AKAP1/SCNN1A/SYNGR1/FAM102A/HR/MED24/N…
REACTOME_DEFECTIVE_CFTR_CAUSES_CYSTIC_FIBROSIS	REACTOME_DEFECTIVE_CFTR_CAUSES_CYSTIC_FIBROSIS	61	0.502186	2.06491	2.12365e-05	0.000215522	0.000144094	10104	tags=51%, list=26%, signal=38%	OS9/PSMD3/PSMB3/PSMD2/PSMC3/VCP/PSMB6/SEM1/PSMB4/PSMB5/PSMC4/UBB/RPS27A/PSME1/CFTR/PSMD8/PSMA7/PSMC2/PSMD4/PSMD7/PSME2/PSMD11/PSMA5/PSMB8/PSMD14/ERLIN2/PSMC1/PSMA4/PSMD6/PSMB1/PSMB7
KEGG_PROTEASOME	KEGG_PROTEASOME	46	0.528807	2.06349	5.21678e-05	0.000457331	0.000305763	10104	tags=57%, list=26%, signal=42%	PSMD3/PSMB3/PSMD2/PSMC3/PSMB6/SEM1/PSMB4/PSMB5/PSMC4/PSME1/PSMA6P4/PSMD8/PSMA7/PSMC2/PSMD4/PSMD7/PSME2/PSMD11/PSMA5/PSMB8/PSMD14/PSMC1/PSMA4/PSMD6/PSMB1/PSMB7
PID_ILK_PATHWAY	PID_ILK_PATHWAY	45	0.530156	2.06289	0.000103937	0.000821648	0.000549339	6609	tags=42%, list=17%, signal=35%	RUVBL2/PARVA/NCK2/PPP1R14B/MYL9/PARP1/ACTN1/PARVB/ZYX/PPP1R12A/ILK/TACC3/CDC37/AURKA/CKAP5/AKT1/HSP90AA1/SNAI1/IQGAP1
REACTOME_TRANSCRIPTIONAL_REGULATION_BY_RUNX1	REACTOME_TRANSCRIPTIONAL_REGULATION_BY_RUNX1	237	0.404065	2.06188	5.55609e-09	1.50818e-07	1.00834e-07	8249	tags=40%, list=21%, signal=32%	H2BC13/PSMD3/H4C1/PSMB3/THBS1/CBX6/YAP1/PSMD2/PSMC3/RSPO3/SMARCA4/H4C2/AXIN1/TCF3/PSMB6/SEM1/PSMB4/H2AC4/MYL9/H2BC11/SMARCB1/H2BC5/CBX2/PSMB5/H4C9/ASH2L/H2BC15/PSMC4/ITGA2B/H3C14/KMT2B/H2BC12/H2BC7/CTSK/H3-3B/UBB/H4-16/H2AJ/H4C12/H4C11/RPS27A/SRC/PSME1/SMARCD3/CR1/H4C8/H2AC6/NFE2/PRMT1/ABL1/H3C10/H3C15/PTPN11/RUNX1/SERPINB13/PSMD8/CTSV/H2BC4/CTSL/PSMA7/H2BC8/H2BC10/PSMC2/H2AZ1/SOCS3/PSMD4/LDB1/H4…
HALLMARK_OXIDATIVE_PHOSPHORYLATION	HALLMARK_OXIDATIVE_PHOSPHORYLATION	200	0.409475	2.06035	3.63156e-08	8.18191e-07	5.47028e-07	8961	tags=40%, list=23%, signal=31%	VDAC3/SLC25A11/NDUFA1/NDUFV1/ATP5ME/ETFB/NDUFA6/COX5B/ACADVL/SLC25A20/ATP5F1D/HSD17B10/POR/IDH2/NDUFB2/MRPL34/NDUFS3/GPI/MRPS12/MRPS11/NDUFS8/NDUFB7/HTRA2/ATP5MC2/TIMM10/PDP1/SLC25A3/COX4I1/TOMM22/RETSAT/MFN2/ISCU/IDH3G/ECI1/ECH1/HSPA9/GOT2/HADHA/AIFM1/RHOT2/OAT/ATP5F1B/COX6B1/ATP6AP1/MDH2/GRPEL1/CYB5R3/TIMM13/VDAC1/MDH1/NDUFS7/UQCR11/COX8A/UQCRC1/ACO2/LDHB/MRPL11/COX6C/CASP7/NDUFAB1/GPX4/SLC25A5…
REACTOME_SIGNAL_TRANSDUCTION_BY_L1	REACTOME_SIGNAL_TRANSDUCTION_BY_L1	21	0.643236	2.06034	0.00049788	0.0031266	0.00209039	4911	tags=48%, list=13%, signal=42%	MAP2K2/FGFR1/L1CAM/ITGA2B/NRP1/VAV2/ITGAV/ITGB3/NCAM1/ITGB1
HALLMARK_XENOBIOTIC_METABOLISM	HALLMARK_XENOBIOTIC_METABOLISM	199	0.409935	2.05994	2.34708e-08	5.45151e-07	3.64478e-07	8305	tags=37%, list=21%, signal=29%	LONP1/AHCY/CBR1/UGDH/SHMT2/DCXR/SPINT2/IGFBP4/BCAR1/DDAH2/GART/ASL/SLC6A6/POR/TTPA/KARS1/PAPSS2/PEMT/ADH1C/PGD/UPP1/GSR/DDT/TKFC/PDLIM5/RETSAT/CYP1A2/MCCC2/ALDH3A1/TDO2/PTGDS/CYP26A1/ECH1/TNFRSF1A/GSS/CCL25/GAD1/HES6/ABCC3/COMT/NMT1/BLVRB/PINK1/CYP2S1/FBLN1/HSD11B1/PGRMC1/TMBIM6/NQO1/DHPS/ARPP19/RAP1GAP/JUP/ACO2/PTGR1/SLC12A4/MBL2/SMOX/ATP2A2/FAH/ALDH9A1/SERTAD1/CAT/GABARAPL1/AQP9/ACP2/HRG/PMM1/G…
REACTOME_SIGNALING_BY_NUCLEAR_RECEPTORS	REACTOME_SIGNALING_BY_NUCLEAR_RECEPTORS	294	0.394048	2.05979	5.85651e-10	1.9992e-08	1.33663e-08	7940	tags=37%, list=20%, signal=30%	H2BC13/FASN/POLR2E/H4C1/ALDH1A3/GTF2F1/GNB2/AKT2/FABP6/MMP7/FKBP4/H4C2/AXIN1/GNB3/H2AC4/H2BC11/RDH13/H2BC5/CTSD/JUND/CAV2/H4C9/ADH1C/RDH10/H2BC15/SPHK1/POLR2L/H3C14/CARM1/H2BC12/NCOR2/H2BC7/MMP9/H3-3B/H4-16/H2AJ/KPNA2/GNG10/H4C12/H4C11/CYP26A1/CRABP2/MMP2/RDH5/RARA/CYP26C1/MMP3/GNB1/SRC/CPT1B/ALDH1A2/DHRS9/BTC/EEPD1/MYC/HSP90AB1/SREBF1/H4C8/H2AC6/PRKCZ/CXXC5/GREB1/PRMT1/PGR/PPP5C/H3C10/ALDH1A1/H3…
REACTOME_DNA_REPLICATION_PRE_INITIATION	REACTOME_DNA_REPLICATION_PRE_INITIATION	85	0.471458	2.05914	6.41111e-06	7.51036e-05	5.0213e-05	10104	tags=55%, list=26%, signal=41%	PSMD3/PSMB3/PSMD2/PSMC3/PSMB6/SEM1/PSMB4/MCM5/MCM10/E2F1/PSMB5/MCM2/PSMC4/MCM7/UBB/MCM4/POLE4/ORC1/RPA1/RPS27A/PSME1/CDK2/CDT1/MCM3/PSMD8/PSMA7/CDC45/PSMC2/PSMD4/E2F2/PSMD7/PSME2/PSMD11/MCM6/PSMA5/PSMB8/POLE/PSMD14/RPA4/POLE3/CDC6/PSMC1/PSMA4/PSMD6/RPA2/PSMB1/PSMB7
KEGG_SYSTEMIC_LUPUS_ERYTHEMATOSUS	KEGG_SYSTEMIC_LUPUS_ERYTHEMATOSUS	135	0.433073	2.05671	3.38531e-07	5.73467e-06	3.8341e-06	9505	tags=44%, list=24%, signal=34%	H2BC13/H4C1/ACTN3/H2AC12/H4C2/ACTN4/H2AC4/H2BC11/H2BC5/H4C9/ACTN1/H2BC15/GRIN2B/H3C14/H2BC12/H2BC7/H3-3B/HLA-DRB5/H4-16/TRIM21/H2AJ/H4C12/H4C11/ACTN2/C3/C4A/C1S/H4C8/H2AC6/H3C10/C1R/H3C15/H2BC18/H2BC4/H2BC8/H2BC10/H2AZ1/H4C5/H2BU1/H2AC19/MACROH2A1/H2AW/H2AC20/H4C3/C7/SNRPD1/H2BC21/H2AX/H2BC3/C4B/SNRPB/H3C8/C8G/ELANE/H4C14/H2AC11/C8B/CTSG/H2AC14/H2AC16
BIOCARTA_MTA3_PATHWAY	BIOCARTA_MTA3_PATHWAY	18	0.673257	2.05473	0.000305047	0.00205769	0.00137574	6289	tags=56%, list=16%, signal=47%	ALDOA/TUBA1A/CTSD/GAPDH/GREB1/TUBA4A/MBD3/HSPB1/HSPB2/SNAI1
REACTOME_MEIOTIC_RECOMBINATION	REACTOME_MEIOTIC_RECOMBINATION	85	0.469986	2.05271	7.04867e-06	8.14392e-05	5.44488e-05	5237	tags=35%, list=13%, signal=31%	H2BC13/H4C1/CDK4/H4C2/RAD51/H2AC4/H2BC11/H2BC5/H4C9/H2BC15/H3C14/H2BC12/H2BC7/H3-3B/H4-16/H2AJ/H4C12/H4C11/RPA1/CDK2/H4C8/H2AC6/H3C10/H3C15/H2BC4/H2BC8/H2BC10/H2AZ1/H4C5/H2BU1
HALLMARK_REACTIVE_OXYGEN_SPECIES_PATHWAY	HALLMARK_REACTIVE_OXYGEN_SPECIES_PATHWAY	49	0.520157	2.0525	9.34526e-05	0.000749283	0.000500958	4718	tags=37%, list=12%, signal=32%	G6PD/NDUFA6/TXNRD1/PFKP/SOD1/PRDX1/FES/GSR/PTPA/TXNRD2/SBNO2/SELENOS/JUNB/PRDX2/ERCC2/NQO1/SOD2/ABCC1
REACTOME_REGULATION_OF_EXPRESSION_OF_SLITS_AND_ROBOS	REACTOME_REGULATION_OF_EXPRESSION_OF_SLITS_AND_ROBOS	172	0.419676	2.0515	5.19166e-08	1.09316e-06	7.30867e-07	9647	tags=47%, list=25%, signal=36%	PSMD3/DAG1/NCBP2/PSMB3/PSMD2/PSMC3/RPL41/EIF4G1/COL4A5/RPS3/PSMB6/SEM1/PSMB4/FAU/RPS2/PSMB5/RPL36/RPL18/RPL8/PSMC4/RPL13A/RPS19/RPS15/RPL19/UBB/RPS9/RPL3/EIF4A3/RPLP0/RPL10/RPS16/RPS27A/PSME1/RPS5/RPS17/RPSA/RPL18A/GSPT1/RPL27A/SLIT2/PSMD8/RPL39L/ELOB/MAGOHB/PSMA7/RPS26/PSMC2/PSMD4/LDB1/RPL9/RPL13/RPL11/PSMD7/PSME2/RPLP1/RNPS1/PSMD11/RPS28/RPL5/PSMA5/RPS7/RPS14/RPL15/RPL35/ROBO3/MSI1/PSMB8/RPL7A/…
REACTOME_CELL_CYCLE_MITOTIC	REACTOME_CELL_CYCLE_MITOTIC	557	0.369053	2.05074	1e-10	4.69375e-09	3.13816e-09	4998	tags=31%, list=13%, signal=28%	H2BC13/CHMP2A/PSMD3/SIRT2/SET/H4C1/PSMB3/KPNB1/MZT2B/PPP2R1A/CHMP6/TUBB/MYBL2/RCC1/TUBA1C/TUBB4B/AKT2/CDK4/POLD4/RAB1B/PSMD2/PSMC3/KIF23/H4C2/TUBA1A/NUDC/NINL/NCAPH2/TUBG1/ERCC6L/PSMB6/ANAPC15/SEM1/PSMB4/POLD2/MCM5/MCM10/E2F1/H2AC4/CENPI/CDC25C/GINS2/H2BC11/PPP2R5B/KIF20A/FOXM1/H2BC5/CHMP4B/BUB1/RRM2/RCC2/PSMB5/LIG1/MCM2/H4C9/ANAPC11/CCNB2/TUBA1B/KIF2C/H2BC15/DCTN1/PSMC4/CETN2/RANBP2/BUB1B/H3C14/…
REACTOME_RUNX3_REGULATES_YAP1_MEDIATED_TRANSCRIPTION	REACTOME_RUNX3_REGULATES_YAP1_MEDIATED_TRANSCRIPTION	8	0.860181	2.04919	3.80184e-05	0.000352492	0.00023567	3228	tags=75%, list=8%, signal=69%	CCN2/YAP1/TEAD3/TEAD4/TEAD2/TEAD1
REACTOME_HEDGEHOG_ON_STATE	REACTOME_HEDGEHOG_ON_STATE	85	0.469005	2.04842	7.90224e-06	8.90188e-05	5.95164e-05	8242	tags=44%, list=21%, signal=34%	PSMD3/PSMB3/PSMD2/PSMC3/SMURF1/PSMB6/SEM1/PSMB4/EVC/SMO/PSMB5/IQCE/PSMC4/GLI3/UBB/KIF7/RPS27A/GPR161/DHH/BOC/PSME1/EVC2/PSMD8/PSMA7/PSMC2/PSMD4/HHIP/GLI2/GAS1/PSMD7/PSME2/PSMD11/PSMA5/PSMB8/SPOP/PTCH1/PSMD14
REACTOME_SIGNALING_BY_RECEPTOR_TYROSINE_KINASES	REACTOME_SIGNALING_BY_RECEPTOR_TYROSINE_KINASES	504	0.368271	2.04791	1e-10	4.69375e-09	3.13816e-09	4911	tags=29%, list=13%, signal=25%	AHCYL1/NCBP2/POLR2E/PTPN18/THBS1/MAP2K2/PPP2R1A/SPINT2/GTF2F1/GABRB2/HNRNPM/EPN1/BCAR1/YAP1/AKT2/PLAT/COL4A1/STMN1/ACTG1/NCK2/COL3A1/HGS/DUSP3/EPS15L1/COL4A2/ADAM12/AAMP/HNRNPF/FGFR4/COL5A2/COL4A5/FGFR1/HNRNPA1/ITPR3/RHOA/COL5A1/COL1A1/LYL1/NTRK2/COL6A1/CDK5/LAMB1/JUND/COL11A1/FES/FGF22/MAPK12/LAMA5/COL6A2/RRAD/STUB1/COL6A3/STAT6/GRIN2B/THBS4/ACTB/AP2A1/SPHK1/POLR2L/ITGA3/FURIN/FGF10/STAT3/CRK/HG…
REACTOME_OXIDATIVE_STRESS_INDUCED_SENESCENCE	REACTOME_OXIDATIVE_STRESS_INDUCED_SENESCENCE	124	0.436839	2.04575	1.44409e-06	2.01985e-05	1.35044e-05	5491	tags=34%, list=14%, signal=29%	H2BC13/H4C1/CBX6/CDK4/H4C2/E2F1/H2AC4/H2BC11/H2BC5/CBX2/H4C9/H2BC15/TNIK/H3C14/H2BC12/H2BC7/H3-3B/UBB/H4-16/H2AJ/H4C12/H4C11/RPS27A/MINK1/H4C8/H2AC6/TP53/H3C10/H3C15/H2BC4/MAPK10/H2BC8/MAP2K3/KDM6B/H2BC10/H2AZ1/CDKN2B/H4C5/CDK6/E2F2/H2BU1/MAP4K4
REACTOME_ACTIVATION_OF_MATRIX_METALLOPROTEINASES	REACTOME_ACTIVATION_OF_MATRIX_METALLOPROTEINASES	33	0.569944	2.04565	8.69882e-05	0.000699944	0.00046797	4680	tags=45%, list=12%, signal=40%	MMP14/MMP7/COL18A1/SPOCK3/MMP13/MMP11/FURIN/CTSK/MMP9/MMP2/MMP3/TIMP2/TPSAB1/CTSV/TIMP1
REACTOME_NEGATIVE_REGULATION_OF_FGFR2_SIGNALING	REACTOME_NEGATIVE_REGULATION_OF_FGFR2_SIGNALING	34	0.561844	2.04449	0.000103203	0.000818718	0.00054738	4424	tags=35%, list=11%, signal=31%	PPP2R1A/FGF22/FGF10/UBB/FGF1/RPS27A/SRC/FGF17/PPP2CB/PTPN11/FGF16/GRB2
REACTOME_RHO_GTPASES_ACTIVATE_IQGAPS	REACTOME_RHO_GTPASES_ACTIVATE_IQGAPS	32	0.572834	2.03829	0.000312343	0.00210062	0.00140444	4628	tags=41%, list=12%, signal=36%	TUBA1C/TUBB4B/ACTG1/TUBA1A/TUBA1B/ACTB/IQGAP3/TUBB2B/TUBB6/CTNNA1/MEN1/TUBA4A/CLIP1
REACTOME_RNA_POLYMERASE_I_PROMOTER_ESCAPE	REACTOME_RNA_POLYMERASE_I_PROMOTER_ESCAPE	86	0.464916	2.03398	7.9627e-06	8.92536e-05	5.96733e-05	7823	tags=49%, list=20%, signal=39%	H2BC13/POLR2E/H4C1/H4C2/H2AC4/H2BC11/H2BC5/UBTF/H4C9/H2BC15/POLR2L/H3C14/H2BC12/H2BC7/GTF2H4/H3-3B/H4-16/H2AJ/H4C12/H4C11/ERCC3/POLR1A/H4C8/H2AC6/H3C10/TAF1C/H3C15/ERCC2/H2BC4/H2BC8/H2BC10/H2AZ1/H4C5/H2BU1/H2AC19/CBX3/H2AC20/H4C3/H2BC21/H2AX/GTF2H2/H2BC3
HALLMARK_FATTY_ACID_METABOLISM	HALLMARK_FATTY_ACID_METABOLISM	157	0.417861	2.03325	4.25045e-07	6.8894e-06	4.60613e-06	8305	tags=40%, list=21%, signal=32%	ERP29/FASN/CBR1/UGDH/ALDOA/YWHAH/ACADVL/CBR3/HSD17B10/ODC1/NCAPH2/DHCR24/UROS/ADH1C/BMPR1B/RETSAT/HADH/MIF/ALDH3A1/IDH3G/ECI1/TDO2/ECH1/BLVRA/AOC3/MGLL/ACADS/PSME1/GRHPR/CEL/TP53INP2/MDH2/HSD17B4/SMS/ALDH1A1/ENO2/GPD2/UROD/MDH1/SUCLG2/LGALS1/H2AZ1/ACO2/ACOT2/HSP90AA1/CRYZ/CD1D/ACSL4/G0S2/ALDH9A1/ACSS1/GABARAPL1/GPD1/SUCLG1/GAPDHS/CPT1A/LDHA/DLD/AADAT/PCBD1/HPGD/HMGCL/EPHX1
REACTOME_EPHB_MEDIATED_FORWARD_SIGNALING	REACTOME_EPHB_MEDIATED_FORWARD_SIGNALING	42	0.530617	2.03319	0.000179901	0.00129495	0.000865777	8038	tags=48%, list=20%, signal=38%	ACTG1/EFNB3/RHOA/CFL1/EPHB1/ARPC5/GRIN2B/ACTB/SRC/EPHB6/EPHB4/LIMK1/EFNB1/ACTR3/GRIN1/HRAS/ARPC1A/ARPC1B/EPHB2/LIMK2
REACTOME_PROTEIN_FOLDING	REACTOME_PROTEIN_FOLDING	101	0.45148	2.02988	6.31554e-06	7.44969e-05	4.98073e-05	8259	tags=45%, list=21%, signal=35%	CCT7/FKBP9/TUBA1C/GNB2/TUBB4B/TBCB/CCT5/TUBA1A/GNB3/WRAP53/RGS6/TUBA1B/ACTB/SPHK1/STAT3/GNG10/TUBB2B/USP11/GNB1/KIFC3/FBXW9/ARL2/TUBB6/TP53/TUBA4A/GNAZ/HDAC3/FBXW10/GNAT2/PFDN2/FBXW4/DCAF7/GNG3/CCT6A/GNGT1/NOP56/CCT4/GAPDHS/TUBB1/FBXO6/TUBAL3/SKIV2L/PFDN5/CCNE1/GNAO1
BIOCARTA_NPP1_PATHWAY	BIOCARTA_NPP1_PATHWAY	10	0.783906	2.02987	0.000379754	0.00248717	0.00166288	2906	tags=50%, list=7%, signal=46%	COL4A1/COL4A2/COL4A5/COL4A6/SPP1
REACTOME_CELLULAR_RESPONSES_TO_EXTERNAL_STIMULI	REACTOME_CELLULAR_RESPONSES_TO_EXTERNAL_STIMULI	610	0.361287	2.02888	1e-10	4.69375e-09	3.13816e-09	8413	tags=39%, list=21%, signal=31%	H2BC13/PSMD3/PRDX5/H4C1/PSMB3/NFKB1/CBX6/TUBA1C/TUBB4B/CDK4/GCN1/PSMD2/TXNRD1/PSMC3/FKBP4/CCS/RPL41/P4HB/H4C2/TUBA1A/VCP/SERPINH1/RPS3/PSMB6/ANAPC15/SOD1/SEM1/PSMB4/SOD3/FAU/E2F1/H2AC4/PRDX1/H2BC11/CSRP1/H2BC5/HMGA1/CBX2/ERF/RPS2/PSMB5/LAMTOR4/CASTOR2/H4C9/RPL36/RPL18/ANAPC11/TUBA1B/RPL8/H2BC15/DCTN1/PSMC4/TNIK/RPL13A/CXCL8/GSR/RPS19/RANBP2/H3C14/STAT3/COL4A6/CAPZB/H2BC12/RPS15/CYBA/H2BC7/RPL19/T…
REACTOME_RESPONSE_TO_ELEVATED_PLATELET_CYTOSOLIC_CA2	REACTOME_RESPONSE_TO_ELEVATED_PLATELET_CYTOSOLIC_CA2	131	0.426747	2.0275	2.36455e-06	3.15226e-05	2.10755e-05	8657	tags=44%, list=22%, signal=35%	CD63/PPIA/APP/THBS1/ALDOA/CHID1/TGFB3/RARRES2/FLNA/APLP2/TAGLN2/ACTN4/SOD1/CLU/WDR1/PFN1/ACTN1/CFL1/PSAP/ITGA2B/SCG3/HGF/ANXA5/SPARC/ACTN2/TLN1/TGFB1/ITGB3/LAMP2/CALU/QSOX1/TUBA4A/VCL/LGALS3BP/TEX264/MAGED2/IGF2/GAS6/TIMP1/VEGFC/FAM3C/PCDH7/SYTL4/SERPINA3/ECM1/ITIH3/VEGFB/CLEC3B/FN1/HRG/CAP1/LEFTY2/TF/HSPA5/CFD/SPP2/TOR4A/ITIH4
KEGG_PATHWAYS_IN_CANCER	KEGG_PATHWAYS_IN_CANCER	325	0.382298	2.02726	4.54543e-10	1.60013e-08	1.06982e-08	4998	tags=30%, list=13%, signal=27%	WNT9A/WNT3/MAP2K2/NFKB1/PIAS4/TGFB3/PAX8/ARNT2/PTGS2/FZD8/AKT2/CDK4/COL4A1/COL4A2/BCL2L1/BAD/CTBP1/FZD7/RAC3/AXIN1/FGFR1/RHOA/FGF11/RAD51/SMO/E2F1/WNT2/DAPK3/MSH6/LAMB1/FGF22/LAMA5/DVL1/CBLC/WNT9B/ITGA2B/CXCL8/ITGA3/FGF10/WNT11/STAT3/CRK/NFKB2/COL4A6/GLI3/HGF/MMP9/LAMC2/WNT5A/SMAD3/WNT7B/LAMC1/RET/LAMB2/MMP2/RARA/ERBB2/FGF1/TGFB1/ITGAV/SLC2A1/CDK2/MYC/HSP90AB1/JAK1/WNT4/IKBKB/LAMA2/STAT5B/CTNNA1/…
REACTOME_G2_M_DNA_DAMAGE_CHECKPOINT	REACTOME_G2_M_DNA_DAMAGE_CHECKPOINT	95	0.452723	2.02604	6.20558e-06	7.44969e-05	4.98073e-05	8279	tags=45%, list=21%, signal=36%	H2BC13/H4C1/PIAS4/SFN/YWHAH/EXO1/RMI2/H4C2/CDC25C/H2BC11/H2BC5/NSD2/H4C9/H2BC15/H2BC12/H2BC7/YWHAG/H4-16/H4C12/H4C11/RPA1/YWHAE/H4C8/TP53/UBE2V2/YWHAQ/WRN/H2BC4/H2BC8/H2BC10/HERC2/H4C5/H2BU1/TP53BP1/H4C3/YWHAZ/H2BC21/CCNB1/H2AX/RAD9B/H2BC3/RAD9A/RNF168
REACTOME_M_PHASE	REACTOME_M_PHASE	413	0.373008	2.02312	1e-10	4.69375e-09	3.13816e-09	8242	tags=42%, list=21%, signal=33%	H2BC13/CHMP2A/PSMD3/SIRT2/SET/H4C1/PSMB3/KPNB1/MZT2B/PPP2R1A/CHMP6/TUBB/RCC1/TUBA1C/TUBB4B/RAB1B/PSMD2/PSMC3/KIF23/H4C2/TUBA1A/NUDC/NINL/NCAPH2/TUBG1/ERCC6L/PSMB6/ANAPC15/SEM1/PSMB4/H2AC4/CENPI/H2BC11/PPP2R5B/KIF20A/H2BC5/CHMP4B/BUB1/RCC2/PSMB5/H4C9/ANAPC11/CCNB2/TUBA1B/KIF2C/H2BC15/DCTN1/PSMC4/CETN2/RANBP2/BUB1B/H3C14/TUBGCP2/H2BC12/LMNA/H2BC7/MAD1L1/YWHAG/H3-3B/UBB/H4-16/H2AJ/RAN/H4C12/HAUS5/CE…
BIOCARTA_INTEGRIN_PATHWAY	BIOCARTA_INTEGRIN_PATHWAY	34	0.554942	2.01938	0.000156401	0.00115154	0.000769901	5542	tags=47%, list=14%, signal=40%	CAPNS1/MAP2K2/ACTN3/BCAR1/RHOA/ACTN1/ZYX/ACTN2/TLN1/CAPN1/VCL/BCR/GRB2/CAV1/ITGB1/SHC1
REACTOME_CELL_CYCLE	REACTOME_CELL_CYCLE	671	0.359226	2.01934	1e-10	4.69375e-09	3.13816e-09	4998	tags=30%, list=13%, signal=26%	RUVBL2/H2BC13/CHMP2A/PSMD3/SIRT2/SET/H4C1/PSMB3/KPNB1/MZT2B/PPP2R1A/CHMP6/PIAS4/SFN/TUBB/MYBL2/RCC1/YWHAH/TUBA1C/TUBB4B/AKT2/CDK4/POLD4/RAB1B/PSMD2/PSMC3/KIF23/EXO1/RMI2/H4C2/TUBA1A/NUDC/NINL/NCAPH2/TUBG1/ERCC6L/PSMB6/ANAPC15/SEM1/PSMB4/POLD2/RAD51/MCM5/MCM10/E2F1/H2AC4/CENPI/CDC25C/GINS2/H2BC11/PPP2R5B/KIF20A/FOXM1/H2BC5/CHMP4B/WRAP53/DKC1/BUB1/RRM2/RCC2/NSD2/CLSPN/PSMB5/LIG1/MCM2/H4C9/SUN2/ANAP…
REACTOME_ASSEMBLY_OF_THE_PRE_REPLICATIVE_COMPLEX	REACTOME_ASSEMBLY_OF_THE_PRE_REPLICATIVE_COMPLEX	68	0.480338	2.01646	3.34885e-05	0.000313069	0.000209312	6808	tags=43%, list=17%, signal=35%	PSMD3/PSMB3/PSMD2/PSMC3/PSMB6/SEM1/PSMB4/MCM5/E2F1/PSMB5/MCM2/PSMC4/MCM7/UBB/MCM4/ORC1/RPS27A/PSME1/CDT1/MCM3/PSMD8/PSMA7/PSMC2/PSMD4/E2F2/PSMD7/PSME2/PSMD11/MCM6
REACTOME_HSF1_DEPENDENT_TRANSACTIVATION	REACTOME_HSF1_DEPENDENT_TRANSACTIVATION	38	0.540421	2.01609	0.000265537	0.00181841	0.00121575	7057	tags=53%, list=18%, signal=43%	FKBP4/SERPINH1/COL4A6/UBB/CAMK2D/HSPB8/DNAJB6/HSP90AB1/CAMK2G/CAMK2A/DEDD2/HSF1/MRPL18/HSPB1/HSPB2/MLST8/HSP90AA1/HSPA8/HSPA1A/HSPA1B
REACTOME_TRANSCRIPTIONAL_REGULATION_BY_RUNX2	REACTOME_TRANSCRIPTIONAL_REGULATION_BY_RUNX2	120	0.432076	2.01514	2.57812e-06	3.39679e-05	2.27103e-05	8484	tags=40%, list=22%, signal=31%	PSMD3/PSMB3/SMAD6/YAP1/AKT2/CDK4/PSMD2/PSMC3/SMURF1/PSMB6/SEM1/PSMB4/COL1A1/TWIST2/PSMB5/MMP13/STUB1/PSMC4/GLI3/UBB/SOX9/RPS27A/SRC/MAF/PSME1/ESRRA/ABL1/RUNX1/PSMD8/PSMA7/PSMC2/HDAC3/PSMD4/HES1/GLI2/AKT1/PSMD7/UCMA/PSME2/PSMD11/PSMA5/CCNB1/ITGA5/ITGBL1/PSMB8/PSMD14/MSX2/TWIST1
REACTOME_GAP_JUNCTION_TRAFFICKING_AND_REGULATION	REACTOME_GAP_JUNCTION_TRAFFICKING_AND_REGULATION	51	0.507303	2.01189	7.87445e-05	0.000652248	0.000436081	8426	tags=47%, list=21%, signal=37%	TUBA1C/TUBB4B/ACTG1/CLTB/TUBA1A/GJA3/GJA5/TUBA1B/ACTB/TUBB2B/SRC/DNM1/TUBB6/TUBA4A/DNM2/GJB3/AP2M1/GJD4/GJB6/CLTA/TUBB1/TUBAL3/GJB4/GJB5
REACTOME_DISEASES_OF_CARBOHYDRATE_METABOLISM	REACTOME_DISEASES_OF_CARBOHYDRATE_METABOLISM	33	0.560019	2.01003	0.000130292	0.000993784	0.000664427	3607	tags=36%, list=9%, signal=33%	DCXR/GBE1/IDS/NAGLU/G6PC3/UBB/TALDO1/RPS27A/GAA/GLB1/NHLRC1/GYS1
REACTOME_DEFECTIVE_B4GALT7_CAUSES_EDS_PROGEROID_TYPE	REACTOME_DEFECTIVE_B4GALT7_CAUSES_EDS_PROGEROID_TYPE	20	0.638562	2.00921	0.000494566	0.0031266	0.00209039	8862	tags=60%, list=23%, signal=46%	GPC1/VCAN/AGRN/SDC4/GPC4/GPC5/HSPG2/GPC6/BGN/BCAN/CSPG5/SDC3
REACTOME_CELL_CYCLE_CHECKPOINTS	REACTOME_CELL_CYCLE_CHECKPOINTS	291	0.384475	2.00811	4.30409e-10	1.53922e-08	1.0291e-08	8279	tags=43%, list=21%, signal=34%	H2BC13/PSMD3/H4C1/PSMB3/PPP2R1A/PIAS4/SFN/YWHAH/PSMD2/PSMC3/EXO1/RMI2/H4C2/NUDC/ERCC6L/PSMB6/ANAPC15/SEM1/PSMB4/MCM5/MCM10/CENPI/CDC25C/H2BC11/PPP2R5B/H2BC5/BUB1/RCC2/NSD2/CLSPN/PSMB5/MCM2/H4C9/ANAPC11/CCNB2/KIF2C/H2BC15/PSMC4/RANBP2/BUB1B/MCM7/H2BC12/H2BC7/MAD1L1/YWHAG/UBB/MCM4/ZNF385A/H4-16/H4C12/CENPM/H4C11/PPP2R5D/UBE2C/ORC1/RPA1/INCENP/SEC13/RPS27A/PSME1/DYNC1LI2/CDK2/MAPRE1/KIF2B/DYNC1H1/PC…
REACTOME_NEGATIVE_REGULATION_OF_FGFR4_SIGNALING	REACTOME_NEGATIVE_REGULATION_OF_FGFR4_SIGNALING	31	0.572292	2.00562	0.000481851	0.00305806	0.00204456	4424	tags=35%, list=11%, signal=32%	PPP2R1A/FGFR4/UBB/FGF1/RPS27A/SRC/FGF17/PPP2CB/PTPN11/FGF16/GRB2
REACTOME_NEGATIVE_REGULATION_OF_NMDA_RECEPTOR_MEDIATED_NEURONAL_TRANSMISSION	REACTOME_NEGATIVE_REGULATION_OF_NMDA_RECEPTOR_MEDIATED_NEURONAL_TRANSMISSION	21	0.625766	2.00438	0.000981617	0.0054878	0.00366904	4487	tags=52%, list=11%, signal=46%	GRIN2D/GRIN2B/PPM1E/NEFL/CAMK2D/ACTN2/PPM1F/CAMK2G/CAMK2A/DLG1/GRIN1
REACTOME_EPIGENETIC_REGULATION_OF_GENE_EXPRESSION	REACTOME_EPIGENETIC_REGULATION_OF_GENE_EXPRESSION	143	0.416583	2.00247	5.59731e-06	6.77997e-05	4.53297e-05	5250	tags=36%, list=13%, signal=31%	GATAD2A/H2BC13/POLR2E/H4C1/DNMT3B/H4C2/H2AC4/H2BC11/H2BC5/UBTF/H4C9/UHRF1/MYO1C/H2BC15/RRP8/ACTB/POLR2L/H3C14/H2BC12/H2BC7/GTF2H4/H3-3B/H4-16/H2AJ/H4C12/H4C11/CHD4/ERCC3/MYBBP1A/CHD3/DNMT3L/PHF1/POLR1A/H4C8/H2AC6/MTA2/BAZ1B/H3C10/EHMT2/TAF1C/H3C15/ERCC2/MBD3/H2BC4/H2BC8/PHF19/H2BC10/H2AZ1/H4C5/H2BU1/DNMT3A
REACTOME_PENTOSE_PHOSPHATE_PATHWAY	REACTOME_PENTOSE_PHOSPHATE_PATHWAY	15	0.675844	2.00151	0.000903866	0.0051817	0.0034644	3218	tags=40%, list=8%, signal=37%	G6PD/TKT/PGD/TALDO1/PRPS1/PGLS
REACTOME_DNA_DOUBLE_STRAND_BREAK_REPAIR	REACTOME_DNA_DOUBLE_STRAND_BREAK_REPAIR	166	0.40864	1.99724	4.98103e-07	7.79324e-06	5.21042e-06	4904	tags=31%, list=13%, signal=27%	H2BC13/H4C1/PIAS4/XRCC6/POLD4/ERCC1/EXO1/RMI2/H4C2/POLD2/RAD51/H2BC11/H2BC5/PARP1/NSD2/CLSPN/H4C9/H2BC15/PRKDC/TIMELESS/H2BC12/SIRT6/H2BC7/UBB/H4-16/KPNA2/H4C12/H4C11/EME1/POLE4/RPA1/SLX4/POLD1/XRCC1/RPS27A/BAP1/CDK2/H4C8/TP53/BAZ1B/ABL1/UBE2V2/PPP5C/WRN/CCNA1/H2BC4/H2BC8/H2BC10/HERC2/MUS81/H4C5
REACTOME_SEMA4D_MEDIATED_INHIBITION_OF_CELL_ATTACHMENT_AND_MIGRATION	REACTOME_SEMA4D_MEDIATED_INHIBITION_OF_CELL_ATTACHMENT_AND_MIGRATION	8	0.837511	1.99518	0.000108296	0.000847192	0.000566417	804	tags=38%, list=2%, signal=37%	PLXNB1/RRAS/RHOA
REACTOME_GLYCOGEN_STORAGE_DISEASES	REACTOME_GLYCOGEN_STORAGE_DISEASES	15	0.673407	1.99429	0.000988348	0.00551175	0.00368506	3607	tags=47%, list=9%, signal=42%	GBE1/G6PC3/UBB/RPS27A/GAA/NHLRC1/GYS1
BIOCARTA_VITCB_PATHWAY	BIOCARTA_VITCB_PATHWAY	11	0.738626	1.99401	0.00150399	0.00789857	0.00528084	3047	tags=55%, list=8%, signal=50%	COL4A1/COL4A2/P4HB/COL4A5/COL4A6/SLC2A1
REACTOME_DEVELOPMENTAL_BIOLOGY	REACTOME_DEVELOPMENTAL_BIOLOGY	1126	0.340895	1.99214	1e-10	4.69375e-09	3.13816e-09	7952	tags=34%, list=20%, signal=28%	H2BC13/CAPNS1/PSMD3/DAG1/NCBP2/POLR2E/H4C1/PSMB3/MAP2K2/NFKB1/TUBA1C/TUBB4B/ENAH/YAP1/AKT2/CDK4/CACNG4/COL4A1/GPC1/ACTG1/PSMD2/MED8/LYPLA2/NCK2/PSMC3/COL3A1/KRTAP19-7/CLTB/COL4A2/EFNB3/KRT15/RPL41/RHOC/SMARCA4/AGRN/PLXNB1/H4C2/EIF4G1/TUBA1A/KRT20/COL5A2/COL4A5/MSN/MYL6/FGFR1/RPS6KA4/RPS3/RRAS/TCF3/PSMB6/RHOA/SEM1/PSMB4/COL5A1/PAK4/COL6A1/FAU/E2F1/H2AC4/MYL9/DOK1/L1CAM/PLXNA4/CDK5/H2BC11/CRMP1/LCE…
REACTOME_CROSS_PRESENTATION_OF_SOLUBLE_EXOGENOUS_ANTIGENS_ENDOSOMES	REACTOME_CROSS_PRESENTATION_OF_SOLUBLE_EXOGENOUS_ANTIGENS_ENDOSOMES	50	0.503896	1.98998	0.000268465	0.00183289	0.00122544	10104	tags=52%, list=26%, signal=39%	PSMD3/PSMB3/PSMD2/PSMC3/PSMB6/SEM1/PSMB4/PSMB5/MRC2/PSMC4/PSME1/PSMD8/PSMA7/PSMC2/PSMD4/PSMD7/PSME2/PSMD11/PSMA5/PSMB8/PSMD14/PSMC1/PSMA4/PSMD6/PSMB1/PSMB7
REACTOME_DNA_REPLICATION	REACTOME_DNA_REPLICATION	127	0.422042	1.98704	4.43671e-06	5.58431e-05	3.73357e-05	4998	tags=32%, list=13%, signal=28%	PSMD3/PSMB3/POLD4/PSMD2/PSMC3/PSMB6/ANAPC15/SEM1/PSMB4/POLD2/MCM5/MCM10/E2F1/GINS2/PSMB5/LIG1/MCM2/ANAPC11/PSMC4/MCM7/UBB/MCM4/GINS1/POLE4/UBE2C/ORC1/RPA1/POLD1/RPS27A/PSME1/CDK2/GINS4/CDT1/MCM3/PSMD8/CCNA1/PSMA7/CDC45/PSMC2/PSMD4/E2F2
REACTOME_SCAVENGING_BY_CLASS_A_RECEPTORS	REACTOME_SCAVENGING_BY_CLASS_A_RECEPTORS	19	0.638666	1.98355	0.000744243	0.004401	0.00294243	2031	tags=32%, list=5%, signal=30%	CALR/COL4A1/COL3A1/COL4A2/COL1A1/COL1A2
REACTOME_ESR_MEDIATED_SIGNALING	REACTOME_ESR_MEDIATED_SIGNALING	219	0.390785	1.98258	4.34006e-08	9.31254e-07	6.2262e-07	7863	tags=39%, list=20%, signal=31%	H2BC13/POLR2E/H4C1/GTF2F1/GNB2/AKT2/MMP7/FKBP4/H4C2/AXIN1/GNB3/H2AC4/H2BC11/H2BC5/CTSD/JUND/CAV2/H4C9/H2BC15/SPHK1/POLR2L/H3C14/CARM1/H2BC12/H2BC7/MMP9/H3-3B/H4-16/H2AJ/KPNA2/GNG10/H4C12/H4C11/MMP2/MMP3/GNB1/SRC/BTC/MYC/HSP90AB1/H4C8/H2AC6/PRKCZ/CXXC5/GREB1/PRMT1/PGR/PPP5C/H3C10/H3C15/RUNX1/CXCL12/H2BC4/TLE3/H2BC8/CAV1/SMC1A/H2BC10/H2AZ1/HBEGF/H4C5/HSPB1/H2BU1/SHC1/AKT1/H2AC19/ELK1/KDM1A/HSP90AA1…
REACTOME_METABOLISM_OF_AMINO_ACIDS_AND_DERIVATIVES	REACTOME_METABOLISM_OF_AMINO_ACIDS_AND_DERIVATIVES	374	0.367345	1.98253	1e-10	4.69375e-09	3.13816e-09	8607	tags=38%, list=22%, signal=30%	AHCY/PSMD3/DUOX1/PSMB3/GPT2/PSMD2/TXNRD1/PSMC3/ASL/HSD17B10/RPL41/SLC25A2/ODC1/RPS3/SARS1/PSMB6/SEM1/PSMB4/CKMT2/GLS/FAU/QARS1/KARS1/PAPSS2/DIO2/RPS2/CBSL/SRM/PSMB5/RPL36/RPL18/SLC3A2/RPL8/PSMC4/RPL13A/GSR/OAZ1/RPS19/RPS15/RPL19/HPD/CKMT1A/MCCC2/TDO2/RPS9/RPL3/GOT2/PYCR3/RPLP0/BCAT2/SERINC2/RPL10/RPS16/RPS27A/ASPG/NMRAL1/OAT/PSPH/PSME1/HAO1/GRHPR/RPS5/RPS17/GAMT/RPSA/IVD/PAOX/ENOPH1/RPL18A/SHMT1/…
REACTOME_FACTORS_INVOLVED_IN_MEGAKARYOCYTE_DEVELOPMENT_AND_PLATELET_PRODUCTION	REACTOME_FACTORS_INVOLVED_IN_MEGAKARYOCYTE_DEVELOPMENT_AND_PLATELET_PRODUCTION	168	0.405116	1.98239	3.34645e-07	5.71178e-06	3.8188e-06	8997	tags=48%, list=23%, signal=37%	KIF26B/TUBA1C/TUBB4B/KIF23/CBX5/KIF1C/TUBA1A/CDK5/EHD2/KIF20A/KIF5A/TUBA1B/KIF2C/ACTB/H3C14/HMG20B/CAPZB/MAFF/KIF18B/KIFC1/H3-3B/KIF4A/MFN2/GATA6/TUBB2B/EHD1/GATA5/KLC3/CDK2/KIF2B/TUBB6/KLC2/TP53/KIF3B/NFE2/ABL1/TUBA4A/KIF11/EHD3/H3C10/IFNA4/MAFK/H3C15/IFNA21/DOCK3/KIF26A/KIF1B/PRKACA/KIF4B/AKAP1/KDM1A/HBE1/SH2B3/IFNA6/SH2B1/KIF1A/KIF13B/MAFG/KIF22/SH2B2/RACGAP1/MICAL1/ZFPM2/KIF18A/KIF21A/CENPE/T…
KEGG_ARRHYTHMOGENIC_RIGHT_VENTRICULAR_CARDIOMYOPATHY_ARVC	KEGG_ARRHYTHMOGENIC_RIGHT_VENTRICULAR_CARDIOMYOPATHY_ARVC	74	0.462648	1.98188	5.36275e-05	0.000468305	0.000313101	5467	tags=41%, list=14%, signal=35%	DAG1/ACTN3/CACNG4/ACTG1/ITGB5/ACTN4/ACTN1/ITGB6/ITGA2B/ACTB/ITGA3/LMNA/ITGB8/EMD/ACTN2/ITGAV/ITGB3/RYR2/DSP/LAMA2/CACNA2D1/CTNNA1/ITGB7/SGCD/TCF7/CTNNA2/ITGB1/JUP/ITGA7/CACNG8
REACTOME_HSP90_CHAPERONE_CYCLE_FOR_STEROID_HORMONE_RECEPTORS_SHR	REACTOME_HSP90_CHAPERONE_CYCLE_FOR_STEROID_HORMONE_RECEPTORS_SHR	57	0.486427	1.98153	0.000217499	0.00152905	0.00102229	8114	tags=47%, list=21%, signal=38%	TUBA1C/TUBB4B/FKBP4/TUBA1A/TUBA1B/DCTN1/CAPZB/TUBB2B/DYNC1LI2/HSP90AB1/DYNC1H1/ACTR1A/TUBB6/PGR/TUBA4A/HSP90AA1/HSPA8/HSPA1A/CAPZA3/DYNLL1/HSPA1B/DYNC1I2/DNAJA2/STIP1/TUBB1/DNAJA4/TUBAL3
KEGG_PARKINSONS_DISEASE	KEGG_PARKINSONS_DISEASE	128	0.419009	1.97679	7.17558e-06	8.20639e-05	5.48665e-05	9099	tags=45%, list=23%, signal=34%	VDAC3/PARK7/NDUFA1/NDUFV1/NDUFA6/COX5B/NDUFB9/ATP5F1D/NDUFA4L2/NDUFB2/NDUFS3/NDUFS8/NDUFB7/HTRA2/UBA1/ATP5MC2/UBB/UBE2G2/NDUFS5/COX4I1/UCHL1/SEPTIN5/ATP5F1B/PINK1/COX6B1/MT-CO1/NDUFB10/VDAC1/NDUFS7/UQCR11/MT-ND5/COX8A/UQCRC1/MT-ND6/SLC18A2/PRKN/COX6B2/COX6C/NDUFAB1/SLC25A5/PPID/NDUFS6/SLC25A31/SLC25A6/COX6A2/APAF1/SLC25A4/CYC1/SLC18A1/NDUFA4/MT-CO2/ATP5MC3/SNCAIP/ATP5PD/COX7A2L/MT-CO3/MT-ND4L
REACTOME_NUCLEAR_ENVELOPE_NE_REASSEMBLY	REACTOME_NUCLEAR_ENVELOPE_NE_REASSEMBLY	76	0.458954	1.97574	8.20953e-05	0.000675039	0.000451319	4307	tags=33%, list=11%, signal=29%	CHMP2A/SIRT2/KPNB1/PPP2R1A/CHMP6/RCC1/TUBA1C/TUBB4B/TUBA1A/CHMP4B/CCNB2/TUBA1B/LMNA/RAN/EMD/TUBB2B/NUP62/SEC13/TUBB6/RANGAP1/TUBA4A/CHMP7/CC2D1B/VPS4A/BANF1
HALLMARK_DNA_REPAIR	HALLMARK_DNA_REPAIR	149	0.407448	1.97383	1.92451e-06	2.60765e-05	1.74343e-05	4301	tags=30%, list=11%, signal=26%	NCBP2/POLR2E/NME3/DDB1/APRT/GTF2F1/POLD4/ERCC1/ALYREF/SSRP1/IMPDH2/NT5C/NME4/ITPA/RAD51/BCAP31/SAC3D1/ADRM1/CANT1/LIG1/EDF1/CETN2/SUPT5H/VPS28/POLE4/ERCC3/GUK1/TYMS/POLD1/USP11/AAAS/XPC/TAF6/SNAPC4/RALA/TP53/STX3/NELFB/NME1/ADCY6/TAF1C/ERCC2/ERCC5/TARBP2
REACTOME_KILLING_MECHANISMS	REACTOME_KILLING_MECHANISMS	12	0.718913	1.97285	0.00073707	0.00437736	0.00292662	6299	tags=58%, list=16%, signal=49%	FZD7/DVL1/NOXA1/CYBA/WNT5A/DVL2/DVL3
REACTOME_COOPERATION_OF_PREFOLDIN_AND_TRIC_CCT_IN_ACTIN_AND_TUBULIN_FOLDING	REACTOME_COOPERATION_OF_PREFOLDIN_AND_TRIC_CCT_IN_ACTIN_AND_TUBULIN_FOLDING	33	0.549541	1.97242	0.000226061	0.00158172	0.00105751	8176	tags=48%, list=21%, signal=38%	CCT7/TUBA1C/TUBB4B/CCT5/TUBA1A/TUBA1B/ACTB/TUBB2B/TUBB6/TUBA4A/PFDN2/CCT6A/CCT4/TUBB1/TUBAL3/PFDN5
REACTOME_NEGATIVE_REGULATION_OF_FGFR3_SIGNALING	REACTOME_NEGATIVE_REGULATION_OF_FGFR3_SIGNALING	29	0.569978	1.972	0.000661556	0.00398525	0.00266447	4424	tags=34%, list=11%, signal=31%	PPP2R1A/UBB/FGF1/RPS27A/SRC/FGF17/PPP2CB/PTPN11/FGF16/GRB2
KEGG_SULFUR_METABOLISM	KEGG_SULFUR_METABOLISM	13	0.692043	1.97171	0.00187234	0.00941603	0.00629539	5930	tags=46%, list=15%, signal=39%	SULT2B1/PAPSS2/SULT1A2/SULT1A3/CHST12/PAPSS1
KEGG_HEDGEHOG_SIGNALING_PATHWAY	KEGG_HEDGEHOG_SIGNALING_PATHWAY	56	0.4876	1.96464	0.000179074	0.00129312	0.000864557	5934	tags=38%, list=15%, signal=32%	WNT9A/WNT3/SMO/WNT2/BMP8A/WNT9B/WNT11/GLI3/WNT5A/WNT7B/CSNK1G2/CSNK1E/DHH/ZIC2/WNT4/PRKX/CSNK1G1/HHIP/GLI2/GAS1/PRKACA
REACTOME_POST_CHAPERONIN_TUBULIN_FOLDING_PATHWAY	REACTOME_POST_CHAPERONIN_TUBULIN_FOLDING_PATHWAY	22	0.60656	1.96437	0.000949127	0.00535936	0.00358317	3820	tags=41%, list=10%, signal=37%	TUBA1C/TUBB4B/TBCB/TUBA1A/TUBA1B/TUBB2B/ARL2/TUBB6/TUBA4A
REACTOME_GLUCOSE_METABOLISM	REACTOME_GLUCOSE_METABOLISM	91	0.443076	1.96375	2.27557e-05	0.000228878	0.000153024	4162	tags=32%, list=11%, signal=29%	PKM/SLC25A11/SLC25A1/PPP2R1A/ALDOA/ENO1/PFKL/PFKP/PFKM/GPI/PGK1/G6PC3/TPI1/HK1/RANBP2/HK2/PGAM1/PPP2R5D/PFKFB3/GOT2/NUP62/SEC13/AAAS/PGP/GAPDH/MDH2/ENO2/PPP2CB/SLC37A1
REACTOME_LONG_TERM_POTENTIATION	REACTOME_LONG_TERM_POTENTIATION	23	0.602162	1.96369	0.000621161	0.00379284	0.00253583	4487	tags=48%, list=11%, signal=42%	GRIN2D/GRIN2B/NEFL/NRG1/CAMK2D/ACTN2/SRC/CAMK2G/CAMK2A/DLG1/GRIN1
REACTOME_MISMATCH_REPAIR	REACTOME_MISMATCH_REPAIR	15	0.6628	1.96288	0.00138368	0.00739664	0.00494526	2762	tags=53%, list=7%, signal=50%	POLD4/EXO1/POLD2/MSH6/LIG1/PMS2/RPA1/POLD1
REACTOME_ORC1_REMOVAL_FROM_CHROMATIN	REACTOME_ORC1_REMOVAL_FROM_CHROMATIN	71	0.459378	1.96018	8.34551e-05	0.000681248	0.00045547	4835	tags=35%, list=12%, signal=31%	PSMD3/PSMB3/PSMD2/PSMC3/PSMB6/SEM1/PSMB4/MCM5/PSMB5/MCM2/PSMC4/MCM7/UBB/MCM4/ORC1/RPS27A/PSME1/CDK2/CDT1/MCM3/PSMD8/CCNA1/PSMA7/PSMC2/PSMD4
REACTOME_ANTIGEN_PROCESSING_CROSS_PRESENTATION	REACTOME_ANTIGEN_PROCESSING_CROSS_PRESENTATION	99	0.437326	1.95846	1.93488e-05	0.000199054	0.000133084	4835	tags=31%, list=12%, signal=28%	PSMD3/PSMB3/CALR/PSMD2/HLA-A/PSMC3/ITGB5/PSMB6/SEM1/PSMB4/PSMB5/MRC2/PSMC4/CYBA/SEC61G/UBB/RPS27A/ITGAV/PSME1/IKBKB/PDIA3/HLA-C/PSMD8/TAPBP/NCF2/CTSV/CTSL/PSMA7/SEC61A1/PSMC2/PSMD4
HALLMARK_TGF_BETA_SIGNALING	HALLMARK_TGF_BETA_SIGNALING	54	0.486892	1.95713	0.000205409	0.00145683	0.00097401	3353	tags=31%, list=9%, signal=29%	THBS1/PPP1CA/SMAD6/SMURF1/RHOA/FURIN/NCOR2/SMAD3/BMPR1A/CDKN1C/PMEPA1/TGFB1/SPTBN1/ID1/LTBP2/SKI/JUNB
REACTOME_DECTIN_1_MEDIATED_NONCANONICAL_NF_KB_SIGNALING	REACTOME_DECTIN_1_MEDIATED_NONCANONICAL_NF_KB_SIGNALING	62	0.475107	1.95696	0.000120583	0.000933589	0.000624181	8242	tags=44%, list=21%, signal=34%	PSMD3/PSMB3/PSMD2/PSMC3/PSMB6/SEM1/PSMB4/PSMB5/PSMC4/NFKB2/UBB/RELB/RPS27A/PSME1/MAP3K14/UBE2M/PSMD8/PSMA7/PSMC2/PSMD4/PSMD7/PSME2/PSMD11/PSMA5/RELA/PSMB8/PSMD14
REACTOME_HSF1_ACTIVATION	REACTOME_HSF1_ACTIVATION	31	0.557268	1.95297	0.00104225	0.00575535	0.00384793	7057	tags=55%, list=18%, signal=45%	FKBP4/VCP/SERPINH1/COL4A6/UBB/DNAJB6/RPA1/HSP90AB1/YWHAE/DEDD2/HSF1/MRPL18/HSPB1/HSPB2/HSP90AA1/HSPA1A/HSPA1B
REACTOME_PROCESSING_OF_DNA_DOUBLE_STRAND_BREAK_ENDS	REACTOME_PROCESSING_OF_DNA_DOUBLE_STRAND_BREAK_ENDS	98	0.437559	1.95288	2.51679e-05	0.000248699	0.000166276	5237	tags=34%, list=13%, signal=29%	H2BC13/H4C1/PIAS4/EXO1/RMI2/H4C2/H2BC11/H2BC5/NSD2/CLSPN/H4C9/H2BC15/TIMELESS/H2BC12/SIRT6/H2BC7/UBB/H4-16/H4C12/H4C11/RPA1/RPS27A/CDK2/H4C8/UBE2V2/WRN/CCNA1/H2BC4/H2BC8/H2BC10/HERC2/H4C5/H2BU1
REACTOME_INTRA_GOLGI_AND_RETROGRADE_GOLGI_TO_ER_TRAFFIC	REACTOME_INTRA_GOLGI_AND_RETROGRADE_GOLGI_TO_ER_TRAFFIC	203	0.386811	1.95165	2.00618e-07	3.6451e-06	2.43705e-06	3832	tags=28%, list=10%, signal=25%	KIF26B/TGOLN2/AGPAT3/RAB36/ARF3/CUX1/TUBA1C/TUBB4B/RAB1B/KIF23/ARF5/ARF1/COPB2/KIF1C/TUBA1A/COPE/BET1L/PLIN3/ARFGAP2/COPZ2/ARFGAP1/KIF20A/USE1/KIF5A/TUBA1B/KIF2C/DCTN1/PAFAH1B3/VPS51/M6PR/CAPZB/KIF18B/KIFC1/KIF4A/SURF4/KDELR1/COPG1/TUBB2B/MAN1C1/BICD2/MAN2A2/TMED9/KLC3/DYNC1LI2/KIF2B/STX10/DYNC1H1/ACTR1A/ARF4/TUBB6/GCC1/KLC2/SNAP29/KIF3B/VPS53/TUBA4A/KIF11
PID_LIS1_PATHWAY	PID_LIS1_PATHWAY	28	0.567597	1.94692	0.000768005	0.0045178	0.00302052	6609	tags=54%, list=17%, signal=45%	LRPAP1/NUDC/RHOA/CDK5/VLDLR/PAFAH1B3/RELN/PPP2R5D/DYNC1H1/YWHAE/ABL1/CLIP1/PAFAH1B1/MAP1B/IQGAP1
KEGG_SELENOAMINO_ACID_METABOLISM	KEGG_SELENOAMINO_ACID_METABOLISM	26	0.577487	1.94498	0.00105566	0.00580909	0.00388386	5930	tags=46%, list=15%, signal=39%	AHCYL1/AHCY/SEPHS1/BUD23/PAPSS2/GGT1/GGT7/MARS1/GGT6/MAT2A/CBS/PAPSS1
REACTOME_TRANSCRIPTIONAL_REGULATION_BY_SMALL_RNAS	REACTOME_TRANSCRIPTIONAL_REGULATION_BY_SMALL_RNAS	105	0.4289	1.94276	2.14536e-05	0.000216749	0.000144914	7823	tags=39%, list=20%, signal=31%	H2BC13/POLR2E/H4C1/H4C2/H2AC4/H2BC11/H2BC5/H4C9/H2BC15/POLR2L/RANBP2/H3C14/H2BC12/H2BC7/H3-3B/H4-16/H2AJ/RAN/H4C12/H4C11/NUP62/SEC13/AAAS/H4C8/H2AC6/H3C10/H3C15/H2BC4/H2BC8/H2BC10/H2AZ1/H4C5/H2BU1/H2AC19/POLR2J/H2AC20/H4C3/H2BC21/NUP210/H2AX/H2BC3
REACTOME_DISEASE	REACTOME_DISEASE	1461	0.327624	1.94188	1e-10	4.69375e-09	3.13816e-09	4921	tags=25%, list=13%, signal=23%	AHCYL1/OS9/H2BC13/CHMP2A/AHCY/CAPNS1/PSMD3/DAG1/NCBP2/RBP1/PPIA/BSG/APP/POLR2E/H4C1/PSMB3/THBS1/KPNB1/CHMP1A/GPR84/DCXR/MAP2K2/PPP2R1A/NFKB1/CHMP6/CUX1/ABCD1/ADAMTS8/RCC1/CALR/AGTRAP/XRCC6/GTF2F1/TUBA1C/FZD8/GNB2/TUBB4B/GBE1/AKT2/CDK4/GPC1/ACTG1/PSMD2/TXNRD1/STRA6/HLA-A/PSMC3/ABCA3/H2AC12/HGS/ENO1/SSRP1/EEF2/RANBP1/B3GAT3/VCAN/KCNJ11/ARF1/RPL41/BAD/CTBP1/IDS/AGRN/H4C2/TUBA1A/FZD7/FGFR4/VCP/AXIN1/…
PID_BETA_CATENIN_NUC_PATHWAY	PID_BETA_CATENIN_NUC_PATHWAY	79	0.445837	1.94077	8.58801e-05	0.000695999	0.000465333	8446	tags=42%, list=22%, signal=33%	RUVBL2/SFN/YWHAH/VCAN/CTBP1/SMARCA4/CCN1/TNIK/CXCL8/CBY1/MMP9/YWHAG/CACNA1G/MMP2/INCENP/MYC/TBXT/YWHAE/KLF4/YWHAQ/TCF7/SALL4/AXIN2/MITF/CTNNBIP1/DVL3/TLE5/YWHAZ/TLE2/CDX1/MT-CO2/MYF5/TCF7L1
REACTOME_MRNA_SPLICING_MINOR_PATHWAY	REACTOME_MRNA_SPLICING_MINOR_PATHWAY	52	0.482635	1.92939	0.000216299	0.00152765	0.00102136	3993	tags=35%, list=10%, signal=31%	SNRPG/NCBP2/POLR2E/LSM2/SF3B2/GTF2F1/DDX23/EFTUD2/POLR2L/YBX1/SRSF1/PDCD7/SNRPF/PRPF6/PRPF8/ZMAT5/SNRNP200/SF3B3
REACTOME_GAP_FILLING_DNA_REPAIR_SYNTHESIS_AND_LIGATION_IN_GG_NER	REACTOME_GAP_FILLING_DNA_REPAIR_SYNTHESIS_AND_LIGATION_IN_GG_NER	25	0.579008	1.92931	0.000649611	0.00394494	0.00263752	2860	tags=36%, list=7%, signal=33%	POLD4/POLD2/LIG1/UBB/POLE4/RPA1/POLD1/XRCC1/RPS27A
REACTOME_CHK1_CHK2_CDS1_MEDIATED_INACTIVATION_OF_CYCLIN_B_CDK1_COMPLEX	REACTOME_CHK1_CHK2_CDS1_MEDIATED_INACTIVATION_OF_CYCLIN_B_CDK1_COMPLEX	13	0.676884	1.92852	0.00283629	0.0133406	0.0089193	7447	tags=62%, list=19%, signal=50%	SFN/YWHAH/CDC25C/YWHAG/YWHAE/YWHAQ/YWHAZ/CCNB1
REACTOME_SIGNALING_BY_HEDGEHOG	REACTOME_SIGNALING_BY_HEDGEHOG	149	0.398094	1.92851	4.70435e-06	5.85574e-05	3.91504e-05	9647	tags=46%, list=25%, signal=35%	OS9/PSMD3/PSMB3/TUBA1C/TUBB4B/PSMD2/PSMC3/SMURF1/P4HB/TUBA1A/VCP/PSMB6/SEM1/PSMB4/EVC/SMO/PSMB5/IQCE/TUBA1B/PSMC4/SCUBE2/ADCY2/GPC5/GLI3/UBB/TUBB2B/KIF7/IFT140/RPS27A/GPR161/DHH/BOC/PSME1/TUBB6/TUBA4A/ADCY6/EVC2/HHAT/PSMD8/PSMA7/PSMC2/PSMD4/HHIP/GLI2/GAS1/PSMD7/PRKACA/PSME2/PSMD11/FUZ/PSMA5/NOTUM/TUBB1/ADCY3/PSMB8/SPOP/PTCH1/PSMD14/PRKAR1A/PSMC1/IFT57/PRKAR1B/IFT172/MKS1/ADCY8/SUFU/PSMA4/PSMD6
KEGG_REGULATION_OF_ACTIN_CYTOSKELETON	KEGG_REGULATION_OF_ACTIN_CYTOSKELETON	213	0.380467	1.92806	5.31158e-07	8.19657e-06	5.48008e-06	8648	tags=42%, list=22%, signal=33%	PPP1CA/MAP2K2/ENAH/ACTN3/BCAR1/ACTG1/ITGB5/RAC3/FGFR4/MSN/FGFR1/ACTN4/RRAS/RHOA/PAK4/FGF11/MYL9/GNA12/FGF22/ARHGEF4/PFN1/ACTN1/ITGB6/CFL1/MYH9/ARPC5/ITGA2B/ACTB/MYLK3/ITGA3/FGF10/CRK/ITGB8/IQGAP3/MYLK2/SLC9A1/GIT1/RRAS2/SSH3/VAV2/PPP1R12A/BRK1/FGF1/MYLK/ACTN2/ITGAV/ITGB3/LIMK1/PIP4K2B/PAK5/FGF17/VCL/ITGB7/APC2/FGF16/PPP1CB/EZR/ITGB1/ITGA7/PDGFC/ITGAM/PDGFRA/CYFIP1/BDKRB2/HRAS/RAC2/IQGAP1/ARPC1A/M…
REACTOME_SCF_SKP2_MEDIATED_DEGRADATION_OF_P27_P21	REACTOME_SCF_SKP2_MEDIATED_DEGRADATION_OF_P27_P21	60	0.471593	1.92731	0.000116541	0.000908536	0.000607431	8253	tags=43%, list=21%, signal=34%	PSMD3/PSMB3/CDK4/PSMD2/PSMC3/PSMB6/SEM1/PSMB4/PSMB5/PSMC4/UBB/RPS27A/PSME1/CDK2/PSMD8/CCNA1/PSMA7/PSMC2/PSMD4/PSMD7/PSME2/PSMD11/PSMA5/PSMB8/PSMD14/CCNE1
REACTOME_METHYLATION	REACTOME_METHYLATION	14	0.666565	1.92499	0.00229386	0.0111863	0.00747895	4557	tags=43%, list=12%, signal=38%	AHCY/CYP1A2/TRMT112/COMT/N6AMT1/MAT2A
BIOCARTA_FREE_PATHWAY	BIOCARTA_FREE_PATHWAY	10	0.743082	1.92415	0.0015159	0.00794261	0.00531029	2578	tags=50%, list=7%, signal=47%	NFKB1/SOD1/CXCL8/GSR/GSS
KEGG_CYSTEINE_AND_METHIONINE_METABOLISM	KEGG_CYSTEINE_AND_METHIONINE_METABOLISM	34	0.526617	1.91631	0.00044811	0.00286003	0.00191217	10071	tags=62%, list=26%, signal=46%	AHCYL1/AHCY/DNMT3B/SRM/LDHAL6A/GOT2/DNMT3L/ENOPH1/SMS/MAT2A/DNMT3A/CBS/SDS/LDHB/DNMT1/LDHA/APIP/ADI1/MPST/GOT1/AHCYL2
REACTOME_COPI_MEDIATED_ANTEROGRADE_TRANSPORT	REACTOME_COPI_MEDIATED_ANTEROGRADE_TRANSPORT	101	0.425899	1.91486	5.65506e-05	0.000490033	0.000327627	3820	tags=32%, list=10%, signal=29%	ARF3/TUBA1C/TUBB4B/RAB1B/ARF5/ARF1/COPB2/TUBA1A/COPE/BET1L/ARFGAP2/COPZ2/ARFGAP1/TMEM115/TUBA1B/DCTN1/SPTAN1/CAPZB/KDELR1/COPG1/TUBB2B/SPTBN1/TMED9/SPTBN2/GOLGA2/DYNC1LI2/DYNC1H1/ACTR1A/ARF4/TUBB6/SPTB/TUBA4A
REACTOME_TNFR2_NON_CANONICAL_NF_KB_PATHWAY	REACTOME_TNFR2_NON_CANONICAL_NF_KB_PATHWAY	101	0.425653	1.91376	5.71366e-05	0.000493214	0.000329754	7346	tags=36%, list=19%, signal=29%	TNFRSF12A/PSMD3/PSMB3/PSMD2/PSMC3/PSMB6/SEM1/PSMB4/PSMB5/TNFSF15/PSMC4/LTBR/NFKB2/TNFRSF25/TNFSF13/UBB/RELB/TNFRSF1A/RPS27A/PSME1/LTB/MAP3K14/UBE2M/TNFRSF4/PSMD8/TNFRSF11B/PSMA7/PSMC2/PSMD4/TNFSF9/PSMD7/PSME2/PSMD11/TNFSF12/TNFRSF8/PSMA5
PID_INSULIN_GLUCOSE_PATHWAY	PID_INSULIN_GLUCOSE_PATHWAY	26	0.566585	1.90826	0.00153117	0.00796706	0.00532663	9244	tags=65%, list=24%, signal=50%	SFN/YWHAH/AKT2/ASIP/YWHAG/PPP1R3A/YWHAE/PRKCZ/GYS1/YWHAQ/AKT1/SLC2A4/RHOQ/YWHAZ/TBC1D4/STX4/TRIP10
REACTOME_STING_MEDIATED_INDUCTION_OF_HOST_IMMUNE_RESPONSES	REACTOME_STING_MEDIATED_INDUCTION_OF_HOST_IMMUNE_RESPONSES	16	0.642405	1.90766	0.00237577	0.0114863	0.00767952	2558	tags=38%, list=7%, signal=35%	XRCC6/PRKDC/STAT6/DDX41/TRIM21/IRF3
REACTOME_DEGRADATION_OF_AXIN	REACTOME_DEGRADATION_OF_AXIN	55	0.474153	1.90691	0.000238303	0.00165199	0.00110449	8242	tags=45%, list=21%, signal=36%	PSMD3/PSMB3/PSMD2/PSMC3/AXIN1/PSMB6/SEM1/PSMB4/PSMB5/PSMC4/UBB/RPS27A/PSME1/PSMD8/PSMA7/PSMC2/PSMD4/TNKS/AXIN2/PSMD7/PSME2/PSMD11/PSMA5/PSMB8/PSMD14
KEGG_AMINO_SUGAR_AND_NUCLEOTIDE_SUGAR_METABOLISM	KEGG_AMINO_SUGAR_AND_NUCLEOTIDE_SUGAR_METABOLISM	43	0.493626	1.90664	0.000749647	0.00442135	0.00295603	8454	tags=53%, list=22%, signal=42%	UGDH/GALK1/PGM1/GPI/NAGK/HK1/HK2/MPI/UXS1/GALE/FCSK/GFPT2/CYB5R3/HK3/GNPNAT1/AMDHD2/GCK/CHIT1/GMPPB/GFPT1/PMM1/GMPPA/HEXA
REACTOME_REGULATION_OF_MRNA_STABILITY_BY_PROTEINS_THAT_BIND_AU_RICH_ELEMENTS	REACTOME_REGULATION_OF_MRNA_STABILITY_BY_PROTEINS_THAT_BIND_AU_RICH_ELEMENTS	87	0.433677	1.90621	0.000129411	0.000991713	0.000663042	7346	tags=39%, list=19%, signal=32%	KHSRP/PSMD3/ELAVL1/SET/PSMB3/PSMD2/PSMC3/EIF4G1/PSMB6/SEM1/PSMB4/PSMB5/ANP32A/PSMC4/EXOSC7/TNFSF13/UBB/RPS27A/ZFP36L1/PSME1/PSMD8/PSMA7/PSMC2/PSMD4/HSPB1/AKT1/PSMD7/HSPA8/HSPA1A/PSME2/PSMD11/YWHAZ/EXOSC2/PSMA5
REACTOME_UPTAKE_AND_ACTIONS_OF_BACTERIAL_TOXINS	REACTOME_UPTAKE_AND_ACTIONS_OF_BACTERIAL_TOXINS	29	0.550926	1.90609	0.00138543	0.00739664	0.00494526	8360	tags=55%, list=21%, signal=43%	MAP2K2/TXNRD1/EEF2/SV2A/FURIN/SV2C/STX1B/HSP90AB1/ANTXR2/MAP2K3/HBEGF/HSP90AA1/ANTXR1/SNAP25/MAP2K1/SYT1
REACTOME_TRANSLATION	REACTOME_TRANSLATION	295	0.364104	1.90354	8.74045e-08	1.74268e-06	1.16512e-06	4703	tags=27%, list=12%, signal=24%	GADD45GIP1/EIF3A/MRPS34/EIF3I/TUFM/MRPS5/APEH/AURKAIP1/MRPS25/MRPL28/MRPL17/EEF2/MRPL51/RPL41/EIF4G1/VARS1/EIF3D/EIF3G/RPS3/SARS1/MRPL34/MRPS12/DDOST/FAU/QARS1/KARS1/EEF1D/MRPS18A/RPS2/MRPL55/RPL36/RPL18/MRPS11/EIF5B/RPL8/RPL13A/AARS1/EIF4H/MRPL20/EIF3C/RPS19/SARS2/RPS15/MRPS26/RPL19/SEC61G/CARS1/FARSA/RPS9/RPL3/RPLP0/MRPL12/RPL10/RPS16/RPS27A/TRMT112/EIF2B1/RPS5/TARS1/RPS17/RPSA/MRPL32/VARS2/RPL…
REACTOME_FORMATION_OF_TUBULIN_FOLDING_INTERMEDIATES_BY_CCT_TRIC	REACTOME_FORMATION_OF_TUBULIN_FOLDING_INTERMEDIATES_BY_CCT_TRIC	26	0.564946	1.90274	0.00175942	0.00892787	0.00596902	3820	tags=35%, list=10%, signal=31%	CCT7/TUBA1C/TUBB4B/CCT5/TUBA1A/TUBA1B/TUBB2B/TUBB6/TUBA4A
KEGG_GLYCOSAMINOGLYCAN_BIOSYNTHESIS_HEPARAN_SULFATE	KEGG_GLYCOSAMINOGLYCAN_BIOSYNTHESIS_HEPARAN_SULFATE	26	0.564777	1.90217	0.00175942	0.00892787	0.00596902	4666	tags=42%, list=12%, signal=37%	HS6ST2/B3GAT3/HS6ST1/HS3ST1/HS3ST3A1/NDST3/EXT1/XYLT1/NDST1/EXTL3/HS3ST3B1
REACTOME_METABOLISM_OF_RNA	REACTOME_METABOLISM_OF_RNA	672	0.338016	1.9015	1e-10	4.69375e-09	3.13816e-09	4741	tags=26%, list=12%, signal=23%	WDR18/KHSRP/SNRPG/DNAJC8/RBM17/HNRNPR/HNRNPC/DHX37/PSMD3/NCBP2/ELAVL1/HNRNPA3/SET/POLR2E/PSMB3/ZC3H11A/LSM2/NCL/SF3B2/NOP14/FBL/LSM7/PPP2R1A/THOC6/CHERP/TSEN54/GTF2F1/U2AF2/CD2BP2/HNRNPM/PELP1/ALYREF/PRPF19/RRP7A/PSMD2/HNRNPL/PSMC3/DDX23/APOBEC3B/IMP4/GEMIN7/HNRNPA0/HSD17B10/BOP1/RPL41/HNRNPF/SRSF4/NOB1/EIF4G1/HNRNPA1/BUD23/HNRNPA2B1/RPS3/PSMB6/SEM1/PSMB4/DDX49/PHF5A/FAU/UTP14A/CSTF2/CPSF3/DKC1/R…
PID_AJDISS_2PATHWAY	PID_AJDISS_2PATHWAY	48	0.483825	1.89735	0.000610915	0.00375039	0.00250744	6609	tags=44%, list=17%, signal=36%	MMP7/HGS/NTRK2/GNA12/ARF6/PTPN6/RET/MMP3/SRC/SNX1/RAB7A/DSP/CTNNA1/ABL1/NME1/IGF2/DNM2/JUP/RIN2/HRAS/IQGAP1
KEGG_VASCULAR_SMOOTH_MUSCLE_CONTRACTION	KEGG_VASCULAR_SMOOTH_MUSCLE_CONTRACTION	114	0.413915	1.89696	1.92282e-05	0.00019872	0.000132861	8350	tags=39%, list=21%, signal=30%	PPP1CA/MAP2K2/ACTA2/MYL6/ITPR3/RHOA/CALM3/MYL9/GNA12/ADRA1A/ADCY2/MYLK3/PLCB3/MYLK2/ACTG2/PPP1R12A/MYLK/PLA2G10/PLA2G4E/GNA11/CALM2/PRKG1/PRKX/ADCY6/PPP1CB/KCNMB4/KCNMB1/AVPR1A/PTGIR/CALML6/PRKACA/CALD1/RAMP1/PLA2G1B/MYH11/CALML3/PLA2G2F/ARAF/MYL6B/ADCY3/MAP2K1/PRKCQ/CACNA1F/PLA2G2A
REACTOME_SIGNALING_BY_FGFR	REACTOME_SIGNALING_BY_FGFR	87	0.431506	1.89667	0.000138573	0.00105119	0.00070281	4424	tags=29%, list=11%, signal=26%	NCBP2/POLR2E/PPP2R1A/GTF2F1/HNRNPM/HNRNPF/FGFR4/FGFR1/HNRNPA1/FGF22/POLR2L/FGF10/UBB/HNRNPH1/FGF1/RPS27A/SRC/ESRP2/FGF17/FGFBP1/PPP2CB/PTPN11/FGF16/PTBP1/GRB2
REACTOME_SIGNALING_BY_FGFR2	REACTOME_SIGNALING_BY_FGFR2	73	0.443879	1.89379	0.000105972	0.0008319	0.000556194	4424	tags=32%, list=11%, signal=28%	NCBP2/POLR2E/PPP2R1A/GTF2F1/HNRNPM/HNRNPF/HNRNPA1/FGF22/POLR2L/FGF10/UBB/HNRNPH1/FGF1/RPS27A/SRC/ESRP2/FGF17/FGFBP1/PPP2CB/PTPN11/FGF16/PTBP1/GRB2
REACTOME_ESTROGEN_DEPENDENT_GENE_EXPRESSION	REACTOME_ESTROGEN_DEPENDENT_GENE_EXPRESSION	148	0.392444	1.89254	8.47176e-06	9.31067e-05	6.22495e-05	7823	tags=39%, list=20%, signal=31%	H2BC13/POLR2E/H4C1/GTF2F1/FKBP4/H4C2/AXIN1/H2AC4/H2BC11/H2BC5/CTSD/JUND/H4C9/H2BC15/POLR2L/H3C14/CARM1/H2BC12/H2BC7/H3-3B/H4-16/H2AJ/KPNA2/H4C12/H4C11/MYC/HSP90AB1/H4C8/H2AC6/CXXC5/GREB1/PRMT1/PGR/H3C10/H3C15/RUNX1/CXCL12/H2BC4/TLE3/H2BC8/SMC1A/H2BC10/H2AZ1/H4C5/H2BU1/H2AC19/KDM1A/HSP90AA1/POLR2J/H2AC20/H4C3/MOV10/H2BC21/H2AX/KCTD6/ERBB4/H2BC3
KEGG_DILATED_CARDIOMYOPATHY	KEGG_DILATED_CARDIOMYOPATHY	90	0.427909	1.89176	7.96871e-05	0.000657638	0.000439685	7005	tags=38%, list=18%, signal=31%	DAG1/TGFB3/CACNG4/ACTG1/ITGB5/TPM4/ITGB6/TPM2/ITGA2B/ADCY2/ACTB/ITGA3/LMNA/ITGB8/ACTC1/EMD/TGFB1/ITGAV/ITGB3/RYR2/LAMA2/CACNA2D1/PRKX/ADCY6/TNNT2/ITGB7/SGCD/ITGB1/ITGA7/CACNG8/PRKACA/ATP2A2/TNNI3/CACNG5
REACTOME_N_GLYCAN_TRIMMING_IN_THE_ER_AND_CALNEXIN_CALRETICULIN_CYCLE	REACTOME_N_GLYCAN_TRIMMING_IN_THE_ER_AND_CALNEXIN_CALRETICULIN_CYCLE	35	0.517618	1.89123	0.0020454	0.0101281	0.00677148	4304	tags=40%, list=11%, signal=36%	OS9/PRKCSH/CALR/AMFR/VCP/UBXN1/MLEC/UBB/GANAB/EDEM2/RPS27A/CANX/PDIA3/MOGS
REACTOME_MUSCLE_CONTRACTION	REACTOME_MUSCLE_CONTRACTION	205	0.374985	1.89043	1.93288e-06	2.60765e-05	1.74343e-05	9820	tags=41%, list=25%, signal=31%	AHCYL1/KCNE5/ASPH/KCNIP3/ACTA2/KCND2/ACTN3/CACNG4/KCNJ11/ITGB5/TPM4/MYL6/ITPR3/FGF11/MYL9/LMOD1/ATP1A1/TPM2/TNNC2/SORBS3/ACTC1/CORIN/ACTG2/SRI/CAMK2D/KCNJ12/KCNK7/MYLK/ACTN2/TLN1/RYR2/SCN2A/KCNJ14/KCND3/SCN7A/CAMK2G/CAMK2A/CACNA2D1/KCNIP1/ANXA2/KCNH2/VCL/KCNK10/TNNT2/KCNK2/SLN/SCN3B/SCN3A/ATP1A3/RYR3/ANXA6/CACNG8/PRKACA/MYH8/CALD1/VIM/ATP2A2/TNNI2/TNNI3/MYH11/STIM1/ORAI2/SCN10A/MYL10/DMPK/KCNK13/…
KEGG_TIGHT_JUNCTION	KEGG_TIGHT_JUNCTION	132	0.39701	1.88967	3.19062e-05	0.000303311	0.000202788	6927	tags=33%, list=18%, signal=27%	CTTN/PPP2R1A/ACTN3/AKT2/CDK4/ACTG1/ACTN4/RRAS/RHOA/MYL9/LLGL1/RAB13/CLDN4/ACTN1/MYH9/ACTB/SPTAN1/CLDN23/CLDN3/CLDN19/RRAS2/ACTN2/MAGI2/SRC/CLDN6/CLDN9/PRKCZ/CTNNA1/AMOTL1/PPP2CB/CLDN1/MYH7B/CTNNA2/CLDN11/AKT1/MYH8/EPB41L2/CTNNA3/HRAS/MYH13/SYMPK/MYH10/MYH11
REACTOME_CELLULAR_SENESCENCE	REACTOME_CELLULAR_SENESCENCE	195	0.377507	1.88965	2.50031e-06	3.31365e-05	2.21545e-05	7834	tags=38%, list=20%, signal=31%	H2BC13/H4C1/NFKB1/CBX6/CDK4/H4C2/ANAPC15/E2F1/H2AC4/H2BC11/H2BC5/HMGA1/CBX2/ERF/H4C9/ANAPC11/H2BC15/TNIK/CXCL8/H3C14/STAT3/H2BC12/H2BC7/H3-3B/UBB/H4-16/H2AJ/H4C12/H4C11/UBE2C/RPS27A/MINK1/IGFBP7/UBN1/ID1/CDK2/H4C8/H2AC6/TP53/TERF2IP/H3C10/RPS6KA1/EHMT2/H3C15/H1-2/CCNA1/H2BC4/MAPK10/H2BC8/MAP2K3/KDM6B/H2BC10/H2AZ1/CDKN2B/H4C5/CDK6/E2F2/H2BU1/CABIN1/MAP4K4/H2AC19/H1-5/H2AC20/H4C3/MOV10/H2BC21/LMNB1…
REACTOME_TRIGLYCERIDE_METABOLISM	REACTOME_TRIGLYCERIDE_METABOLISM	38	0.506259	1.88865	0.0013477	0.00724671	0.00484502	7042	tags=37%, list=18%, signal=30%	PPP1CA/FABP6/PLIN3/DGAT1/FABP3/ABHD5/MGLL/LPIN3/GPD2/PPP1CB/CAV1/PRKACA/LIPE/FABP5
KEGG_DNA_REPLICATION	KEGG_DNA_REPLICATION	36	0.51306	1.88738	0.00142634	0.00756089	0.00505508	8654	tags=53%, list=22%, signal=41%	POLD4/POLD2/MCM5/LIG1/MCM2/RNASEH2C/MCM7/MCM4/POLE4/RPA1/POLD1/MCM3/RNASEH2A/RNASEH1/MCM6/SSBP1/POLE/RPA4/POLE3
HALLMARK_TNFA_SIGNALING_VIA_NFKB	HALLMARK_TNFA_SIGNALING_VIA_NFKB	200	0.374614	1.88494	2.7131e-06	3.55385e-05	2.37604e-05	9941	tags=47%, list=25%, signal=35%	SLC2A6/NFKB1/PTGS2/FOSL2/FJX1/CXCL6/GEM/LIF/FUT4/CCN1/SQSTM1/TNIP2/GADD45B/SDC4/B4GALT1/SPHK1/NFKB2/MAFF/TNC/SMAD3/PDLIM5/TNIP1/CXCL1/RELB/LDLR/RNF19B/PFKFB3/EHD1/INHBA/PMEPA1/NR4A2/ICAM1/MYC/JUNB/CEBPD/BCL3/TRIB1/SERPINB2/GFPT2/KLF4/CCL2/JAG1/LAMB3/SOD2/MARCKS/SPSB1/MAP2K3/KDM6B/SOCS3/HBEGF/CLCF1/IL15RA/HES1/TNFSF9/IL23A/FOSL1/PHLDA2/NFKBIE/ATF3/NR4A3/TNFAIP2/G0S2/CD83/PPP1R15A/CSF1/EGR3/B4GALT5…
PID_ECADHERIN_STABILIZATION_PATHWAY	PID_ECADHERIN_STABILIZATION_PATHWAY	41	0.49202	1.8841	0.00109402	0.00598259	0.00399985	3868	tags=29%, list=10%, signal=26%	ENAH/NECTIN2/RHOA/ACTN1/HGF/ARF6/VASP/GIT1/ZYX/KIFC3/CTNNA1/VCL
REACTOME_POST_TRANSLATIONAL_PROTEIN_MODIFICATION	REACTOME_POST_TRANSLATIONAL_PROTEIN_MODIFICATION	1427	0.318383	1.88315	1e-10	4.69375e-09	3.13816e-09	4840	tags=25%, list=12%, signal=23%	NUCB1/VDAC3/KLHL21/OS9/PDIA6/H2BC13/TMEM132A/PARK7/MXRA8/WSB2/HNRNPC/PSMD3/DAG1/FKBP8/DCUN1D3/TGOLN2/COMMD4/PREB/POFUT2/APP/PRKCSH/H4C1/PSMB3/POMGNT2/RAB36/THBS1/RAB34/ARF3/DDB1/ARSD/PIAS4/DNMT3B/ETFB/USP5/JOSD2/B3GNTL1/COL7A1/ADAMTS8/CALR/IGFBP4/FBXL19/TUBA1C/B3GNT8/TUBB4B/KEAP1/OTUD7B/RAB1B/PSMD2/AMFR/CCDC22/HLA-A/PSMC3/H2AC12/ST6GALNAC2/HGS/EEF2/LMAN2/NTM/VCAN/ARF5/PAF1/CBX5/MGAT5/PIGZ/ARF1/RN…
REACTOME_UNBLOCKING_OF_NMDA_RECEPTORS_GLUTAMATE_BINDING_AND_ACTIVATION	REACTOME_UNBLOCKING_OF_NMDA_RECEPTORS_GLUTAMATE_BINDING_AND_ACTIVATION	21	0.586917	1.87995	0.00327541	0.015091	0.0100896	4487	tags=48%, list=11%, signal=42%	GRIN2D/GRIN2B/NEFL/CAMK2D/ACTN2/CAMK2G/CAMK2A/DLG1/GRIA4/GRIN1
REACTOME_NONHOMOLOGOUS_END_JOINING_NHEJ	REACTOME_NONHOMOLOGOUS_END_JOINING_NHEJ	69	0.445902	1.87886	0.000151532	0.00112674	0.000753318	5237	tags=35%, list=13%, signal=30%	H2BC13/H4C1/PIAS4/XRCC6/H4C2/H2BC11/H2BC5/NSD2/H4C9/H2BC15/PRKDC/H2BC12/H2BC7/H4-16/H4C12/H4C11/H4C8/UBE2V2/H2BC4/H2BC8/H2BC10/HERC2/H4C5/H2BU1
KEGG_BLADDER_CANCER	KEGG_BLADDER_CANCER	42	0.489434	1.87539	0.0010197	0.00565569	0.0037813	8616	tags=45%, list=22%, signal=35%	THBS1/MAP2K2/CDK4/E2F1/DAPK3/CXCL8/MMP9/MMP2/ERBB2/TYMP/MYC/TP53/VEGFC/E2F2/HRAS/VEGFB/ARAF/MAP2K1/FGFR3
REACTOME_GLYCOLYSIS	REACTOME_GLYCOLYSIS	72	0.438971	1.87383	0.000166512	0.00121408	0.000811713	4067	tags=32%, list=10%, signal=29%	PKM/PPP2R1A/ALDOA/ENO1/PFKL/PFKP/PFKM/GPI/PGK1/TPI1/HK1/RANBP2/HK2/PGAM1/PPP2R5D/PFKFB3/NUP62/SEC13/AAAS/PGP/GAPDH/ENO2/PPP2CB
REACTOME_NEGATIVE_EPIGENETIC_REGULATION_OF_RRNA_EXPRESSION	REACTOME_NEGATIVE_EPIGENETIC_REGULATION_OF_RRNA_EXPRESSION	104	0.411979	1.8695	7.2134e-05	0.000599697	0.000400947	5237	tags=35%, list=13%, signal=30%	H2BC13/POLR2E/H4C1/DNMT3B/H4C2/H2AC4/H2BC11/H2BC5/UBTF/H4C9/H2BC15/RRP8/POLR2L/H3C14/H2BC12/H2BC7/GTF2H4/H3-3B/H4-16/H2AJ/H4C12/H4C11/ERCC3/POLR1A/H4C8/H2AC6/H3C10/TAF1C/H3C15/ERCC2/H2BC4/H2BC8/H2BC10/H2AZ1/H4C5/H2BU1
REACTOME_MITOTIC_METAPHASE_AND_ANAPHASE	REACTOME_MITOTIC_METAPHASE_AND_ANAPHASE	235	0.365695	1.86923	1.22875e-06	1.74112e-05	1.16408e-05	8242	tags=41%, list=21%, signal=33%	CHMP2A/PSMD3/SIRT2/PSMB3/KPNB1/PPP2R1A/CHMP6/RCC1/TUBA1C/TUBB4B/PSMD2/PSMC3/TUBA1A/NUDC/ERCC6L/PSMB6/ANAPC15/SEM1/PSMB4/CENPI/PPP2R5B/CHMP4B/BUB1/RCC2/PSMB5/ANAPC11/CCNB2/TUBA1B/KIF2C/PSMC4/RANBP2/BUB1B/LMNA/MAD1L1/UBB/RAN/CENPM/PPP2R5D/EMD/TUBB2B/UBE2C/NUP62/INCENP/SEC13/RPS27A/PSME1/DYNC1LI2/MAPRE1/KIF2B/CDCA5/DYNC1H1/TUBB6/CENPF/RANGAP1/TUBA4A/CHMP7/PPP2CB/CC2D1B/CKAP5/B9D2/VPS4A/BANF1/PSMD8/P…
REACTOME_HATS_ACETYLATE_HISTONES	REACTOME_HATS_ACETYLATE_HISTONES	139	0.390939	1.86775	3.26989e-05	0.000307598	0.000205655	8875	tags=43%, list=23%, signal=34%	RUVBL2/H2BC13/H4C1/H2AC12/H4C2/KANSL3/USP22/H2AC4/H2BC11/MCRS1/H2BC5/H4C9/H2BC15/TADA3/ACTB/JADE1/H3C14/H2BC12/H2BC7/H4-16/H4C12/H4C11/JADE3/H4C8/H2AC6/PAX3/H3C10/SUPT7L/H3C15/ING4/H2BC18/MSL1/ELP5/ATXN7L3/H2BC4/H2BC8/H2BC10/H4C5/H2BU1/MRGBP/ING5/SGF29/H2AC19/BRD1/H2AW/H2AC20/H4C3/H2BC21/HCFC1/ACTL6A/TADA2B/H2BC3/EP400/DMAP1/KAT6A/ENY2/H3C8/KAT2A/H4C14/H2AC11
PID_MYC_ACTIV_PATHWAY	PID_MYC_ACTIV_PATHWAY	79	0.428831	1.86674	0.000235013	0.00163421	0.00109261	8134	tags=49%, list=21%, signal=39%	RUVBL2/PTMA/NCL/RCC1/CDK4/ENO1/EIF4G1/ODC1/PFKM/HMGA1/KIR3DL1/UBTF/MMP9/SMAD3/CAD/SLC2A1/MYC/GAPDH/HUWE1/NPM1/TP53/SHMT1/NME1/SUPT7L/LIN28B/RPL11/FOSL1/TFRC/HSP90AA1/SNAI1/CDCA7/TK1/POLR3D/PEG10/CCNB1/ACTL6A/RIOX2/LDHA/BIRC5
REACTOME_MITOCHONDRIAL_FATTY_ACID_BETA_OXIDATION_OF_SATURATED_FATTY_ACIDS	REACTOME_MITOCHONDRIAL_FATTY_ACID_BETA_OXIDATION_OF_SATURATED_FATTY_ACIDS	11	0.691142	1.86583	0.00811637	0.0309411	0.0206867	6553	tags=55%, list=17%, signal=45%	ACADVL/HADH/HADHA/ACADS/MECR/ACSM6
PID_AMB2_NEUTROPHILS_PATHWAY	PID_AMB2_NEUTROPHILS_PATHWAY	41	0.486761	1.86396	0.00140142	0.00744672	0.00497875	7948	tags=46%, list=20%, signal=37%	CCN2/NFKB1/PLAT/RHOA/MMP9/FGR/LRP1/MMP2/TLN1/SRC/ICAM1/PRKCZ/HMGB1/MST1R/ITGAM/AKT1/ITGB2/JAM3/PLAU
REACTOME_INFECTIOUS_DISEASE	REACTOME_INFECTIOUS_DISEASE	799	0.324533	1.86277	1e-10	4.69375e-09	3.13816e-09	4921	tags=25%, list=13%, signal=22%	AHCYL1/H2BC13/CHMP2A/PSMD3/NCBP2/PPIA/APP/POLR2E/H4C1/PSMB3/KPNB1/CHMP1A/GPR84/MAP2K2/NFKB1/CHMP6/RCC1/CALR/XRCC6/GTF2F1/TUBA1C/GNB2/TUBB4B/ACTG1/PSMD2/TXNRD1/HLA-A/PSMC3/H2AC12/HGS/ENO1/SSRP1/EEF2/RANBP1/ARF1/RPL41/H4C2/TUBA1A/FZD7/GNB3/ITPR3/RPS3/TRIM28/PSMB6/SEM1/PSMB4/PACS1/FAU/H2AC4/H2BC11/SV2A/PGK1/H2BC5/HMGA1/CHMP4B/RPS2/PSMB5/LIG1/H4C9/RPL36/RPL18/MYO1C/DVL1/GGT1/TUBA1B/RPL8/H2BC15/PSMC4/…
REACTOME_OTHER_INTERLEUKIN_SIGNALING	REACTOME_OTHER_INTERLEUKIN_SIGNALING	24	0.565183	1.85992	0.00163305	0.00841938	0.00562905	9909	tags=54%, list=25%, signal=41%	IL32/IFNL1/TXLNA/JAK1/STX3/IL34/TYK2/PTPRZ1/CSF1/SNAP25/STX4/IL10RB/STX1A
REACTOME_METABOLISM_OF_FAT_SOLUBLE_VITAMINS	REACTOME_METABOLISM_OF_FAT_SOLUBLE_VITAMINS	48	0.474162	1.85946	0.000973201	0.00545428	0.00364664	4317	tags=33%, list=11%, signal=30%	RBP1/LRP10/GPC1/AGRN/TTPA/SDC4/GPC4/GPC5/LRP12/RETSAT/LDLR/LRP1/VKORC1/VKORC1L1/HSPG2/GPC6
REACTOME_MITOTIC_PROPHASE	REACTOME_MITOTIC_PROPHASE	141	0.387712	1.85902	2.47537e-05	0.000245683	0.000164259	7885	tags=41%, list=20%, signal=33%	H2BC13/SET/H4C1/PPP2R1A/RAB1B/H4C2/NCAPH2/H2AC4/H2BC11/H2BC5/H4C9/CCNB2/H2BC15/RANBP2/H3C14/H2BC12/LMNA/H2BC7/H3-3B/H4-16/H2AJ/H4C12/H4C11/EMD/NUP62/SEC13/AAAS/GOLGA2/NUMA1/H4C8/H2AC6/LPIN3/H3C10/PPP2CB/NEK9/H3C15/BANF1/H2BC4/H2BC8/H2BC10/H2AZ1/H4C5/ARPP19/H2BU1/H2AC19/PLK1/H2AC20/H4C3/H2BC21/LMNB1/GORASP1/CCNB1/LEMD2/NUP210/H2AX/NEK6/H2BC3/PHF8
REACTOME_HOST_INTERACTIONS_OF_HIV_FACTORS	REACTOME_HOST_INTERACTIONS_OF_HIV_FACTORS	131	0.391212	1.85868	8.32968e-05	0.000681248	0.00045547	4838	tags=29%, list=12%, signal=26%	PSMD3/PPIA/PSMB3/KPNB1/RCC1/PSMD2/HLA-A/PSMC3/RANBP1/ARF1/PSMB6/SEM1/PSMB4/PACS1/HMGA1/PSMB5/PSMC4/AP2A1/RANBP2/UBB/RAN/NUP62/SEC13/RPS27A/AAAS/PSME1/AP2S1/NPM1/RANGAP1/AP1S1/AP1M1/BANF1/PSMD8/ELOB/PSMA7/PSMC2/PSMD4/AP2M1
REACTOME_MEIOSIS	REACTOME_MEIOSIS	117	0.402053	1.85709	4.80263e-05	0.000427648	0.000285918	5237	tags=30%, list=13%, signal=26%	H2BC13/H4C1/CDK4/H4C2/RAD51/H2AC4/H2BC11/H2BC5/H4C9/SUN2/H2BC15/H3C14/H2BC12/LMNA/H2BC7/H3-3B/H4-16/H2AJ/H4C12/H4C11/RPA1/CDK2/H4C8/H2AC6/TERF2IP/H3C10/H3C15/SYCE2/H2BC4/H2BC8/SMC1A/H2BC10/H2AZ1/H4C5/H2BU1
REACTOME_CHROMATIN_MODIFYING_ENZYMES	REACTOME_CHROMATIN_MODIFYING_ENZYMES	271	0.357631	1.85632	4.21529e-07	6.88192e-06	4.60113e-06	8765	tags=41%, list=22%, signal=32%	RUVBL2/GATAD2A/H2BC13/H4C1/NFKB1/CDK4/H2AC12/COPRS/SMARCA4/H4C2/KANSL3/USP22/H2AC4/H2BC11/MCRS1/SMARCB1/H2BC5/RPS2/NSD2/H4C9/SETD7/ASH2L/H2BC15/TADA3/ACTB/BRMS1/JADE1/H3C14/CARM1/HMG20B/NFKB2/KMT2B/H2BC12/NCOR2/H2BC7/H4-16/H2AJ/H4C12/H4C11/JADE3/CHD4/CHD3/PADI2/SMARCD3/H4C8/H2AC6/MTA2/PRMT1/PAX3/PADI3/H3C10/SUPT7L/EHMT2/KDM2A/H3C15/ING4/H2BC18/MBD3/MSL1/ELP5/ATXN7L3/H2BC4/H2BC8/KDM6B/H2BC10/H2AZ1…
REACTOME_RHO_GTPASES_ACTIVATE_FORMINS	REACTOME_RHO_GTPASES_ACTIVATE_FORMINS	140	0.387561	1.85448	3.27668e-05	0.000307598	0.000205655	8213	tags=45%, list=21%, signal=36%	PPP2R1A/TUBA1C/TUBB4B/ACTG1/RHOC/TUBA1A/NUDC/ERCC6L/RHOA/CENPI/PPP2R5B/BUB1/RCC2/PFN1/DVL1/TUBA1B/KIF2C/ACTB/RANBP2/BUB1B/MRTFA/MAD1L1/CENPM/PPP2R5D/TUBB2B/INCENP/SEC13/SRC/DYNC1LI2/MAPRE1/KIF2B/DYNC1H1/EVL/TUBB6/CENPF/RANGAP1/TUBA4A/PPP2CB/CKAP5/B9D2/DAAM1/DVL2/CENPO/CLIP1/ITGB1/CENPS/PAFAH1B1/CDC20/NDC80/PLK1/DVL3/SGO1/SPC24/NDE1/DYNLL1/DYNC1I2/KIF18A/CENPE/TUBB1/DIAPH1/TUBAL3/BIRC5/CENPT
REACTOME_FGFR1B_LIGAND_BINDING_AND_ACTIVATION	REACTOME_FGFR1B_LIGAND_BINDING_AND_ACTIVATION	6	0.86163	1.85236	0.000498202	0.0031266	0.00209039	2758	tags=67%, list=7%, signal=62%	FGFR1/FGF22/FGF10/FGF1
REACTOME_UCH_PROTEINASES	REACTOME_UCH_PROTEINASES	102	0.410323	1.84758	4.59062e-05	0.000412058	0.000275495	7476	tags=36%, list=19%, signal=29%	PSMD3/PSMB3/PSMD2/PSMC3/H2AC12/PSMB6/SEM1/PSMB4/H2AC4/ADRM1/MCRS1/PSMB5/PSMC4/ACTB/UBB/UCHL1/FOXK1/RPS27A/TGFB1/PSME1/BAP1/H2AC6/PSMD8/PSMA7/PSMC2/PSMD4/INO80B/PSMD7/H2AC19/PSME2/FOXK2/PSMD11/H2AW/H2AC20/HCFC1/PSMA5/ACTL6A
REACTOME_DEGRADATION_OF_BETA_CATENIN_BY_THE_DESTRUCTION_COMPLEX	REACTOME_DEGRADATION_OF_BETA_CATENIN_BY_THE_DESTRUCTION_COMPLEX	85	0.422793	1.84658	0.000205624	0.00145683	0.00097401	8539	tags=45%, list=22%, signal=35%	PSMD3/PSMB3/PPP2R1A/PSMD2/PSMC3/CTBP1/AXIN1/PSMB6/SEM1/PSMB4/PPP2R5B/PSMB5/PSMC4/UBB/PPP2R5D/RPS27A/PSME1/MYC/PPP2CB/PSMD8/PSMA7/TLE3/TCF7/PSMC2/PSMD4/AXIN2/PSMD7/PSME2/CTBP2/TLE5/PSMD11/AMER1/PSMA5/TLE2/PSMB8/PSMD14/TCF7L1/FRAT1
KEGG_MELANOGENESIS	KEGG_MELANOGENESIS	101	0.410653	1.84631	0.00015269	0.00113161	0.000756577	6655	tags=33%, list=17%, signal=27%	WNT9A/WNT3/MAP2K2/FZD8/FZD7/CALM3/WNT2/ASIP/DVL1/WNT9B/ADCY2/WNT11/PLCB3/WNT5A/WNT7B/CAMK2D/CAMK2G/WNT4/CAMK2A/CALM2/KITLG/FZD1/PRKX/ADCY6/FZD6/DVL2/TCF7/CALML6/MITF/PRKACA/DVL3/HRAS/CREB3L1
BIOCARTA_RAN_PATHWAY	BIOCARTA_RAN_PATHWAY	5	0.905695	1.84582	0.000286513	0.00193848	0.00129603	3704	tags=100%, list=9%, signal=91%	RCC1/RANBP1/RANBP2/RAN/RANGAP1
REACTOME_REGULATION_OF_PLK1_ACTIVITY_AT_G2_M_TRANSITION	REACTOME_REGULATION_OF_PLK1_ACTIVITY_AT_G2_M_TRANSITION	86	0.421593	1.84445	0.000139137	0.00105193	0.000703305	7447	tags=48%, list=19%, signal=39%	PPP2R1A/TUBB/TUBB4B/TUBA1A/NINL/TUBG1/CCNB2/DCTN1/CETN2/YWHAG/UBB/HAUS5/PPP1R12A/CSNK1E/RPS27A/CEP131/MAPRE1/DYNC1H1/ACTR1A/YWHAE/CEP250/CEP72/TUBA4A/HAUS4/AURKA/CKAP5/OPTN/PPP1CB/HAUS7/HAUS8/AJUBA/PAFAH1B1/PRKACA/HSP90AA1/PLK1/NDE1/SSNA1/DYNLL1/CSNK1D/DYNC1I2/CCNB1
REACTOME_REGULATION_OF_RUNX2_EXPRESSION_AND_ACTIVITY	REACTOME_REGULATION_OF_RUNX2_EXPRESSION_AND_ACTIVITY	73	0.432277	1.84429	0.000199468	0.00142216	0.000950828	8484	tags=37%, list=22%, signal=29%	PSMD3/PSMB3/PSMD2/PSMC3/SMURF1/PSMB6/SEM1/PSMB4/PSMB5/STUB1/PSMC4/UBB/RPS27A/PSME1/ESRRA/PSMD8/PSMA7/PSMC2/PSMD4/PSMD7/PSME2/PSMD11/PSMA5/PSMB8/PSMD14/MSX2/TWIST1
REACTOME_AGGREPHAGY	REACTOME_AGGREPHAGY	44	0.475411	1.84379	0.00139273	0.00741801	0.00495955	8114	tags=50%, list=21%, signal=40%	PARK7/TUBA1C/TUBB4B/TUBA1A/VCP/TUBA1B/UBB/TUBB2B/RPS27A/DYNC1LI2/DYNC1H1/TUBB6/TUBA4A/CFTR/HSF1/PRKN/HSP90AA1/VIM/DYNLL1/DYNC1I2/TUBB1/TUBAL3
REACTOME_RNA_POLYMERASE_II_TRANSCRIPTION_TERMINATION	REACTOME_RNA_POLYMERASE_II_TRANSCRIPTION_TERMINATION	66	0.443434	1.84364	0.000455279	0.00289758	0.00193727	9594	tags=55%, list=24%, signal=41%	SNRPG/NCBP2/ZC3H11A/THOC6/U2AF2/ALYREF/SRSF4/CSTF2/CPSF3/SRSF3/SRSF1/SNRPF/EIF4A3/THOC3/DDX39A/SRSF9/LSM10/PABPN1/DHX38/CPSF4/MAGOHB/CPSF1/RNPS1/SYMPK/SRSF7/LUZP4/SRSF5/THOC7/SNRPB/MAGOH/CHTOP/RBM8A/SARNP/CSTF2T/UPF3B/FYTTD1
REACTOME_EGR2_AND_SOX10_MEDIATED_INITIATION_OF_SCHWANN_CELL_MYELINATION	REACTOME_EGR2_AND_SOX10_MEDIATED_INITIATION_OF_SCHWANN_CELL_MYELINATION	29	0.53285	1.84355	0.00293405	0.0137717	0.00920752	7768	tags=52%, list=20%, signal=42%	DAG1/YAP1/SMARCA4/LAMB1/LAMC1/TEAD1/LAMA2/SOX10/CYP51A1/PRX/PMP22/MBP/SREBF2/MPZ/ADGRV1
REACTOME_RECRUITMENT_OF_NUMA_TO_MITOTIC_CENTROSOMES	REACTOME_RECRUITMENT_OF_NUMA_TO_MITOTIC_CENTROSOMES	94	0.411699	1.84181	0.000273911	0.00186442	0.00124652	8198	tags=48%, list=21%, signal=38%	MZT2B/PPP2R1A/TUBB/TUBA1C/TUBB4B/TUBA1A/NINL/TUBG1/TUBA1B/DCTN1/CETN2/TUBGCP2/YWHAG/HAUS5/TUBB2B/CSNK1E/CEP131/MAPRE1/DYNC1H1/ACTR1A/YWHAE/NUMA1/TUBB6/CEP250/CEP72/TUBA4A/HAUS4/CKAP5/HAUS7/MZT2A/HAUS8/TUBGCP6/PAFAH1B1/PRKACA/HSP90AA1/PLK1/NDE1/SSNA1/DYNLL1/CSNK1D/DYNC1I2/TUBB1/NEK2/TUBAL3/ODF2
REACTOME_PROTEIN_UBIQUITINATION	REACTOME_PROTEIN_UBIQUITINATION	79	0.422921	1.84101	0.00037378	0.00245518	0.00164149	4702	tags=37%, list=12%, signal=32%	H2BC13/USP5/HLA-A/PAF1/VCP/RNF40/CDC34/H2BC11/H2BC5/H2BC15/PRKDC/UBA1/H2BC12/H2BC7/UBB/UBE2G2/UBE2H/UBE2C/RPS27A/SELENOS/RTF1/PEX5/UBE2V2/PEX14/PEX10/UBE2S/H2BC4/H2BC8/H2BC10
REACTOME_EXTENSION_OF_TELOMERES	REACTOME_EXTENSION_OF_TELOMERES	44	0.474354	1.83969	0.00142962	0.00756089	0.00505508	4343	tags=27%, list=11%, signal=24%	RUVBL2/POLD4/POLD2/WRAP53/DKC1/LIG1/CHTF18/RPA1/NHP2/POLD1/TERF2IP/WRN
REACTOME_BASIGIN_INTERACTIONS	REACTOME_BASIGIN_INTERACTIONS	25	0.551926	1.83907	0.0018965	0.00951629	0.00636242	4911	tags=44%, list=13%, signal=39%	PPIA/BSG/L1CAM/SLC3A2/ITGA3/SLC7A10/SLC16A3/PPIL2/SLC7A5/CAV1/ITGB1
KEGG_WNT_SIGNALING_PATHWAY	KEGG_WNT_SIGNALING_PATHWAY	150	0.378873	1.83794	2.56346e-05	0.000252204	0.000168619	6576	tags=35%, list=17%, signal=29%	WNT9A/PRICKLE1/WNT3/PPP2R1A/FZD8/MMP7/CTBP1/FZD7/RAC3/AXIN1/RHOA/WNT2/PPP2R5B/NKD1/DVL1/WNT9B/SFRP4/LRP5/WNT11/PLCB3/WNT5A/SMAD3/WNT7B/PPP2R5D/CAMK2D/CSNK1E/MYC/CAMK2G/WNT4/CAMK2A/SFRP1/PRICKLE2/TP53/FZD1/PRKX/PPP2CB/APC2/FZD6/DAAM1/DVL2/MAPK10/TCF7/DKK2/AXIN2/FOSL1/PRKACA/CHP1/CTNNBIP1/DVL3/VANGL2/CTBP2/RAC2
REACTOME_TRIGLYCERIDE_CATABOLISM	REACTOME_TRIGLYCERIDE_CATABOLISM	24	0.557578	1.83489	0.0020922	0.0103371	0.00691122	7042	tags=50%, list=18%, signal=41%	PPP1CA/FABP6/PLIN3/FABP3/ABHD5/MGLL/GPD2/PPP1CB/CAV1/PRKACA/LIPE/FABP5
HALLMARK_P53_PATHWAY	HALLMARK_P53_PATHWAY	199	0.364607	1.83216	7.10716e-06	8.16961e-05	5.46206e-05	8500	tags=39%, list=22%, signal=30%	RGS16/APP/DCXR/SFN/CD81/IRAK1/LIF/CSRNP2/HEXIM1/PLXNB2/CTSD/CD82/WRAP73/EI24/RPL36/RPL18/SLC3A2/RRAD/UPP1/RRP8/SPHK1/MKNK2/TRIB3/TPD52L1/ZNF365/H2AJ/RETSAT/ISCU/ST14/AEN/RNF19B/PHLDA3/ZFP36L1/TGFB1/XPC/PVT1/NUPR1/TP53/KLF4/FDXR/VDR/EPS8L2/ERCC5/H1-2/TCN2/SEC61A1/HBEGF/CDKN2B/HDAC3/KRT17/BLCAP/LDHB/TNFSF9/ATF3/VWA5A/HRAS/SERTAD3/H2AW/PPP1R15A/KIF13B/SOCS1/FAM162A/APAF1/GLS2/SLC7A11/MAPKAPK3/NDRG1/…
REACTOME_CELL_CELL_JUNCTION_ORGANIZATION	REACTOME_CELL_CELL_JUNCTION_ORGANIZATION	65	0.440766	1.83174	0.000664073	0.00398833	0.00266652	8555	tags=40%, list=22%, signal=31%	ACTG1/NECTIN2/CDH24/CLDN4/ACTB/CLDN23/CLDN3/CLDN19/CDH11/CDH15/CLDN6/CLDN9/SDK1/CTNNA1/CADM3/CDH7/CLDN1/JUP/CLDN11/NECTIN4/CDH17/CDH3/CADM2/SDK2/NECTIN1/PARD3
HALLMARK_PEROXISOME	HALLMARK_PEROXISOME	104	0.403602	1.83149	0.000123764	0.000951676	0.000636273	4288	tags=30%, list=11%, signal=27%	PRDX5/MVP/ABCD1/TSPO/FIS1/YWHAH/ERCC1/FABP6/CTBP1/IDH2/SOD1/DHCR24/PRDX1/SULT2B1/GSTK1/HSD3B7/ABCB9/RETSAT/SLC25A19/SLC35B2/ERCC3/ECH1/CRABP2/PEX6/CEL/CLN6/HSD17B4/PEX5/ALDH1A1/PEX14/SOD2
REACTOME_GENE_SILENCING_BY_RNA	REACTOME_GENE_SILENCING_BY_RNA	136	0.385332	1.82975	3.84862e-05	0.000353024	0.000236026	7823	tags=36%, list=20%, signal=29%	H2BC13/POLR2E/H4C1/TSN/H4C2/H2AC4/H2BC11/H2BC5/H4C9/H2BC15/TDRD12/POLR2L/RANBP2/H3C14/H2BC12/DDX4/H2BC7/H3-3B/H4-16/H2AJ/RAN/H4C12/H4C11/ASZ1/NUP62/SEC13/AAAS/H4C8/H2AC6/H3C10/H3C15/TARBP2/H2BC4/H2BC8/H2BC10/H2AZ1/H4C5/H2BU1/DGCR8/H2AC19/HSP90AA1/POLR2J/H2AC20/H4C3/H2BC21/NUP210/H2AX/MIR23B/H2BC3
PID_HEDGEHOG_2PATHWAY	PID_HEDGEHOG_2PATHWAY	22	0.564646	1.82864	0.0043323	0.0189528	0.0126715	8553	tags=50%, list=22%, signal=39%	LRPAP1/SMO/DHH/BOC/HHAT/HHIP/GLI2/GAS1/AKT1/PTCH1/PTHLH
REACTOME_CRMPS_IN_SEMA3A_SIGNALING	REACTOME_CRMPS_IN_SEMA3A_SIGNALING	16	0.615769	1.82856	0.00485264	0.0207852	0.0138966	6997	tags=69%, list=18%, signal=57%	PLXNA4/CDK5/CRMP1/FES/DPYSL3/NRP1/PLXNA3/DPYSL5/SEMA3A/DPYSL4/PLXNA1
REACTOME_TP53_REGULATES_METABOLIC_GENES	REACTOME_TP53_REGULATES_METABOLIC_GENES	86	0.417868	1.82815	0.000182833	0.00131185	0.000877081	9081	tags=48%, list=23%, signal=37%	G6PD/PRDX5/SFN/YWHAH/AKT2/COX5B/TXNRD1/GLS/GPI/PRDX1/LAMTOR4/GSR/TACO1/YWHAG/COX4I1/YWHAE/COX6B1/MT-CO1/TP53/TSC2/PRDX2/YWHAQ/SESN2/COX8A/AKT1/MLST8/RHEB/RRAGC/COX6C/YWHAZ/MOV10/LAMTOR2/GLS2/NDUFA4/MT-CO2/AGO2/MTOR/SURF1/COX14/COX7A2L/MT-CO3
REACTOME_APOPTOTIC_EXECUTION_PHASE	REACTOME_APOPTOTIC_EXECUTION_PHASE	52	0.456844	1.82629	0.000631799	0.00384714	0.00257213	9716	tags=48%, list=25%, signal=36%	KPNB1/HMGB2/BCAP31/CLSPN/ADD1/SPTAN1/LMNA/PLEC/DSP/HMGB1/DFFA/H1-2/STK24/H1-5/VIM/CASP7/ACIN1/GSN/LMNB1/H1-1/PRKCQ/H1-4/PAK2/DBNL/TJP1
REACTOME_EPHRIN_SIGNALING	REACTOME_EPHRIN_SIGNALING	19	0.587384	1.82428	0.0045612	0.0197809	0.0132252	3430	tags=42%, list=9%, signal=38%	NCK2/EFNB3/EPHB1/GIT1/SRC/EPHB6/EPHB4/EFNB1
REACTOME_G1_S_DNA_DAMAGE_CHECKPOINTS	REACTOME_G1_S_DNA_DAMAGE_CHECKPOINTS	68	0.434159	1.8226	0.000654868	0.00396618	0.00265172	4835	tags=31%, list=12%, signal=27%	PSMD3/PSMB3/PSMD2/PSMC3/PSMB6/SEM1/PSMB4/PSMB5/PSMC4/UBB/ZNF385A/RPS27A/PSME1/CDK2/PCBP4/TP53/PSMD8/CCNA1/PSMA7/PSMC2/PSMD4
REACTOME_TGF_BETA_RECEPTOR_SIGNALING_IN_EMT_EPITHELIAL_TO_MESENCHYMAL_TRANSITION	REACTOME_TGF_BETA_RECEPTOR_SIGNALING_IN_EMT_EPITHELIAL_TO_MESENCHYMAL_TRANSITION	16	0.613163	1.82082	0.00570669	0.0237217	0.0158599	3543	tags=38%, list=9%, signal=34%	SMURF1/RHOA/UBB/RPS27A/TGFB1/PRKCZ
REACTOME_TP53_REGULATES_TRANSCRIPTION_OF_GENES_INVOLVED_IN_G1_CELL_CYCLE_ARREST	REACTOME_TP53_REGULATES_TRANSCRIPTION_OF_GENES_INVOLVED_IN_G1_CELL_CYCLE_ARREST	14	0.630207	1.81999	0.00636304	0.0256457	0.0171462	8253	tags=71%, list=21%, signal=56%	E2F1/ARID3A/ZNF385A/CDK2/PCBP4/TP53/CCNA1/E2F8/E2F7/CCNE1
PID_CERAMIDE_PATHWAY	PID_CERAMIDE_PATHWAY	44	0.468797	1.81814	0.00187234	0.00941603	0.00629539	8312	tags=41%, list=21%, signal=32%	MAP2K2/NFKB1/BAD/SMPD1/CTSD/TRADD/TNFRSF1A/AIFM1/MYC/PRKCZ/MAP4K4/AKT1/MAP3K1/FADD/BID/RELA/MAP2K1/PAWR
REACTOME_ATTENUATION_PHASE	REACTOME_ATTENUATION_PHASE	28	0.530016	1.81801	0.00329046	0.0151294	0.0101153	7057	tags=54%, list=18%, signal=44%	FKBP4/SERPINH1/COL4A6/UBB/DNAJB6/HSP90AB1/DEDD2/HSF1/MRPL18/HSPB1/HSPB2/HSP90AA1/HSPA8/HSPA1A/HSPA1B
KEGG_LYSOSOME	KEGG_LYSOSOME	121	0.389909	1.81708	0.000153876	0.00113666	0.000759954	10212	tags=50%, list=26%, signal=37%	CD63/CLTB/IDS/AP3D1/GNPTG/SMPD1/GLA/NAGLU/GGA1/CTSD/PSAP/PLA2G15/NAGPA/M6PR/CTSK/ABCB9/GAA/LAMP2/CTSA/AP3M2/GLB1/ATP6AP1/LAPTM4B/DNASE2/AP1S1/AP1M1/AP4M1/CTNS/CTSV/CTSL/LAPTM4A/CTSC/SCARB2/GALNS/ATP6V0A2/NEU1/DNASE2B/LGMN/AP1M2/AP1B1/ACP2/CLTA/TPP1/ATP6V0D2/CTSF/TCIRG1/HEXA/ARSB/ATP6V0B/ABCA2/ATP6V0D1/GUSB/CTSG/CTSZ/ARSA/ATP6V1H/CTSH/PPT1/MAN2B1/CD68/ATP6V0C
REACTOME_PCNA_DEPENDENT_LONG_PATCH_BASE_EXCISION_REPAIR	REACTOME_PCNA_DEPENDENT_LONG_PATCH_BASE_EXCISION_REPAIR	21	0.567189	1.81675	0.00735313	0.0289626	0.0193639	2762	tags=29%, list=7%, signal=27%	POLD4/POLD2/LIG1/POLE4/RPA1/POLD1
REACTOME_MITOTIC_G1_PHASE_AND_G1_S_TRANSITION	REACTOME_MITOTIC_G1_PHASE_AND_G1_S_TRANSITION	149	0.374682	1.8151	4.5551e-05	0.000410506	0.000274457	8372	tags=44%, list=21%, signal=34%	PSMD3/PSMB3/PPP2R1A/MYBL2/AKT2/CDK4/PSMD2/PSMC3/PSMB6/SEM1/PSMB4/MCM5/MCM10/E2F1/RRM2/PSMB5/MCM2/PSMC4/MCM7/UBB/MCM4/PPP2R3B/CDKN1C/POLE4/ORC1/RPA1/TYMS/RPS27A/SRC/PSME1/CDK2/MYC/CDT1/MCM3/ABL1/LIN54/PPP2CB/PSMD8/CCNA1/PSMA7/CDC45/DHFR/PSMC2/CDKN2B/PSMD4/CDK6/E2F2/TOP2A/AKT1/PSMD7/E2F6/PSME2/TK1/PSMD11/MCM6/E2F4/PSMA5/CCNB1/LIN37/CDKN2C/PSMB8/POLE/PSMD14/CCNE1/RPA4
KEGG_GLYCOSAMINOGLYCAN_DEGRADATION	KEGG_GLYCOSAMINOGLYCAN_DEGRADATION	21	0.56645	1.81439	0.00750712	0.0292622	0.0195642	9645	tags=52%, list=25%, signal=40%	IDS/NAGLU/HS3ST3A1/GLB1/HS3ST3B1/GALNS/HEXA/ARSB/GUSB/HYAL2/HYAL3
KEGG_CHRONIC_MYELOID_LEUKEMIA	KEGG_CHRONIC_MYELOID_LEUKEMIA	73	0.425132	1.81381	0.000319367	0.00213857	0.00142981	8297	tags=47%, list=21%, signal=37%	MAP2K2/NFKB1/TGFB3/AKT2/CDK4/BCL2L1/BAD/CTBP1/E2F1/CBLC/CRK/SMAD3/TGFB1/MYC/IKBKB/STAT5B/TP53/ABL1/PTPN11/RUNX1/BCR/GRB2/CDK6/E2F2/SHC1/AKT1/CTBP2/HRAS/SHC2/STAT5A/ARAF/RELA/MAP2K1/CRKL
REACTOME_BIOLOGICAL_OXIDATIONS	REACTOME_BIOLOGICAL_OXIDATIONS	215	0.357207	1.81355	6.23709e-06	7.44969e-05	4.98073e-05	7080	tags=28%, list=18%, signal=23%	AHCY/UGDH/ARNT2/CBR3/POR/SULT2B1/PAPSS2/SULT1A2/GSTK1/CYP19A1/GSTM2/ADH1C/CYP4F11/GGT1/CYP3A4/PODXL2/CYP27B1/ALDH1B1/CYP1B1/GSTM5/GGT7/CYP1A2/ALDH3A1/SULT1A3/OPLAH/SLC35B2/CYP26A1/GSS/CYP24A1/AOC3/CYP26C1/PTGIS/AKR1A1/TRMT112/COMT/HSP90AB1/CYP2S1/AOC2/PAOX/FDXR/CYP51A1/GSTP1/ALDH1A1/CYP2A6/CYB5R3/GGT6/N6AMT1/MAT2A/UGT1A6/AADAC/ADH1B/PAPSS1/UGT2A1/SMOX/GSTT2B/UGT1A4/CYP2F1/AKR7A2/DPEP3/CYP8B1/ACSS1
PID_TAP63_PATHWAY	PID_TAP63_PATHWAY	53	0.454057	1.81263	0.000604263	0.00372987	0.00249373	4260	tags=34%, list=11%, signal=30%	FLOT2/SSRP1/NOC2L/EVPL/ITGA3/BBC3/GDF15/AEN/SMARCD3/IKBKB/TP53I3/ABL1/FDXR/S100A2/VDR/YWHAQ/JAG1/NQO1
PID_INTEGRIN5_PATHWAY	PID_INTEGRIN5_PATHWAY	17	0.603645	1.81234	0.00723905	0.0286636	0.019164	8229	tags=65%, list=21%, signal=51%	ITGB5/CCN1/ITGB6/ITGB8/FBN1/ITGAV/EDIL3/ITGB7/FN1/PLAU/VCAM1
REACTOME_SMOOTH_MUSCLE_CONTRACTION	REACTOME_SMOOTH_MUSCLE_CONTRACTION	38	0.485671	1.81184	0.00300353	0.0140384	0.00938579	7957	tags=47%, list=20%, signal=38%	ACTA2/ITGB5/TPM4/MYL6/MYL9/LMOD1/TPM2/SORBS3/ACTG2/MYLK/TLN1/ANXA2/VCL/ANXA6/CALD1/MYH11/MYL10/MYL6B
PID_PDGFRB_PATHWAY	PID_PDGFRB_PATHWAY	129	0.382689	1.80876	9.76336e-05	0.00078003	0.000521514	4656	tags=29%, list=12%, signal=25%	CTTN/MAP2K2/PPP2R1A/SFN/ACTA2/YWHAH/BCAR1/NCK2/ACTN4/RHOA/TAGLN/DOK1/JUND/ARPC5/SPHK1/STAT3/CRK/YWHAG/FGR/LRP1/VAV2/BRK1/ITGAV/ITGB3/SRC/ARHGDIA/PIK3R6/MYC/YWHAE/ACTR3/STAT5B/ABL1/YWHAQ/PTPN11/GRB2/MAPK10/DNM2
PID_IGF1_PATHWAY	PID_IGF1_PATHWAY	29	0.522747	1.8086	0.00394394	0.017526	0.0117176	8500	tags=55%, list=22%, signal=43%	BCAR1/NCK2/BAD/CRK/YWHAE/PRKCZ/PTPN11/GRB2/SHC1/AKT1/HRAS/IRS1/YWHAZ/PRKD1/CRKL/RACK1
REACTOME_TRANSPORT_OF_NUCLEOSIDES_AND_FREE_PURINE_AND_PYRIMIDINE_BASES_ACROSS_THE_PLASMA_MEMBRANE	REACTOME_TRANSPORT_OF_NUCLEOSIDES_AND_FREE_PURINE_AND_PYRIMIDINE_BASES_ACROSS_THE_PLASMA_MEMBRANE	12	0.65861	1.80737	0.00613489	0.0251307	0.016802	8051	tags=75%, list=21%, signal=60%	SLC28A3/SLC29A4/SLC29A2/ARL2/SLC28A2/SLC25A5/SLC25A6/SLC25A4/SLC29A1
KEGG_TYROSINE_METABOLISM	KEGG_TYROSINE_METABOLISM	42	0.471114	1.80519	0.00219717	0.0108084	0.00722627	7151	tags=36%, list=18%, signal=29%	ALDH1A3/BUD23/ADH1C/HPD/MIF/ALDH3A1/GOT2/AOC3/COMT/AOC2/HGD/NAA80/ADH1B/FAH/DBH
REACTOME_INTERCONVERSION_OF_NUCLEOTIDE_DI_AND_TRIPHOSPHATES	REACTOME_INTERCONVERSION_OF_NUCLEOTIDE_DI_AND_TRIPHOSPHATES	29	0.521335	1.80371	0.00401906	0.0177897	0.0118939	4007	tags=38%, list=10%, signal=34%	NME3/TXNRD1/NME4/DTYMK/RRM2/GSR/GUK1/TYMS/DCTD/NME1/AK4
KEGG_O_GLYCAN_BIOSYNTHESIS	KEGG_O_GLYCAN_BIOSYNTHESIS	30	0.518246	1.80086	0.00333842	0.0153186	0.0102418	9093	tags=60%, list=23%, signal=46%	ST3GAL2/GALNT7/GALNT10/GCNT4/GALNT17/ST3GAL1/GALNT13/GALNT16/B4GALT5/B3GNT6/GALNT12/GALNT18/ST6GALNAC1/GALNT2/GALNT11/GALNT4/GALNT8/GALNT9
REACTOME_AURKA_ACTIVATION_BY_TPX2	REACTOME_AURKA_ACTIVATION_BY_TPX2	71	0.421894	1.80023	0.000509295	0.00318734	0.002131	7355	tags=49%, list=19%, signal=40%	PPP2R1A/TUBB/TUBB4B/TUBA1A/NINL/TUBG1/DCTN1/CETN2/YWHAG/HAUS5/CSNK1E/CEP131/MAPRE1/DYNC1H1/ACTR1A/YWHAE/CEP250/CEP72/TUBA4A/HAUS4/AURKA/CKAP5/HAUS7/HAUS8/PAFAH1B1/PRKACA/HSP90AA1/PLK1/TPX2/HMMR/NDE1/SSNA1/DYNLL1/CSNK1D/DYNC1I2
REACTOME_REGULATION_OF_TP53_ACTIVITY_THROUGH_ASSOCIATION_WITH_CO_FACTORS	REACTOME_REGULATION_OF_TP53_ACTIVITY_THROUGH_ASSOCIATION_WITH_CO_FACTORS	14	0.622848	1.79874	0.00758229	0.0294533	0.0196919	5825	tags=50%, list=15%, signal=43%	AKT2/BANP/ZNF385A/PPP1R13L/POU4F1/TP53/AKT1
REACTOME_RESOLUTION_OF_AP_SITES_VIA_THE_MULTIPLE_NUCLEOTIDE_PATCH_REPLACEMENT_PATHWAY	REACTOME_RESOLUTION_OF_AP_SITES_VIA_THE_MULTIPLE_NUCLEOTIDE_PATCH_REPLACEMENT_PATHWAY	24	0.54631	1.79781	0.0027448	0.0129917	0.008686	2762	tags=29%, list=7%, signal=27%	POLD4/POLD2/PARP1/LIG1/POLE4/RPA1/POLD1
PID_LYSOPHOSPHOLIPID_PATHWAY	PID_LYSOPHOSPHOLIPID_PATHWAY	65	0.432564	1.79765	0.000948108	0.00535936	0.00358317	8259	tags=40%, list=21%, signal=32%	NFKB1/BCAR1/TRIP6/RHOA/GNA12/ADCY2/CXCL8/CRK/PLCB3/MMP9/MMP2/GNB1/SRC/GNA11/ADCY6/GNA15/GNAZ/HBEGF/AKT1/LPAR1/HRAS/PLD2/PRKD1/RELA/ADCY3/GNAO1
KEGG_VIBRIO_CHOLERAE_INFECTION	KEGG_VIBRIO_CHOLERAE_INFECTION	54	0.447093	1.79715	0.00121208	0.00658027	0.00439945	9716	tags=50%, list=25%, signal=38%	ACTG1/ARF1/ACTB/SEC61G/KDELR1/ATP6V1G2/ATP6AP1/PRKX/PDIA4/CFTR/MUC2/ATP6V1G3/ATP6V1E2/SEC61A1/PRKACA/ATP6V0A2/KDELR3/ATP6V1C2/ATP6V1B2/ADCY3/ATP6V0D2/TCIRG1/ATP6V0B/ATP6V0E1/ATP6V0D1/ATP6V1H/TJP1
REACTOME_SEMA3A_PAK_DEPENDENT_AXON_REPULSION	REACTOME_SEMA3A_PAK_DEPENDENT_AXON_REPULSION	16	0.604894	1.79626	0.00803668	0.0307595	0.0205653	6997	tags=62%, list=18%, signal=51%	PLXNA4/FES/CFL1/NRP1/PLXNA3/HSP90AB1/LIMK1/SEMA3A/HSP90AA1/PLXNA1
HALLMARK_COAGULATION	HALLMARK_COAGULATION	138	0.377416	1.79618	0.000130564	0.000993784	0.000664427	8666	tags=39%, list=22%, signal=31%	SIRT2/THBS1/MMP14/GNB2/PLAT/MMP7/COMP/CSRP1/CLU/WDR1/MMP11/FURIN/MAFF/CTSK/MMP9/FBN1/CAPN2/ISCU/LRP1/MMP2/CRIP2/SPARC/USP11/MMP3/ITGB3/C3/LAMP2/C1S/ARF4/SERPINB2/THBD/C1R/CTSV/PEF1/TIMP1/APOC2/S100A13/MBL2/BMP1/RGN/FN1/LGMN/GSN/SH2B2/HRG/ADAM9/LEFTY2/TF/PLAU/DUSP14/CAPN5/CFD/PROZ/C8G
REACTOME_ACTIVATION_OF_THE_MRNA_UPON_BINDING_OF_THE_CAP_BINDING_COMPLEX_AND_EIFS_AND_SUBSEQUENT_BINDING_TO_43S	REACTOME_ACTIVATION_OF_THE_MRNA_UPON_BINDING_OF_THE_CAP_BINDING_COMPLEX_AND_EIFS_AND_SUBSEQUENT_BINDING_TO_43S	60	0.43949	1.79611	0.000781577	0.00457375	0.00305793	4703	tags=35%, list=12%, signal=31%	EIF3A/EIF3I/EIF4G1/EIF3D/EIF3G/RPS3/FAU/RPS2/EIF4H/EIF3C/RPS19/RPS15/RPS9/RPS16/RPS27A/RPS5/RPS17/RPSA/EIF3B/EIF4EBP1/RPS26
BIOCARTA_ERK_PATHWAY	BIOCARTA_ERK_PATHWAY	27	0.529646	1.7956	0.00443969	0.0193474	0.0129354	8216	tags=59%, list=21%, signal=47%	MAP2K2/MKNK2/STAT3/MYC/RPS6KA1/GRB2/ITGB1/SHC1/PTPRR/ELK1/NGFR/PDGFRA/HRAS/KLK2/DPM2/MAP2K1
PID_PTP1B_PATHWAY	PID_PTP1B_PATHWAY	52	0.448968	1.7948	0.000793106	0.00462919	0.003095	7400	tags=46%, list=19%, signal=37%	BCAR1/RHOA/DOK1/ITGA2B/YBX1/STAT3/CRK/FGR/ITGB3/SRC/PRL/CAPN1/STAT5B/TRPV6/GRB2/TYK2/CAV1/SOCS3/SHC1/AKT1/IRS1/LAT/CSF1/STAT5A
HALLMARK_APOPTOSIS	HALLMARK_APOPTOSIS	161	0.367709	1.79471	3.18049e-05	0.000303311	0.000202788	7780	tags=32%, list=20%, signal=25%	TNFRSF12A/APP/TSPO/PLAT/BCL2L1/HMGB2/SOD1/SQSTM1/BCAP31/PLPPR4/GADD45B/PPP2R5B/CLU/ADD1/SPTAN1/GSR/HGF/LMNA/IGFBP6/RETSAT/MMP2/RARA/ERBB2/RHOT2/TIMP2/CDK2/BMF/FDXR/ENO2/GNA15/DFFA/SOD2/CCNA1/CAV1/TIMP1/AVPR1A/HSPB1/TOP2A/ATF3/EREG/CASP7/BGN/GPX4/BID/EMP1/EGR3/CD14/GSN/ANKH/RELA/LUM
REACTOME_REGULATION_OF_TP53_ACTIVITY_THROUGH_ACETYLATION	REACTOME_REGULATION_OF_TP53_ACTIVITY_THROUGH_ACETYLATION	30	0.515501	1.79132	0.00367412	0.0165888	0.011091	5968	tags=37%, list=15%, signal=31%	GATAD2A/AKT2/CHD4/CHD3/PIP4K2B/TP53/MTA2/MBD3/ING5/AKT1/BRD1
REACTOME_LATE_ENDOSOMAL_MICROAUTOPHAGY	REACTOME_LATE_ENDOSOMAL_MICROAUTOPHAGY	34	0.491948	1.79015	0.00144995	0.00763258	0.00510301	8775	tags=50%, list=22%, signal=39%	CHMP2A/PARK7/CHMP6/PLIN3/CHMP4B/VPS28/UBB/RPS27A/CHMP7/CFTR/HSPA8/VIM/VPS37C/MVB12A/RNASE1/CHMP4A/VPS37B
REACTOME_SYNTHESIS_OF_PROSTAGLANDINS_PG_AND_THROMBOXANES_TX	REACTOME_SYNTHESIS_OF_PROSTAGLANDINS_PG_AND_THROMBOXANES_TX	15	0.603938	1.78856	0.00756672	0.0294436	0.0196854	8097	tags=53%, list=21%, signal=42%	CBR1/PTGS2/PTGES2/PTGDS/PTGIS/PRXL2B/CYP8B1/HPGD
REACTOME_ASSOCIATION_OF_TRIC_CCT_WITH_TARGET_PROTEINS_DURING_BIOSYNTHESIS	REACTOME_ASSOCIATION_OF_TRIC_CCT_WITH_TARGET_PROTEINS_DURING_BIOSYNTHESIS	39	0.473565	1.78795	0.00378438	0.0170183	0.0113781	8253	tags=54%, list=21%, signal=43%	CCT7/FKBP9/CCT5/WRAP53/SPHK1/STAT3/USP11/KIFC3/FBXW9/TP53/HDAC3/FBXW10/FBXW4/DCAF7/CCT6A/NOP56/CCT4/GAPDHS/FBXO6/SKIV2L/CCNE1
REACTOME_WNT5A_DEPENDENT_INTERNALIZATION_OF_FZD2_FZD5_AND_ROR2	REACTOME_WNT5A_DEPENDENT_INTERNALIZATION_OF_FZD2_FZD5_AND_ROR2	13	0.627508	1.78784	0.0113077	0.0402469	0.0269083	9747	tags=77%, list=25%, signal=58%	CLTB/AP2A1/WNT5A/AP2S1/AP2M1/CLTA/AP2B1/AP2A2/ROR1/ROR2
KEGG_BASE_EXCISION_REPAIR	KEGG_BASE_EXCISION_REPAIR	35	0.488633	1.78533	0.00469308	0.020217	0.0135168	10024	tags=54%, list=26%, signal=40%	POLD4/POLD2/PARP1/LIG1/POLE4/POLD1/XRCC1/APEX2/PARP3/HMGB1/NEIL3/NEIL2/HMGB1P1/POLE/POLE3/POLL/UNG/NEIL1/NTHL1
REACTOME_METABOLISM_OF_NUCLEOTIDES	REACTOME_METABOLISM_OF_NUCLEOTIDES	99	0.398629	1.78516	0.0004107	0.00265131	0.00177262	4684	tags=29%, list=12%, signal=26%	NME3/APRT/TXNRD1/GART/IMPDH2/NT5C/NME4/ITPA/DTYMK/RRM2/ENTPD7/UPP1/GSR/NUDT1/NUDT18/CAD/GUK1/TYMS/TYMP/UCK1/PAICS/DCTD/AMPD3/NME1/AK4/AMPD2/UCK2/ENTPD6/PFAS
REACTOME_EUKARYOTIC_TRANSLATION_INITIATION	REACTOME_EUKARYOTIC_TRANSLATION_INITIATION	120	0.382725	1.78497	0.000217854	0.00152905	0.00102229	4703	tags=30%, list=12%, signal=26%	EIF3A/EIF3I/RPL41/EIF4G1/EIF3D/EIF3G/RPS3/FAU/RPS2/RPL36/RPL18/EIF5B/RPL8/RPL13A/EIF4H/EIF3C/RPS19/RPS15/RPL19/RPS9/RPL3/RPLP0/RPL10/RPS16/RPS27A/EIF2B1/RPS5/RPS17/RPSA/RPL18A/EIF3B/EIF2B4/EIF4EBP1/RPL27A/RPL39L/RPS26
REACTOME_SIGNALING_BY_INTERLEUKINS	REACTOME_SIGNALING_BY_INTERLEUKINS	458	0.323513	1.78473	1.17484e-08	2.94102e-07	1.96632e-07	10104	tags=43%, list=26%, signal=32%	PSMD3/PPIA/APP/IL32/PSMB3/PTPN18/PPP2R1A/NFKB1/BOLA2B/PTGS2/PSMD2/PSMC3/IRAK1/DUSP3/BCL2L1/ARF1/P4HB/LIF/HNRNPF/SMARCA4/PTPN23/IL31/MSN/HNRNPA2B1/PSMB6/SOD1/SEM1/IFNL1/PSMB4/SQSTM1/TNIP2/NDN/IL1RN/PSMB5/LAMA5/CFL1/CNN2/PSMC4/STAT6/PITPNA/IL11/CXCL8/H3C14/STAT3/CRK/TXLNA/NFKB2/HGF/CRLF2/MMP9/SMAD3/UBB/COL1A2/CXCL1/PPP2R5D/MIF/PTPN6/IL17RA/TALDO1/TNFRSF1A/HSPA9/MMP2/TOLLIP/RPLP0/IL24/FSCN1/RPS27A/M…
REACTOME_UPTAKE_AND_FUNCTION_OF_DIPHTHERIA_TOXIN	REACTOME_UPTAKE_AND_FUNCTION_OF_DIPHTHERIA_TOXIN	6	0.829868	1.78408	0.00179134	0.00906943	0.00606366	6149	tags=83%, list=16%, signal=70%	TXNRD1/EEF2/HSP90AB1/HBEGF/HSP90AA1
REACTOME_RRNA_PROCESSING	REACTOME_RRNA_PROCESSING	205	0.353509	1.78216	2.03003e-05	0.000206953	0.000138365	8144	tags=38%, list=21%, signal=30%	WDR18/DHX37/NCL/NOP14/FBL/PELP1/RRP7A/IMP4/HSD17B10/BOP1/RPL41/NOB1/BUD23/RPS3/DDX49/FAU/UTP14A/DKC1/RPS2/RRP1/RPL36/RPL18/RPL8/RPL13A/TSR3/PES1/RBM28/LAS1L/RPS19/EXOSC7/RPS15/RPL19/RPP25/RPS9/TBL3/RPL3/RPLP0/RPL10/NHP2/RPS16/CSNK1E/RPS27A/TRMT112/RPS5/RPS17/RPSA/RPL18A/ELAC2/BYSL/RPL27A/RPL39L/RPS26/UTP11/RRP9/BMS1/RPL9/RPL13/RPL11/DDX21/RPLP1/MT-RNR1/NOL6/CSNK1D/RPS28/RPL5/EXOSC2/RPS7/NOP56/ERI…
REACTOME_SELENOAMINO_ACID_METABOLISM	REACTOME_SELENOAMINO_ACID_METABOLISM	118	0.385327	1.78195	0.000173269	0.00125927	0.000841927	8509	tags=40%, list=22%, signal=31%	AHCY/TXNRD1/RPL41/RPS3/SARS1/FAU/QARS1/KARS1/PAPSS2/RPS2/RPL36/RPL18/RPL8/RPL13A/GSR/RPS19/RPS15/RPL19/RPS9/RPL3/RPLP0/RPL10/RPS16/RPS27A/RPS5/RPS17/RPSA/RPL18A/RPL27A/MARS1/RPL39L/RPS26/RPL9/RPL13/CBS/RPL11/PAPSS1/RPLP1/RPS28/RPL5/RPS7/RPS14/RPL15/RPL35/RPL7A/RPLP2/EEFSEC
REACTOME_DEGRADATION_OF_GLI1_BY_THE_PROTEASOME	REACTOME_DEGRADATION_OF_GLI1_BY_THE_PROTEASOME	60	0.435852	1.78124	0.00096458	0.00541945	0.00362335	10104	tags=48%, list=26%, signal=36%	PSMD3/PSMB3/PSMD2/PSMC3/PSMB6/SEM1/PSMB4/PSMB5/PSMC4/UBB/RPS27A/PSME1/PSMD8/PSMA7/PSMC2/PSMD4/PSMD7/PRKACA/PSME2/PSMD11/PSMA5/PSMB8/PSMD14/PSMC1/SUFU/PSMA4/PSMD6/PSMB1/PSMB7
PID_AURORA_A_PATHWAY	PID_AURORA_A_PATHWAY	31	0.508213	1.78106	0.00577511	0.0238062	0.0159164	6544	tags=48%, list=17%, signal=40%	AURKAIP1/OAZ1/GIT1/RAN/PPP2R5D/TACC3/TP53/CPEB1/AURKA/CKAP5/AJUBA/AKT1/DLGAP5/PRKACA/TPX2
REACTOME_HDMS_DEMETHYLATE_HISTONES	REACTOME_HDMS_DEMETHYLATE_HISTONES	48	0.453612	1.77887	0.00243129	0.0117045	0.00782542	8765	tags=46%, list=22%, signal=36%	H4C1/H4C2/H4C9/H3C14/H4-16/H4C12/H4C11/H4C8/H3C10/KDM2A/H3C15/KDM6B/H4C5/KDM1A/H4C3/PHF2/RIOX2/PHF8/KDM4B/JMJD6/H3C8/H4C14
BIOCARTA_NPC_PATHWAY	BIOCARTA_NPC_PATHWAY	11	0.6587	1.77824	0.0174886	0.0575208	0.0384574	3704	tags=64%, list=9%, signal=58%	KPNB1/RCC1/RANBP2/KPNA2/RAN/NUP62/RANGAP1
PID_PI3KCI_AKT_PATHWAY	PID_PI3KCI_AKT_PATHWAY	35	0.48593	1.77545	0.00491136	0.0209968	0.0140381	7759	tags=51%, list=20%, signal=41%	SFN/YWHAH/AKT2/BCL2L1/BAD/PRKDC/YWHAG/SRC/YWHAE/YWHAQ/GSK3A/AKT1/PRKACA/MLST8/HSP90AA1/SLC2A4/YWHAZ/TBC1D4
REACTOME_YAP1_AND_WWTR1_TAZ_STIMULATED_GENE_EXPRESSION	REACTOME_YAP1_AND_WWTR1_TAZ_STIMULATED_GENE_EXPRESSION	15	0.599135	1.77434	0.00817734	0.0311209	0.0208069	3228	tags=40%, list=8%, signal=37%	CCN2/YAP1/TEAD3/TEAD4/TEAD2/TEAD1
PID_ECADHERIN_KERATINOCYTE_PATHWAY	PID_ECADHERIN_KERATINOCYTE_PATHWAY	21	0.553809	1.7739	0.0112196	0.0399965	0.0267409	5825	tags=43%, list=15%, signal=37%	AKT2/RHOA/VASP/ZYX/SRC/CTNNA1/AJUBA/JUP/AKT1
REACTOME_DUAL_INCISION_IN_GG_NER	REACTOME_DUAL_INCISION_IN_GG_NER	41	0.463235	1.77387	0.00390808	0.017401	0.011634	4258	tags=34%, list=11%, signal=30%	DDB1/POLD4/ERCC1/POLD2/PARP1/GTF2H4/UBB/POLE4/ERCC3/RPA1/POLD1/RPS27A/ERCC2/ERCC5
BIOCARTA_P35ALZHEIMERS_PATHWAY	BIOCARTA_P35ALZHEIMERS_PATHWAY	8	0.744539	1.7737	0.00510956	0.0216711	0.0144889	2984	tags=50%, list=8%, signal=46%	CAPNS1/APP/CDK5/CAPN1
REACTOME_FGFR2_ALTERNATIVE_SPLICING	REACTOME_FGFR2_ALTERNATIVE_SPLICING	27	0.522544	1.77153	0.00572983	0.0237741	0.0158949	7138	tags=48%, list=18%, signal=39%	NCBP2/POLR2E/GTF2F1/HNRNPM/HNRNPF/HNRNPA1/POLR2L/HNRNPH1/ESRP2/PTBP1/POLR2J/RBFOX2/ESRP1
REACTOME_RECRUITMENT_OF_MITOTIC_CENTROSOME_PROTEINS_AND_COMPLEXES	REACTOME_RECRUITMENT_OF_MITOTIC_CENTROSOME_PROTEINS_AND_COMPLEXES	80	0.406566	1.77054	0.000621198	0.00379284	0.00253583	7355	tags=46%, list=19%, signal=38%	MZT2B/PPP2R1A/TUBB/TUBB4B/TUBA1A/NINL/TUBG1/DCTN1/CETN2/CDK11B/TUBGCP2/YWHAG/HAUS5/CSNK1E/CEP131/MAPRE1/DYNC1H1/ACTR1A/YWHAE/CEP250/CEP72/TUBA4A/HAUS4/CKAP5/HAUS7/MZT2A/HAUS8/TUBGCP6/PAFAH1B1/PRKACA/HSP90AA1/PLK1/NDE1/SSNA1/DYNLL1/CSNK1D/DYNC1I2
REACTOME_COPI_INDEPENDENT_GOLGI_TO_ER_RETROGRADE_TRAFFIC	REACTOME_COPI_INDEPENDENT_GOLGI_TO_ER_RETROGRADE_TRAFFIC	53	0.443381	1.77	0.000922291	0.00524727	0.00350823	8582	tags=45%, list=22%, signal=35%	AGPAT3/TUBA1C/TUBB4B/TUBA1A/TUBA1B/DCTN1/PAFAH1B3/CAPZB/TUBB2B/BICD2/DYNC1LI2/DYNC1H1/ACTR1A/TUBB6/TUBA4A/PAFAH1B1/CAPZA3/DYNLL1/DYNC1I2/TUBB1/TUBAL3/RAB6B/GALNT2/PAFAH1B2
REACTOME_ION_HOMEOSTASIS	REACTOME_ION_HOMEOSTASIS	54	0.440241	1.76961	0.00152193	0.0079525	0.0053169	7624	tags=35%, list=19%, signal=28%	AHCYL1/ASPH/KCNJ11/ITPR3/ATP1A1/SRI/CAMK2D/RYR2/CAMK2G/CAMK2A/SLN/ATP1A3/RYR3/PRKACA/ATP2A2/TNNI3/STIM1/ORAI2/DMPK
REACTOME_INTERLEUKIN_4_AND_INTERLEUKIN_13_SIGNALING	REACTOME_INTERLEUKIN_4_AND_INTERLEUKIN_13_SIGNALING	111	0.387661	1.76929	0.000123764	0.000951676	0.000636273	9742	tags=47%, list=25%, signal=35%	PTGS2/BCL2L1/LIF/NDN/LAMA5/STAT6/CXCL8/STAT3/HGF/MMP9/COL1A2/MMP2/FSCN1/MMP3/TGFB1/ICAM1/MYC/JAK1/OPRM1/JUNB/CEBPD/TP53/CCL2/OPRD1/TYK2/TIMP1/SOCS3/ITGB1/ITGAM/IL23A/AKT1/OSM/HSP90AA1/HSPA8/VIM/HSP90B1/ITGB2/SOCS1/FN1/BIRC5/VCAM1/IL13RA2/TWIST1/NANOG/GATA3/POMC/SOX2/IL23R/FOS/F13A1/BCL2/JAK3
REACTOME_TELOMERE_EXTENSION_BY_TELOMERASE	REACTOME_TELOMERE_EXTENSION_BY_TELOMERASE	16	0.595555	1.76853	0.0108455	0.0391587	0.0261808	7614	tags=50%, list=19%, signal=40%	RUVBL2/WRAP53/DKC1/NHP2/TERF2IP/TERF1/PIF1/GAR1
REACTOME_GLYCOSPHINGOLIPID_METABOLISM	REACTOME_GLYCOSPHINGOLIPID_METABOLISM	45	0.45449	1.76847	0.00278242	0.0131146	0.0087682	9803	tags=47%, list=25%, signal=35%	ARSD/ESYT1/SUMF2/SMPD1/GLA/SMPD4/PSAP/CTSA/GLB1/GLTP/NEU4/NEU1/CERK/GBA2/ARSI/ARSJ/HEXA/ESYT2/ARSB/ARSA/SMPD2
REACTOME_APC_C_CDH1_MEDIATED_DEGRADATION_OF_CDC20_AND_OTHER_APC_C_CDH1_TARGETED_PROTEINS_IN_LATE_MITOSIS_EARLY_G1	REACTOME_APC_C_CDH1_MEDIATED_DEGRADATION_OF_CDC20_AND_OTHER_APC_C_CDH1_TARGETED_PROTEINS_IN_LATE_MITOSIS_EARLY_G1	72	0.413596	1.76552	0.00077955	0.00457375	0.00305793	10104	tags=51%, list=26%, signal=38%	PSMD3/PSMB3/PSMD2/PSMC3/PSMB6/ANAPC15/SEM1/PSMB4/PSMB5/ANAPC11/PSMC4/UBB/UBE2C/RPS27A/PSME1/AURKA/PSMD8/PTTG1/PSMA7/PSMC2/PSMD4/PSMD7/CDC20/PLK1/PSME2/PSMD11/PSMA5/ANAPC2/PSMB8/PSMD14/PSMC1/ANAPC10/PSMA4/PSMD6/ANAPC5/PSMB1/PSMB7
KEGG_OXIDATIVE_PHOSPHORYLATION	KEGG_OXIDATIVE_PHOSPHORYLATION	131	0.371318	1.76416	0.000392179	0.0025611	0.00171231	9815	tags=43%, list=25%, signal=32%	NDUFA1/NDUFV1/ATP5ME/NDUFA6/COX5B/NDUFB9/ATP5F1D/NDUFA4L2/NDUFB2/NDUFS3/NDUFS8/NDUFB7/ATP5MC2/NDUFS5/COX4I1/ATP6V1G2/ATP5F1B/NDUFA11/COX6B1/ATP6AP1/MT-CO1/NDUFB10/ATP6V1G3/ATP6V1E2/NDUFS7/UQCR11/MT-ND5/COX8A/UQCRC1/MT-ND6/ATP6V0A2/COX6B2/COX6C/NDUFAB1/NDUFS6/COX6A2/CYC1/ATP6V1C2/NDUFA4/ATP6V1B2/MT-CO2/ATP6V0D2/ATP5MC3/TCIRG1/ATP5PD/ATP6V0B/COX7A2L/ATP6V0E1/LHPP/ATP6V0D1/MT-CO3/MT-ND4L/SDHA/ATP6V1…
REACTOME_SEPARATION_OF_SISTER_CHROMATIDS	REACTOME_SEPARATION_OF_SISTER_CHROMATIDS	190	0.353142	1.764	2.77868e-05	0.000268686	0.000179638	8242	tags=42%, list=21%, signal=33%	PSMD3/PSMB3/PPP2R1A/TUBA1C/TUBB4B/PSMD2/PSMC3/TUBA1A/NUDC/ERCC6L/PSMB6/ANAPC15/SEM1/PSMB4/CENPI/PPP2R5B/BUB1/RCC2/PSMB5/ANAPC11/TUBA1B/KIF2C/PSMC4/RANBP2/BUB1B/MAD1L1/UBB/CENPM/PPP2R5D/TUBB2B/UBE2C/INCENP/SEC13/RPS27A/PSME1/DYNC1LI2/MAPRE1/KIF2B/CDCA5/DYNC1H1/TUBB6/CENPF/RANGAP1/TUBA4A/PPP2CB/CKAP5/B9D2/PSMD8/PTTG1/CENPO/PSMA7/CLIP1/SMC1A/PSMC2/PSMD4/CENPS/PAFAH1B1/PSMD7/CDC20/NDC80/PLK1/PSME2/SG…
KEGG_HUNTINGTONS_DISEASE	KEGG_HUNTINGTONS_DISEASE	180	0.357282	1.76015	4.83689e-05	0.000427648	0.000285918	9309	tags=39%, list=24%, signal=30%	VDAC3/NDUFA1/POLR2E/NDUFV1/NDUFA6/COX5B/CLTB/NDUFB9/ATP5F1D/NDUFA4L2/NDUFB2/SOD1/NDUFS3/DCTN1/NDUFS8/NDUFB7/GRIN2B/AP2A1/POLR2L/BBC3/ATP5MC2/PLCB3/NDUFS5/COX4I1/DNAL4/AP2S1/ATP5F1B/COX6B1/CREB5/MT-CO1/NDUFB10/TP53/TAF4/SOD2/TGM2/GRIN1/VDAC1/NDUFS7/UQCR11/AP2M1/COX8A/UQCRC1/COX6B2/POLR2J/COX6C/CREB3L1/NDUFAB1/SLC25A5/PPID/NDUFS6/SLC25A31/SLC25A6/COX6A2/HIP1/APAF1/SLC25A4/CLTA/CYC1/DNAI2/NDUFA4/MT-…
REACTOME_INSERTION_OF_TAIL_ANCHORED_PROTEINS_INTO_THE_ENDOPLASMIC_RETICULUM_MEMBRANE	REACTOME_INSERTION_OF_TAIL_ANCHORED_PROTEINS_INTO_THE_ENDOPLASMIC_RETICULUM_MEMBRANE	22	0.543385	1.75978	0.0088615	0.0332196	0.02221	4570	tags=36%, list=12%, signal=32%	GET3/APP/UBL4A/SGTA/SEC61G/EMD/BAG6/OTOF
REACTOME_APOPTOSIS_INDUCED_DNA_FRAGMENTATION	REACTOME_APOPTOSIS_INDUCED_DNA_FRAGMENTATION	13	0.61717	1.75839	0.0146026	0.0497071	0.0332333	9091	tags=62%, list=23%, signal=47%	KPNB1/HMGB2/HMGB1/DFFA/H1-2/H1-5/H1-1/H1-4
REACTOME_BH3_ONLY_PROTEINS_ASSOCIATE_WITH_AND_INACTIVATE_ANTI_APOPTOTIC_BCL_2_MEMBERS	REACTOME_BH3_ONLY_PROTEINS_ASSOCIATE_WITH_AND_INACTIVATE_ANTI_APOPTOTIC_BCL_2_MEMBERS	9	0.714259	1.75798	0.0074144	0.0290531	0.0194244	3463	tags=56%, list=9%, signal=51%	BCL2L1/BAD/BBC3/STAT3/BMF
REACTOME_REGULATION_OF_CYTOSKELETAL_REMODELING_AND_CELL_SPREADING_BY_IPP_COMPLEX_COMPONENTS	REACTOME_REGULATION_OF_CYTOSKELETAL_REMODELING_AND_CELL_SPREADING_BY_IPP_COMPLEX_COMPONENTS	8	0.737813	1.75767	0.00605173	0.0248353	0.0166044	4782	tags=50%, list=12%, signal=44%	PARVA/ACTN1/PARVB/TESK1
REACTOME_CYTOSOLIC_TRNA_AMINOACYLATION	REACTOME_CYTOSOLIC_TRNA_AMINOACYLATION	24	0.533952	1.75714	0.00428222	0.0187813	0.0125569	9833	tags=62%, list=25%, signal=47%	VARS1/SARS1/QARS1/KARS1/AARS1/CARS1/FARSA/TARS1/MARS1/YARS1/NARS1/HARS1/GARS1/PPA1/AIMP2
REACTOME_NEURONAL_SYSTEM	REACTOME_NEURONAL_SYSTEM	410	0.325005	1.75671	6.43395e-08	1.31779e-06	8.8105e-07	10143	tags=41%, list=26%, signal=31%	FLOT2/KCNH3/ARL6IP5/KCND2/TUBA1C/GNB2/KCNG1/GABRB2/TUBB4B/CACNG4/KCNJ11/TUBA1A/PTPRF/DNAJC5/GNB3/GRIP1/SLC6A4/GRIN2D/GLS/FLOT1/NLGN2/TUBA1B/LRFN3/GLRB/GRIN2B/ADCY2/AP2A1/PPM1E/PLCB3/PDLIM5/KPNA2/GNG10/GIT1/KCNA4/NEFL/NRG1/DLGAP3/CAMK2D/TUBB2B/KCNJ12/KCNK7/ACTN2/GRIN3B/GNB1/SRC/GAD1/KCNH8/PTPRD/GABBR1/COMT/HOMER1/PTPRS/AP2S1/KCNJ14/KCND3/PPM1F/CAMK2G/CAMK2A/TUBB6/SLC5A7/CHRNA9/CHRNA4/RIMS1/PPFIA3/…
KEGG_ABC_TRANSPORTERS	KEGG_ABC_TRANSPORTERS	44	0.452193	1.75374	0.00335534	0.015365	0.0102728	10064	tags=50%, list=26%, signal=37%	ABCD1/ABCA9/ABCA3/ABCA4/ABCB5/ABCB9/ABCC3/ABCC11/ABCC12/CFTR/ABCA6/ABCA8/ABCC1/ABCB8/ABCG8/ABCG4/ABCA7/ABCA1/ABCA2/ABCA13/ABCG1/ABCC9
REACTOME_CARDIAC_CONDUCTION	REACTOME_CARDIAC_CONDUCTION	137	0.368676	1.75266	7.1685e-05	0.000599416	0.000400759	4613	tags=23%, list=12%, signal=21%	AHCYL1/KCNE5/ASPH/KCNIP3/KCND2/CACNG4/KCNJ11/ITPR3/FGF11/ATP1A1/CORIN/SRI/CAMK2D/KCNJ12/KCNK7/RYR2/SCN2A/KCNJ14/KCND3/SCN7A/CAMK2G/CAMK2A/CACNA2D1/KCNIP1/KCNH2/KCNK10/KCNK2/SLN/SCN3B/SCN3A/ATP1A3/RYR3
REACTOME_GLYCOGEN_SYNTHESIS	REACTOME_GLYCOGEN_SYNTHESIS	16	0.590014	1.75208	0.0119379	0.0420908	0.0281412	3607	tags=38%, list=9%, signal=34%	GBE1/PGM1/UBB/RPS27A/NHLRC1/GYS1
REACTOME_STABILIZATION_OF_P53	REACTOME_STABILIZATION_OF_P53	57	0.430078	1.75198	0.00222518	0.0109223	0.00730244	8242	tags=40%, list=21%, signal=32%	PSMD3/PSMB3/PSMD2/PSMC3/PSMB6/SEM1/PSMB4/PSMB5/PSMC4/UBB/RPS27A/PSME1/TP53/PSMD8/PSMA7/PSMC2/PSMD4/PSMD7/PSME2/PSMD11/PSMA5/PSMB8/PSMD14
KEGG_CARDIAC_MUSCLE_CONTRACTION	KEGG_CARDIAC_MUSCLE_CONTRACTION	78	0.404865	1.75104	0.00101766	0.00565569	0.0037813	9815	tags=42%, list=25%, signal=32%	COX5B/CACNG4/TPM4/ATP1A1/TPM2/ACTC1/SLC9A1/COX4I1/RYR2/COX6B1/MT-CO1/CACNA2D1/TNNT2/ATP1A3/UQCR11/COX8A/CACNG8/UQCRC1/COX6B2/COX6C/ATP2A2/TNNI3/CACNG5/COX6A2/CYC1/MT-CO2/CACNA1F/CACNB3/COX7A2L/MT-CO3/FXYD2/CACNB4/UQCRFS1
PID_INTEGRIN_A4B1_PATHWAY	PID_INTEGRIN_A4B1_PATHWAY	33	0.487641	1.75025	0.00303475	0.0141267	0.00944483	9321	tags=58%, list=24%, signal=44%	THBS1/BCAR1/CD81/CRK/ARF6/GIT1/TLN1/SPP1/SRC/THBS2/ITGB1/PRKACA/YWHAZ/FN1/CD14/VCAM1/PRKAR1A/JAML/PRKAR1B
KEGG_MISMATCH_REPAIR	KEGG_MISMATCH_REPAIR	23	0.536561	1.74976	0.00519726	0.0218459	0.0146058	2762	tags=35%, list=7%, signal=32%	POLD4/EXO1/POLD2/MSH6/LIG1/PMS2/RPA1/POLD1
REACTOME_AFLATOXIN_ACTIVATION_AND_DETOXIFICATION	REACTOME_AFLATOXIN_ACTIVATION_AND_DETOXIFICATION	19	0.563389	1.74976	0.00885404	0.0332196	0.02221	6989	tags=37%, list=18%, signal=30%	GGT1/CYP3A4/GGT7/CYP1A2/GGT6/AKR7A2/DPEP3
REACTOME_SIGNALING_BY_NOTCH4	REACTOME_SIGNALING_BY_NOTCH4	82	0.40235	1.7497	0.000803601	0.00466627	0.00311979	7346	tags=34%, list=19%, signal=28%	PSMD3/PSMB3/ACTA2/PSMD2/PSMC3/PSMB6/SEM1/PSMB4/PSMB5/NOTCH2/PSMC4/SMAD3/UBB/RPS27A/PSME1/TACC3/JAG1/PSMD8/PSMA7/PSMC2/PSMD4/HES1/AKT1/PSMD7/PSME2/PSMD11/YWHAZ/PSMA5
REACTOME_HUR_ELAVL1_BINDS_AND_STABILIZES_MRNA	REACTOME_HUR_ELAVL1_BINDS_AND_STABILIZES_MRNA	8	0.733775	1.74805	0.00648658	0.026004	0.0173858	1916	tags=50%, list=5%, signal=48%	ELAVL1/SET/ANP32A/TNFSF13
REACTOME_SIGNALING_BY_VEGF	REACTOME_SIGNALING_BY_VEGF	106	0.384056	1.74405	0.000395849	0.00257017	0.00171837	6871	tags=34%, list=18%, signal=28%	AHCYL1/BCAR1/AKT2/ACTG1/NCK2/AAMP/ITPR3/RHOA/MAPK12/ACTB/SPHK1/CRK/CYBA/TRIB3/NRP1/VAV2/BRK1/ITGAV/ITGB3/SRC/PRKCZ/CTNNA1/NCF2/CAV1/SHB/VEGFC/HSPB1/JUP/AKT1/PRKACA/MLST8/HSP90AA1/CYFIP1/HRAS/VEGFB/SHC2
REACTOME_PROTEIN_PROTEIN_INTERACTIONS_AT_SYNAPSES	REACTOME_PROTEIN_PROTEIN_INTERACTIONS_AT_SYNAPSES	87	0.396738	1.74385	0.00125526	0.00676579	0.00452349	9909	tags=45%, list=25%, signal=34%	FLOT2/PTPRF/GRIN2D/FLOT1/NLGN2/LRFN3/GRIN2B/PDLIM5/DLGAP3/PTPRD/HOMER1/PTPRS/PPFIA3/DLGAP2/HOMER3/SYT10/DLG1/GRIA4/SHANK2/GRIN1/APBA2/APBA3/EPB41L2/SLITRK5/NLGN3/PPFIA1/SHARPIN/NRXN1/SYT12/SLITRK2/EPB41L1/DLGAP4/SYT1/LRRTM1/LRFN4/DBNL/PPFIA4/DLGAP1/STX1A
HALLMARK_HEDGEHOG_SIGNALING	HALLMARK_HEDGEHOG_SIGNALING	36	0.473804	1.74297	0.00576183	0.0238062	0.0159164	4915	tags=33%, list=13%, signal=29%	L1CAM/CRMP1/VLDLR/CELSR1/MYH9/NRP1/SCG2/NRCAM/ADGRG1/TLE3/LDB1/CDK6
PID_ECADHERIN_NASCENT_AJ_PATHWAY	PID_ECADHERIN_NASCENT_AJ_PATHWAY	39	0.461201	1.74127	0.00584186	0.0240177	0.0160578	7435	tags=41%, list=19%, signal=33%	CTTN/ENAH/RHOA/CRK/ARF6/VAV2/SRC/CTNNA1/DLG1/NME1/ITGB7/AP1M1/JUP/AKT1/IQGAP1/PIP5K1C
REACTOME_NEPHRIN_FAMILY_INTERACTIONS	REACTOME_NEPHRIN_FAMILY_INTERACTIONS	23	0.533367	1.73934	0.00550524	0.0230117	0.0153852	2959	tags=39%, list=8%, signal=36%	ACTN3/NCK2/ACTN4/ACTN1/SPTAN1/NPHS1/ACTN2/MAGI2/SPTBN1
REACTOME_SWITCHING_OF_ORIGINS_TO_A_POST_REPLICATIVE_STATE	REACTOME_SWITCHING_OF_ORIGINS_TO_A_POST_REPLICATIVE_STATE	90	0.392892	1.73695	0.000665606	0.00398833	0.00266652	4835	tags=31%, list=12%, signal=27%	PSMD3/PSMB3/PSMD2/PSMC3/PSMB6/ANAPC15/SEM1/PSMB4/MCM5/PSMB5/MCM2/ANAPC11/PSMC4/MCM7/UBB/MCM4/UBE2C/ORC1/RPS27A/PSME1/CDK2/CDT1/MCM3/PSMD8/CCNA1/PSMA7/PSMC2/PSMD4
KEGG_AXON_GUIDANCE	KEGG_AXON_GUIDANCE	129	0.367335	1.73619	0.000325209	0.00215499	0.00144078	9080	tags=43%, list=23%, signal=33%	NCK2/EFNB3/PLXNB1/RAC3/RHOA/PAK4/L1CAM/CDK5/PLXNB2/FES/SEMA3B/CFL1/EPHB1/PLXNB3/SEMA4B/NRP1/EPHB6/PLXNA3/EPHB4/LIMK1/EFNB1/PAK5/DPYSL5/ABL1/SEMA4C/NTN3/SEMA6B/CXCL12/SLIT2/LRRC4C/SRGAP3/EPHA3/ITGB1/SEMA3C/SEMA3A/CHP1/NTNG1/HRAS/RAC2/EFNA5/NTN4/PLXNA1/SEMA5A/ROBO3/EPHB2/EFNA3/EPHA2/LIMK2/SEMA5B/RGS3/ABLIM1/PPP3CA/SEMA3E/DCC/SEMA3D
REACTOME_PHASE_II_CONJUGATION_OF_COMPOUNDS	REACTOME_PHASE_II_CONJUGATION_OF_COMPOUNDS	105	0.383063	1.73514	0.000417691	0.00268874	0.00179764	6583	tags=27%, list=17%, signal=22%	AHCY/UGDH/SULT2B1/PAPSS2/SULT1A2/GSTK1/GSTM2/GGT1/PODXL2/GSTM5/GGT7/CYP1A2/SULT1A3/OPLAH/SLC35B2/GSS/AKR1A1/TRMT112/COMT/GSTP1/GGT6/N6AMT1/MAT2A/UGT1A6/PAPSS1/UGT2A1/GSTT2B/UGT1A4
REACTOME_SIGNALING_BY_RETINOIC_ACID	REACTOME_SIGNALING_BY_RETINOIC_ACID	43	0.449013	1.73432	0.00409456	0.0180529	0.0120699	3962	tags=30%, list=10%, signal=27%	ALDH1A3/RDH13/ADH1C/RDH10/CYP26A1/CRABP2/RDH5/RARA/CYP26C1/CPT1B/ALDH1A2/DHRS9/ALDH1A1
REACTOME_HIV_INFECTION	REACTOME_HIV_INFECTION	231	0.339299	1.73321	2.38952e-05	0.00023927	0.000159972	4838	tags=28%, list=12%, signal=24%	CHMP2A/PSMD3/NCBP2/PPIA/POLR2E/PSMB3/KPNB1/CHMP6/RCC1/XRCC6/GTF2F1/PSMD2/HLA-A/PSMC3/SSRP1/RANBP1/ARF1/PSMB6/SEM1/PSMB4/PACS1/HMGA1/CHMP4B/PSMB5/LIG1/PSMC4/AP2A1/POLR2L/SUPT5H/VPS28/FURIN/RANBP2/GTF2H4/UBB/RAN/ERCC3/SUPT16H/NUP62/SEC13/RPS27A/AAAS/NELFA/PSME1/NMT1/AP2S1/TAF6/NPM1/GTF2E1/RANGAP1/NELFB/CHMP7/TAF4/AP1S1/AP1M1/ERCC2/ELOA2/VPS4A/BANF1/PSMD8/ELOB/PSMA7/PSMC2/PSMD4/AP2M1
REACTOME_GAP_JUNCTION_ASSEMBLY	REACTOME_GAP_JUNCTION_ASSEMBLY	38	0.464255	1.73195	0.00633301	0.0256457	0.0171462	8426	tags=42%, list=21%, signal=33%	TUBA1C/TUBB4B/TUBA1A/GJA3/GJA5/TUBA1B/TUBB2B/TUBB6/TUBA4A/GJB3/GJD4/GJB6/TUBB1/TUBAL3/GJB4/GJB5
PID_REELIN_PATHWAY	PID_REELIN_PATHWAY	28	0.504675	1.73109	0.00736923	0.0289753	0.0193724	6105	tags=39%, list=16%, signal=33%	NCK2/LRPAP1/CDK5/VLDLR/GRIN2B/ITGA3/RELN/ITGB1/PAFAH1B1/AKT1/MAP1B
REACTOME_UREA_CYCLE	REACTOME_UREA_CYCLE	10	0.668481	1.73098	0.0109812	0.0394491	0.026375	5809	tags=50%, list=15%, signal=43%	ASL/SLC25A2/NMRAL1/ASS1/SLC25A15
REACTOME_VEGFR2_MEDIATED_CELL_PROLIFERATION	REACTOME_VEGFR2_MEDIATED_CELL_PROLIFERATION	19	0.556822	1.72936	0.0110479	0.0395094	0.0264153	3543	tags=26%, list=9%, signal=24%	AHCYL1/ITPR3/SPHK1/SRC/PRKCZ
REACTOME_CS_DS_DEGRADATION	REACTOME_CS_DS_DEGRADATION	14	0.598226	1.72763	0.0124826	0.0434672	0.0290614	10036	tags=64%, list=26%, signal=48%	VCAN/IDS/BGN/BCAN/HEXA/CSPG5/ARSB/HYAL3/DCN
REACTOME_DISEASES_ASSOCIATED_WITH_GLYCOSYLATION_PRECURSOR_BIOSYNTHESIS	REACTOME_DISEASES_ASSOCIATED_WITH_GLYCOSYLATION_PRECURSOR_BIOSYNTHESIS	18	0.565177	1.72488	0.0093646	0.0344746	0.0230491	8043	tags=61%, list=21%, signal=49%	GALK1/PGM1/DHDDS/MPI/GALE/CTSA/GLB1/DOLK/NEU1/GFPT1/DPM2
REACTOME_APC_C_MEDIATED_DEGRADATION_OF_CELL_CYCLE_PROTEINS	REACTOME_APC_C_MEDIATED_DEGRADATION_OF_CELL_CYCLE_PROTEINS	86	0.394052	1.72396	0.000942953	0.00535132	0.0035778	8242	tags=41%, list=21%, signal=32%	PSMD3/PSMB3/PSMD2/PSMC3/PSMB6/ANAPC15/SEM1/PSMB4/PSMB5/ANAPC11/PSMC4/BUB1B/UBB/UBE2C/RPS27A/PSME1/CDK2/AURKA/PSMD8/PTTG1/CCNA1/PSMA7/PSMC2/PSMD4/PSMD7/CDC20/PLK1/PSME2/PSMD11/PSMA5/ANAPC2/CCNB1/NEK2/PSMB8/PSMD14
REACTOME_HEDGEHOG_OFF_STATE	REACTOME_HEDGEHOG_OFF_STATE	113	0.375883	1.72369	0.000319884	0.00213857	0.00142981	10104	tags=49%, list=26%, signal=36%	PSMD3/PSMB3/TUBA1C/TUBB4B/PSMD2/PSMC3/TUBA1A/PSMB6/SEM1/PSMB4/SMO/PSMB5/TUBA1B/PSMC4/ADCY2/GLI3/UBB/TUBB2B/KIF7/IFT140/RPS27A/GPR161/PSME1/TUBB6/TUBA4A/ADCY6/PSMD8/PSMA7/PSMC2/PSMD4/GLI2/PSMD7/PRKACA/PSME2/PSMD11/FUZ/PSMA5/TUBB1/ADCY3/PSMB8/PTCH1/PSMD14/PRKAR1A/PSMC1/IFT57/PRKAR1B/IFT172/MKS1/ADCY8/SUFU/PSMA4/PSMD6/PSMB1/PRKAR2A/PSMB7
REACTOME_FGFR2_MUTANT_RECEPTOR_ACTIVATION	REACTOME_FGFR2_MUTANT_RECEPTOR_ACTIVATION	33	0.480229	1.72365	0.00420027	0.0184828	0.0123573	4149	tags=27%, list=11%, signal=24%	NCBP2/POLR2E/GTF2F1/FGF22/POLR2L/FGF10/FGF1/FGF17/FGF16
REACTOME_ACTIVATION_OF_ANTERIOR_HOX_GENES_IN_HINDBRAIN_DEVELOPMENT_DURING_EARLY_EMBRYOGENESIS	REACTOME_ACTIVATION_OF_ANTERIOR_HOX_GENES_IN_HINDBRAIN_DEVELOPMENT_DURING_EARLY_EMBRYOGENESIS	120	0.369447	1.72304	0.000566733	0.00350783	0.00234527	7216	tags=34%, list=18%, signal=28%	H2BC13/POLR2E/H4C1/H4C2/H2AC4/H2BC11/H2BC5/H4C9/ASH2L/H2BC15/POLR2L/H3C14/H2BC12/H2BC7/H3-3B/H4-16/H2AJ/H4C12/H4C11/RARA/MEIS1/H4C8/H2AC6/H3C10/H3C15/PCGF2/AJUBA/H2BC4/H2BC8/H2BC10/H2AZ1/HDAC3/H4C5/H2BU1/H2AC19/POLR2J/KMT2D/H2AC20/H4C3/H2BC21/PAGR1
REACTOME_RESPONSE_OF_MTB_TO_PHAGOCYTOSIS	REACTOME_RESPONSE_OF_MTB_TO_PHAGOCYTOSIS	23	0.528265	1.72271	0.0061982	0.0252067	0.0168528	9459	tags=61%, list=24%, signal=46%	KPNB1/HGS/ENO1/PGK1/UBB/RPS27A/RAB7A/GSK3A/CORO1A/VPS33B/SFPQ/RNF213/CTSG/ATP6V1H
KEGG_ALZHEIMERS_DISEASE	KEGG_ALZHEIMERS_DISEASE	165	0.352419	1.72255	0.000149073	0.00111582	0.000746015	8283	tags=36%, list=21%, signal=28%	NDUFA1/APP/NDUFV1/NDUFA6/COX5B/NDUFB9/ATP5F1D/HSD17B10/BAD/NDUFA4L2/ITPR3/NDUFB2/GRIN2D/NDUFS3/CALM3/CDK5/BACE1/NDUFS8/NDUFB7/GRIN2B/ATP5MC2/PLCB3/BACE2/NDUFS5/COX4I1/CAPN2/LRP1/TNFRSF1A/CAPN1/ATP5F1B/GAPDH/COX6B1/CALM2/MT-CO1/NDUFB10/GRIN1/RYR3/NDUFS7/UQCR11/COX8A/UQCRC1/CALML6/CHP1/COX6B2/COX6C/ATP2A2/CASP7/NDUFAB1/FADD/BID/CALML3/NDUFS6/COX6A2/APAF1/CYC1/NDUFA4/MT-CO2/ATP5MC3/CACNA1F
REACTOME_ABORTIVE_ELONGATION_OF_HIV_1_TRANSCRIPT_IN_THE_ABSENCE_OF_TAT	REACTOME_ABORTIVE_ELONGATION_OF_HIV_1_TRANSCRIPT_IN_THE_ABSENCE_OF_TAT	23	0.528212	1.72253	0.0061982	0.0252067	0.0168528	6366	tags=39%, list=16%, signal=33%	NCBP2/POLR2E/GTF2F1/POLR2L/SUPT5H/NELFA/NELFB/NELFE/POLR2J
REACTOME_DEFECTIVE_B4GALT1_CAUSES_B4GALT1_CDG_CDG_2D	REACTOME_DEFECTIVE_B4GALT1_CAUSES_B4GALT1_CDG_CDG_2D	8	0.722685	1.72163	0.00808461	0.0308722	0.0206406	7780	tags=50%, list=20%, signal=40%	B4GALT1/ACAN/OGN/LUM
REACTOME_GLYCOGEN_METABOLISM	REACTOME_GLYCOGEN_METABOLISM	27	0.50771	1.72123	0.0087707	0.0330441	0.0220927	3607	tags=30%, list=9%, signal=27%	GBE1/PGM1/PHKG1/UBB/RPS27A/GAA/NHLRC1/GYS1
REACTOME_CHAPERONE_MEDIATED_AUTOPHAGY	REACTOME_CHAPERONE_MEDIATED_AUTOPHAGY	22	0.531276	1.72056	0.0108649	0.0391659	0.0261856	6435	tags=45%, list=16%, signal=38%	PARK7/PLIN3/UBB/RPS27A/LAMP2/HSP90AB1/CFTR/HSP90AA1/HSPA8/VIM
REACTOME_TRANSPORT_OF_CONNEXONS_TO_THE_PLASMA_MEMBRANE	REACTOME_TRANSPORT_OF_CONNEXONS_TO_THE_PLASMA_MEMBRANE	21	0.536661	1.71897	0.0188177	0.0612662	0.0409615	3820	tags=33%, list=10%, signal=30%	TUBA1C/TUBB4B/TUBA1A/TUBA1B/TUBB2B/TUBB6/TUBA4A
REACTOME_MUCOPOLYSACCHARIDOSES	REACTOME_MUCOPOLYSACCHARIDOSES	11	0.636693	1.71883	0.0310147	0.0903398	0.0603996	9109	tags=55%, list=23%, signal=42%	IDS/NAGLU/GLB1/GALNS/ARSB/GUSB
PID_INTEGRIN4_PATHWAY	PID_INTEGRIN4_PATHWAY	11	0.636018	1.71701	0.0310147	0.0903398	0.0603996	4251	tags=64%, list=11%, signal=57%	LAMB1/LAMA5/LAMC2/LAMC1/LAMB2/LAMA2/LAMB3
KEGG_SMALL_CELL_LUNG_CANCER	KEGG_SMALL_CELL_LUNG_CANCER	84	0.39562	1.71637	0.000798499	0.00464863	0.00310799	4998	tags=35%, list=13%, signal=30%	NFKB1/PIAS4/PTGS2/AKT2/CDK4/COL4A1/COL4A2/BCL2L1/E2F1/LAMB1/LAMA5/ITGA2B/ITGA3/COL4A6/LAMC2/LAMC1/LAMB2/ITGAV/CDK2/MYC/IKBKB/LAMA2/TP53/LAMB4/LAMB3/CDKN2B/ITGB1/CDK6/E2F2
KEGG_HYPERTROPHIC_CARDIOMYOPATHY_HCM	KEGG_HYPERTROPHIC_CARDIOMYOPATHY_HCM	83	0.394853	1.71628	0.00122178	0.00661698	0.00442399	5467	tags=33%, list=14%, signal=28%	DAG1/TGFB3/CACNG4/ACTG1/ITGB5/TPM4/ITGB6/TPM2/ITGA2B/ACTB/ITGA3/LMNA/ITGB8/ACTC1/EMD/TGFB1/ITGAV/ITGB3/RYR2/LAMA2/CACNA2D1/TNNT2/ITGB7/SGCD/ITGB1/ITGA7/CACNG8
REACTOME_BETA_OXIDATION_OF_HEXANOYL_COA_TO_BUTANOYL_COA	REACTOME_BETA_OXIDATION_OF_HEXANOYL_COA_TO_BUTANOYL_COA	5	0.842002	1.71601	0.0051172	0.0216711	0.0144889	3065	tags=60%, list=8%, signal=55%	HADH/HADHA/ACADS
REACTOME_INITIATION_OF_NUCLEAR_ENVELOPE_NE_REFORMATION	REACTOME_INITIATION_OF_NUCLEAR_ENVELOPE_NE_REFORMATION	19	0.552209	1.71504	0.0138686	0.0475586	0.0317968	7531	tags=53%, list=19%, signal=43%	SIRT2/KPNB1/PPP2R1A/CCNB2/LMNA/EMD/BANF1/LMNB1/CCNB1/LEMD2
REACTOME_PHASE_1_INACTIVATION_OF_FAST_NA_CHANNELS	REACTOME_PHASE_1_INACTIVATION_OF_FAST_NA_CHANNELS	7	0.756793	1.71373	0.00773848	0.0299053	0.0199942	3780	tags=57%, list=10%, signal=52%	KCNIP3/KCND2/KCND3/KCNIP1
REACTOME_INTERACTION_BETWEEN_L1_AND_ANKYRINS	REACTOME_INTERACTION_BETWEEN_L1_AND_ANKYRINS	30	0.492973	1.71303	0.00693471	0.0276041	0.0184556	7687	tags=50%, list=20%, signal=40%	ACTG1/L1CAM/ACTB/SPTAN1/SPTBN1/SPTBN2/SCN2A/SCN7A/NRCAM/SPTB/SCN3B/SCN3A/SPTBN5/SCN10A/ANK1
REACTOME_G_PROTEIN_BETA_GAMMA_SIGNALLING	REACTOME_G_PROTEIN_BETA_GAMMA_SIGNALLING	32	0.480869	1.71106	0.00965462	0.0353689	0.023647	3144	tags=25%, list=8%, signal=23%	GNB2/AKT2/GNB3/RHOA/PLCB3/GNG10/GNB1/PIK3R6
REACTOME_ACTIVATION_OF_NMDA_RECEPTORS_AND_POSTSYNAPTIC_EVENTS	REACTOME_ACTIVATION_OF_NMDA_RECEPTORS_AND_POSTSYNAPTIC_EVENTS	94	0.382351	1.71051	0.00170157	0.0087128	0.00582523	4487	tags=29%, list=11%, signal=25%	TUBA1C/TUBB4B/TUBA1A/GRIN2D/TUBA1B/GRIN2B/PPM1E/KPNA2/GIT1/NEFL/NRG1/CAMK2D/TUBB2B/ACTN2/GRIN3B/SRC/PPM1F/CAMK2G/CAMK2A/TUBB6/DLG1/TUBA4A/PRKX/GRIA4/RPS6KA1/CAMKK2/GRIN1
REACTOME_EUKARYOTIC_TRANSLATION_ELONGATION	REACTOME_EUKARYOTIC_TRANSLATION_ELONGATION	94	0.382301	1.71029	0.00170157	0.0087128	0.00582523	8413	tags=41%, list=21%, signal=33%	EEF2/RPL41/RPS3/FAU/EEF1D/RPS2/RPL36/RPL18/RPL8/RPL13A/RPS19/RPS15/RPL19/RPS9/RPL3/RPLP0/RPL10/RPS16/RPS27A/RPS5/RPS17/RPSA/RPL18A/RPL27A/RPL39L/RPS26/RPL9/RPL13/RPL11/RPLP1/EEF1B2/RPS28/RPL5/RPS7/RPS14/RPL15/RPL35/RPL7A/RPLP2
REACTOME_NEGATIVE_REGULATION_OF_TCF_DEPENDENT_SIGNALING_BY_WNT_LIGAND_ANTAGONISTS	REACTOME_NEGATIVE_REGULATION_OF_TCF_DEPENDENT_SIGNALING_BY_WNT_LIGAND_ANTAGONISTS	15	0.577492	1.71024	0.0145968	0.0497071	0.0332333	4726	tags=47%, list=12%, signal=41%	WNT9A/LRP5/WNT5A/WNT4/SFRP1/KREMEN2/DKK2
REACTOME_IRF3_MEDIATED_INDUCTION_OF_TYPE_I_IFN	REACTOME_IRF3_MEDIATED_INDUCTION_OF_TYPE_I_IFN	13	0.600229	1.71012	0.020921	0.0673357	0.0450195	2558	tags=31%, list=7%, signal=29%	XRCC6/PRKDC/DDX41/IRF3
REACTOME_TRANSPORT_OF_SMALL_MOLECULES	REACTOME_TRANSPORT_OF_SMALL_MOLECULES	728	0.300963	1.70849	1.3179e-09	4.24175e-08	2.83596e-08	10104	tags=38%, list=26%, signal=29%	VDAC3/SLC5A6/OS9/PSMD3/ASPH/BSG/PSMB3/SLC25A29/SLC2A6/SLC9A2/ABCD1/ABCA9/SLC25A22/GNB2/LETM1/PSMD2/SLC28A3/RHBG/PSMC3/ABCA3/SLC39A7/SLC6A6/KCNJ11/LMF2/P4HB/VCP/GNB3/PSMB6/SEM1/PSMB4/TRPV3/SLC26A11/CLCNKB/ATP1A1/SLC39A1/TRPC5/PSMB5/SLC22A3/SLC46A1/SLC29A4/PHB/SLC3A2/SLC2A12/ADD1/PSMC4/VLDLR/ADCY2/AP2A1/SLC29A2/FURIN/ATP8B3/SLC12A3/ZDHHC8/ABCA4/ABCB5/SLC22A18/SLC43A2/UBB/SLC7A10/LIPG/PIP/ABCB9/SLC9…
REACTOME_CALNEXIN_CALRETICULIN_CYCLE	REACTOME_CALNEXIN_CALRETICULIN_CYCLE	26	0.507149	1.70808	0.0145938	0.0497071	0.0332333	3985	tags=38%, list=10%, signal=35%	OS9/PRKCSH/CALR/AMFR/UBB/GANAB/EDEM2/RPS27A/CANX/PDIA3
BIOCARTA_AGR_PATHWAY	BIOCARTA_AGR_PATHWAY	33	0.475753	1.70758	0.0045655	0.0197809	0.0132252	4911	tags=27%, list=13%, signal=24%	DAG1/CTTN/AGRN/PAK4/DVL1/NRG1/LAMA2/PAK5/ITGB1
PID_MTOR_4PATHWAY	PID_MTOR_4PATHWAY	68	0.406717	1.7074	0.00231702	0.0112505	0.00752189	7081	tags=38%, list=18%, signal=31%	MAP2K2/SFN/YWHAH/EEF2/RHOA/YWHAG/EEF2K/ULK1/CDK2/SREBF1/YWHAE/IKBKB/TSC2/RPS6KA1/YWHAQ/EIF4EBP1/CLIP1/AKT1/MLST8/RHEB/RRAGC/HRAS/ATG13/PLD2/IRS1/YWHAZ
REACTOME_RRNA_MODIFICATION_IN_THE_NUCLEUS_AND_CYTOSOL	REACTOME_RRNA_MODIFICATION_IN_THE_NUCLEUS_AND_CYTOSOL	60	0.417015	1.70426	0.0023818	0.0114908	0.00768254	8082	tags=42%, list=21%, signal=33%	DHX37/NOP14/FBL/RRP7A/IMP4/BUD23/DDX49/UTP14A/DKC1/RPS2/TSR3/RPS9/TBL3/NHP2/TRMT112/UTP11/RRP9/BMS1/NOL6/RPS7/NOP56/GAR1/NAT10/RPS14/WDR46
REACTOME_LYSOSOME_VESICLE_BIOGENESIS	REACTOME_LYSOSOME_VESICLE_BIOGENESIS	35	0.466394	1.70407	0.0089938	0.0334926	0.0223926	7669	tags=43%, list=20%, signal=35%	CHMP2A/APP/HGS/CLTB/ARF1/M6PR/DNASE2/AP1S1/AP1M1/AP4M1/DNM2/HSPA8/AP1M2/AP1B1/CLTA
KEGG_PYRUVATE_METABOLISM	KEGG_PYRUVATE_METABOLISM	40	0.450163	1.7035	0.00854312	0.032349	0.021628	8607	tags=42%, list=22%, signal=33%	PKM/HAGH/ALDH1B1/LDHAL6A/AKR1B1/GRHPR/ACACA/MDH2/MDH1/ALDH7A1/LDHB/ALDH9A1/ACSS1/LDHA/DLD/ACYP2/PDHA2
REACTOME_SEMA3A_PLEXIN_REPULSION_SIGNALING_BY_INHIBITING_INTEGRIN_ADHESION	REACTOME_SEMA3A_PLEXIN_REPULSION_SIGNALING_BY_INHIBITING_INTEGRIN_ADHESION	14	0.58885	1.70056	0.0153926	0.0517606	0.0346062	7435	tags=64%, list=19%, signal=52%	RRAS/PLXNA4/FES/NRP1/TLN1/PLXNA3/SEMA3A/PLXNA1/PIP5K1C
REACTOME_PTK6_REGULATES_RTKS_AND_THEIR_EFFECTORS_AKT1_AND_DOK1	REACTOME_PTK6_REGULATES_RTKS_AND_THEIR_EFFECTORS_AKT1_AND_DOK1	9	0.690645	1.69986	0.0126779	0.0438759	0.0293347	6252	tags=56%, list=16%, signal=47%	DOK1/UBB/RPS27A/AKT1/ARAP1
REACTOME_CYTOKINE_SIGNALING_IN_IMMUNE_SYSTEM	REACTOME_CYTOKINE_SIGNALING_IN_IMMUNE_SYSTEM	851	0.294579	1.69928	2.3041e-10	9.162e-09	6.12555e-09	9149	tags=36%, list=23%, signal=28%	TNFRSF12A/DUSP9/PSMD3/PPIA/APP/IL32/PSMB3/PTPN18/KPNB1/MAP2K2/PPP2R1A/NFKB1/BOLA2B/PTGS2/AKT2/ACTG1/PSMD2/TRIM26/HLA-A/PSMC3/IRAK1/DUSP3/BCL2L1/ARF1/P4HB/LIF/HNRNPF/FLNA/SMARCA4/EIF4G1/PTPN23/IL31/FGFR4/MSN/FGFR1/HNRNPA2B1/PSMB6/SOD1/SEM1/IFNL1/PSMB4/GRIN2D/SQSTM1/TNIP2/NDN/PPP2R5B/IL1RN/FLNB/PSMB5/FGF22/IRF5/LAMA5/PHB/TNFSF15/CFL1/CNN2/PSMC4/STAT6/LTBR/PITPNA/ITGA2B/IL11/GRIN2B/ACTB/SPTAN1/CXCL8…
REACTOME_UNFOLDED_PROTEIN_RESPONSE_UPR	REACTOME_UNFOLDED_PROTEIN_RESPONSE_UPR	92	0.381621	1.69773	0.00105714	0.00580909	0.00388386	8475	tags=46%, list=22%, signal=36%	KHSRP/PDIA6/PREB/HDGF/YIF1A/CALR/ACADVL/ARFGAP1/PPP2R5B/ADD1/DCTN1/CXCL8/CUL7/EXOSC7/LMNA/ZBTB17/HYOU1/SULT1A3/TATDN2/MYDGF/TLN1/CCL2/EXTL3/SRPRB/GSK3A/WFS1/SHC1/ATF3/KDELR3/PDIA5/HSP90B1/CREB3L1/FKBP14/EXOSC2/GFPT1/CTDSP2/TPP1/EXOSC5/DDIT3/ASNS/HSPA5/DDX11
REACTOME_VITAMINS	REACTOME_VITAMINS	6	0.789505	1.69731	0.00515822	0.0218039	0.0145777	2726	tags=67%, list=7%, signal=62%	CYP27B1/CYP26A1/CYP24A1/CYP26C1
REACTOME_ACTIVATION_OF_BH3_ONLY_PROTEINS	REACTOME_ACTIVATION_OF_BH3_ONLY_PROTEINS	30	0.487784	1.695	0.00911621	0.0338366	0.0226226	7081	tags=50%, list=18%, signal=41%	SFN/YWHAH/AKT2/BAD/E2F1/BBC3/YWHAG/YWHAE/BMF/TP53/YWHAQ/AKT1/DYNLL1/BID/YWHAZ
REACTOME_E3_UBIQUITIN_LIGASES_UBIQUITINATE_TARGET_PROTEINS	REACTOME_E3_UBIQUITIN_LIGASES_UBIQUITINATE_TARGET_PROTEINS	59	0.415149	1.69492	0.00244098	0.0117261	0.00783985	4702	tags=37%, list=12%, signal=33%	H2BC13/HLA-A/PAF1/VCP/RNF40/H2BC11/H2BC5/H2BC15/PRKDC/H2BC12/H2BC7/UBB/RPS27A/SELENOS/RTF1/PEX5/UBE2V2/PEX14/PEX10/H2BC4/H2BC8/H2BC10
REACTOME_REGULATION_OF_PTEN_STABILITY_AND_ACTIVITY	REACTOME_REGULATION_OF_PTEN_STABILITY_AND_ACTIVITY	69	0.402188	1.69467	0.00161306	0.00835454	0.0055857	6738	tags=35%, list=17%, signal=29%	PSMD3/PSMB3/AKT2/PSMD2/PSMC3/PSMB6/SEM1/PSMB4/PSMB5/STUB1/PSMC4/UBB/RPS27A/PSME1/MKRN1/PSMD8/PSMA7/PSMC2/PSMD4/TNKS/AKT1/PSMD7/PSME2/PSMD11
REACTOME_ER_TO_GOLGI_ANTEROGRADE_TRANSPORT	REACTOME_ER_TO_GOLGI_ANTEROGRADE_TRANSPORT	154	0.348122	1.69421	0.00017526	0.00126965	0.000848866	3820	tags=26%, list=10%, signal=24%	PREB/ARF3/COL7A1/TUBA1C/TUBB4B/RAB1B/LMAN2/ARF5/ARF1/COPB2/TUBA1A/COPE/BET1L/ARFGAP2/COPZ2/ARFGAP1/TMEM115/TUBA1B/PPP6R1/DCTN1/SPTAN1/CAPZB/TRAPPC1/KDELR1/COPG1/TUBB2B/SEC13/SPTBN1/TMED9/TRAPPC6A/SPTBN2/SEC24C/GOLGA2/DYNC1LI2/DYNC1H1/ACTR1A/ARF4/TUBB6/SPTB/TUBA4A
PID_MET_PATHWAY	PID_MET_PATHWAY	79	0.389034	1.6935	0.00223519	0.0109476	0.00731935	6555	tags=34%, list=17%, signal=29%	KPNB1/MAP2K2/BCAR1/AKT2/NCK2/HGS/BAD/RHOA/PAK4/ARHGEF4/CRK/HGF/ARF6/SRC/PRKCZ/CTNNA1/PTPN11/EIF4EBP1/INPPL1/GRB2/SHC1/AKT1/RIN2/MLST8/SNAI1/MAP3K1/HRAS
REACTOME_RELEASE_OF_HH_NP_FROM_THE_SECRETING_CELL	REACTOME_RELEASE_OF_HH_NP_FROM_THE_SECRETING_CELL	8	0.710819	1.69336	0.00997825	0.0363183	0.0242817	7372	tags=50%, list=19%, signal=41%	SCUBE2/GPC5/DHH/NOTUM
REACTOME_INFECTION_WITH_MYCOBACTERIUM_TUBERCULOSIS	REACTOME_INFECTION_WITH_MYCOBACTERIUM_TUBERCULOSIS	27	0.499445	1.69322	0.0109061	0.0392516	0.0262429	9459	tags=56%, list=24%, signal=42%	KPNB1/HGS/ENO1/PGK1/UBB/RPS27A/RAB7A/GSK3A/CORO1A/VPS33B/SFPQ/RNF213/LTF/CTSG/ATP6V1H
REACTOME_RETROGRADE_NEUROTROPHIN_SIGNALLING	REACTOME_RETROGRADE_NEUROTROPHIN_SIGNALLING	14	0.585774	1.69167	0.0164693	0.0548083	0.0366439	9196	tags=71%, list=23%, signal=55%	AP2A1/DNAL4/DNM1/AP2S1/DNM2/AP2M1/CLTA/SH3GL2/AP2B1/AP2A2
REACTOME_WNT_LIGAND_BIOGENESIS_AND_TRAFFICKING	REACTOME_WNT_LIGAND_BIOGENESIS_AND_TRAFFICKING	26	0.502215	1.69146	0.0178475	0.0584453	0.0390755	3351	tags=31%, list=9%, signal=28%	WNT9A/WNT3/WNT2/WNT9B/WNT11/WNT5A/WNT7B/WNT4
REACTOME_PLATELET_ACTIVATION_SIGNALING_AND_AGGREGATION	REACTOME_PLATELET_ACTIVATION_SIGNALING_AND_AGGREGATION	260	0.328224	1.69129	1.41704e-05	0.000149886	0.000100211	4780	tags=26%, list=12%, signal=23%	CD63/PPIA/APP/THBS1/ALDOA/CHID1/TGFB3/GNB2/BCAR1/RARRES2/AAMP/FLNA/APLP2/GNB3/TAGLN2/ITPR3/ACTN4/RHOA/SOD1/COL1A1/CLU/GNA12/WDR1/PFN1/ACTN1/CFL1/PSAP/ITGA2B/SCG3/CRK/HGF/ANXA5/COL1A2/GNG10/PTPN6/VAV2/SPARC/ACTN2/TLN1/TGFB1/MGLL/ITGB3/GNB1/SRC/LAMP2/PIK3R6/TBXA2R/ADRA2A/PDPN/GNA11/PRKCZ/CALU/QSOX1/TUBA4A/VCL/GP5/LGALS3BP/GNA15/PTPN11/TEX264/MAGED2/DGKQ/IGF2/ADRA2C/GRB2/GAS6/TIMP1/VEGFC
REACTOME_ASPARAGINE_N_LINKED_GLYCOSYLATION	REACTOME_ASPARAGINE_N_LINKED_GLYCOSYLATION	303	0.322125	1.68896	1.20743e-05	0.000128926	8.61973e-05	3985	tags=25%, list=10%, signal=23%	OS9/PREB/PRKCSH/ARF3/COL7A1/CALR/TUBA1C/TUBB4B/RAB1B/AMFR/ST6GALNAC2/LMAN2/ARF5/MGAT5/ARF1/COPB2/TUBA1A/COPE/VCP/BET1L/UBXN1/MLEC/ALG12/ARFGAP2/ST3GAL2/COPZ2/DDOST/NAGK/ARFGAP1/TMEM115/TUBA1B/PPP6R1/DCTN1/B4GALT1/SPTAN1/ST6GAL2/ST8SIA2/CAPZB/UBB/DHDDS/TRAPPC1/MVD/MPI/GANAB/EDEM2/KDELR1/COPG1/ST6GALNAC4/TUBB2B/MAN1C1/B4GALT2/SEC13/RPS27A/MAN2A2/SPTBN1/TMED9/TRAPPC6A/FCSK/SPTBN2/SEC24C/GOLGA2/CTSA/…
REACTOME_CLASS_B_2_SECRETIN_FAMILY_RECEPTORS	REACTOME_CLASS_B_2_SECRETIN_FAMILY_RECEPTORS	94	0.377418	1.68844	0.00214916	0.0105953	0.00708384	4797	tags=27%, list=12%, signal=23%	WNT9A/WNT3/FZD8/GNB2/FZD7/GNB3/SMO/WNT2/WNT9B/WNT11/WNT5A/GNG10/WNT7B/DHH/GNB1/CALCA/PTH2R/WNT4/FZD1/ADCYAP1/FZD6/CD55/SCT/ADCYAP1R1/CALCB
REACTOME_TRANSPORT_TO_THE_GOLGI_AND_SUBSEQUENT_MODIFICATION	REACTOME_TRANSPORT_TO_THE_GOLGI_AND_SUBSEQUENT_MODIFICATION	185	0.339566	1.68786	0.000162147	0.00118609	0.000793001	3820	tags=25%, list=10%, signal=23%	PREB/ARF3/COL7A1/TUBA1C/TUBB4B/RAB1B/LMAN2/ARF5/MGAT5/ARF1/COPB2/TUBA1A/COPE/BET1L/ARFGAP2/COPZ2/ARFGAP1/TMEM115/TUBA1B/PPP6R1/DCTN1/B4GALT1/SPTAN1/ST8SIA2/CAPZB/TRAPPC1/KDELR1/COPG1/TUBB2B/MAN1C1/B4GALT2/SEC13/MAN2A2/SPTBN1/TMED9/TRAPPC6A/SPTBN2/SEC24C/GOLGA2/DYNC1LI2/DYNC1H1/ACTR1A/ARF4/TUBB6/MGAT4B/SPTB/TUBA4A
REACTOME_MEMBRANE_TRAFFICKING	REACTOME_MEMBRANE_TRAFFICKING	627	0.300638	1.68761	3.70085e-08	8.25547e-07	5.51946e-07	8426	tags=36%, list=21%, signal=29%	KIF26B/CHMP2A/TGOLN2/PREB/AGPAT3/APP/RAB36/ARF3/CTTN/CHMP6/CUX1/SFN/COL7A1/YWHAH/TUBA1C/EPN1/TUBB4B/AKT2/ASPSCR1/RAB1B/ACTG1/MON1B/KIF23/HGS/LMAN2/CLTB/EPS15L1/ARF5/TBC1D10B/ARF1/COPB2/KIF1C/TUBA1A/COPE/BET1L/PLIN3/ARFGAP2/COPZ2/TRAPPC12/GJA3/ARFGAP1/GGA1/KIF20A/CHMP4B/USE1/TMEM115/KIF5A/BLOC1S3/RAB13/MYO1C/GJA5/TUBA1B/KIF2C/PPP6R1/DCTN1/PAFAH1B3/MYH9/ARPC5/ACTB/SPTAN1/AP2A1/EXOC7/VPS28/DENND6B/V…
REACTOME_REGULATION_OF_RAS_BY_GAPS	REACTOME_REGULATION_OF_RAS_BY_GAPS	68	0.401829	1.68688	0.00268189	0.0127206	0.0085048	10104	tags=44%, list=26%, signal=33%	PSMD3/PSMB3/PSMD2/PSMC3/PSMB6/SEM1/PSMB4/PSMB5/PSMC4/UBB/RPS27A/PSME1/PSMD8/PSMA7/PSMC2/PSMD4/PSMD7/PSME2/HRAS/PSMD11/PSMA5/RASAL1/PSMB8/PSMD14/SPRED2/PSMC1/PSMA4/PSMD6/PSMB1/PSMB7
HALLMARK_WNT_BETA_CATENIN_SIGNALING	HALLMARK_WNT_BETA_CATENIN_SIGNALING	42	0.439989	1.68592	0.00783152	0.0301614	0.0201654	5459	tags=31%, list=14%, signal=27%	FZD8/AXIN1/NKD1/NCOR2/HDAC11/CSNK1E/MYC/TP53/FZD1/JAG1/DVL2/TCF7/AXIN2
BIOCARTA_ERAD_PATHWAY	BIOCARTA_ERAD_PATHWAY	19	0.542479	1.68482	0.0190554	0.0619499	0.0414186	4615	tags=42%, list=12%, signal=37%	FBXO2/GANAB/MAN1C1/MAN2A2/CANX/SAE1/MOGS/SEC61A1
REACTOME_EPH_EPHRIN_MEDIATED_REPULSION_OF_CELLS	REACTOME_EPH_EPHRIN_MEDIATED_REPULSION_OF_CELLS	51	0.424564	1.68376	0.00379191	0.0170183	0.0113781	8010	tags=45%, list=20%, signal=36%	ACTG1/CLTB/EFNB3/EPHB1/ACTB/AP2A1/MMP9/VAV2/MMP2/SRC/EPHB6/DNM1/AP2S1/EPHB4/EFNB1/AP2M1/EPHA3/EFNA5/EPHA10/CLTA/EPHB2/EFNA3/EPHA2
PID_SYNDECAN_2_PATHWAY	PID_SYNDECAN_2_PATHWAY	33	0.468893	1.68296	0.00617253	0.0251933	0.0168438	8500	tags=45%, list=22%, signal=36%	RHOA/CAV2/CXCL8/MMP2/TGFB1/SRC/EZR/ITGB1/PRKACA/HRAS/FN1/ITGA5/EPHB2/CSF2/RACK1
REACTOME_INTRINSIC_PATHWAY_FOR_APOPTOSIS	REACTOME_INTRINSIC_PATHWAY_FOR_APOPTOSIS	53	0.421571	1.68294	0.00233086	0.0112934	0.00755057	7392	tags=42%, list=19%, signal=34%	SFN/YWHAH/AKT2/BCL2L1/BAD/E2F1/BBC3/STAT3/C1QBP/YWHAG/NMT1/YWHAE/BMF/TP53/AVEN/YWHAQ/AKT1/CASP7/DYNLL1/BID/YWHAZ/APAF1
REACTOME_RESPIRATORY_ELECTRON_TRANSPORT	REACTOME_RESPIRATORY_ELECTRON_TRANSPORT	100	0.374898	1.68251	0.00173942	0.00886634	0.00592788	9309	tags=40%, list=24%, signal=31%	NDUFA1/NDUFV1/ETFB/NDUFA6/COX5B/NDUFB9/NDUFB2/NDUFS3/NDUFS8/NDUFB7/TACO1/NDUFS5/COX4I1/ECSIT/NDUFA11/COX6B1/MT-CO1/NDUFB10/NDUFA13/TRAP1/NDUFS7/UQCR11/MT-ND5/COX8A/UQCRC1/MT-ND6/COX6C/NDUFAB1/NDUFS6/ACAD9/CYC1/NDUFA4/NDUFB11/MT-CO2/NDUFAF7/SURF1/COX14/COX7A2L/MT-CO3/SDHA
REACTOME_FGFR1_LIGAND_BINDING_AND_ACTIVATION	REACTOME_FGFR1_LIGAND_BINDING_AND_ACTIVATION	16	0.566375	1.68188	0.0208573	0.0672267	0.0449466	3776	tags=31%, list=10%, signal=28%	FGFR1/FGF22/FGF10/FGF1/FGF17
PID_FGF_PATHWAY	PID_FGF_PATHWAY	55	0.417811	1.68032	0.00351947	0.0160189	0.01071	5825	tags=33%, list=15%, signal=28%	CTTN/FGFR4/FGFR1/PAK4/HGF/MMP9/FGF1/SPP1/SRC/CAMK2A/NCAM1/STAT5B/FGF17/RPS6KA1/PTPN11/GRB2/SHC1/AKT1
HALLMARK_CHOLESTEROL_HOMEOSTASIS	HALLMARK_CHOLESTEROL_HOMEOSTASIS	74	0.392207	1.68012	0.00313215	0.0145342	0.00971733	9140	tags=43%, list=23%, signal=33%	TNFRSF12A/FASN/ACTG1/CLU/GSTM2/SEMA3B/TRIB3/ANXA5/MVK/MVD/LDLR/ECH1/CXCL16/ANTXR2/CYP51A1/ETHE1/JAG1/GLDC/AVPR1A/ATF5/CBS/ALDOC/ATF3/FABP5/LGMN/S100A11/SREBF2/FBXO6/SCD/ABCA2/GUSB/TM7SF2
REACTOME_G_BETA_GAMMA_SIGNALLING_THROUGH_PI3KGAMMA	REACTOME_G_BETA_GAMMA_SIGNALLING_THROUGH_PI3KGAMMA	25	0.503202	1.67672	0.00920785	0.0340086	0.0227376	7425	tags=40%, list=19%, signal=32%	GNB2/AKT2/GNB3/RHOA/GNG10/GNB1/PIK3R6/AKT1/GNG3/GNGT1
BIOCARTA_FOSB_PATHWAY	BIOCARTA_FOSB_PATHWAY	5	0.82259	1.67645	0.00880512	0.0331184	0.0221424	1145	tags=40%, list=3%, signal=39%	CDK5/JUND
PID_ER_NONGENOMIC_PATHWAY	PID_ER_NONGENOMIC_PATHWAY	40	0.442862	1.67587	0.0100288	0.0363264	0.0242872	6555	tags=42%, list=17%, signal=35%	PELP1/BCAR1/MSN/RHOA/PLCB3/MMP9/MMP2/GNB1/SRC/GNA11/GNA15/GRB2/GNAZ/HBEGF/SHC1/AKT1/HRAS
REACTOME_FLT3_SIGNALING	REACTOME_FLT3_SIGNALING	264	0.323509	1.67427	4.84023e-05	0.000427648	0.000285918	4835	tags=26%, list=12%, signal=23%	DUSP9/PSMD3/PSMB3/MAP2K2/PPP2R1A/AKT2/ACTG1/PSMD2/PSMC3/FGFR4/FGFR1/PSMB6/SEM1/PSMB4/GRIN2D/PPP2R5B/PSMB5/FGF22/PHB/PSMC4/ITGA2B/GRIN2B/ACTB/SPTAN1/FGF10/HGF/TRIB3/UBB/NEFL/NRG1/PPP2R5D/RET/CAMK2D/ERBB2/FGF1/ACTN2/RPS27A/TLN1/ITGB3/SRC/SPTBN1/SPTBN2/BTC/PSME1/JAK1/CAMK2G/CAMK2A/DUSP8/NCAM1/STAT5B/KITLG/SPTB/PEBP1/FGF17/DLG1/VCL/PPP5C/PPP2CB/PTPN11/FGF16/PSMD8/GRB2/GRIN1/PSMA7/RASGEF1A/PSMC2/HBEGF…
REACTOME_INTERLEUKIN_1_SIGNALING	REACTOME_INTERLEUKIN_1_SIGNALING	101	0.372344	1.67408	0.00168176	0.00865072	0.00578372	4835	tags=26%, list=12%, signal=23%	PSMD3/APP/PSMB3/NFKB1/PSMD2/PSMC3/IRAK1/PSMB6/SEM1/PSMB4/SQSTM1/TNIP2/IL1RN/PSMB5/PSMC4/NFKB2/UBB/TOLLIP/RPS27A/PSME1/IKBKB/HMGB1/PSMD8/PSMA7/PSMC2/PSMD4
REACTOME_ADVANCED_GLYCOSYLATION_ENDPRODUCT_RECEPTOR_SIGNALING	REACTOME_ADVANCED_GLYCOSYLATION_ENDPRODUCT_RECEPTOR_SIGNALING	13	0.586617	1.67134	0.0269413	0.0813657	0.0543997	3758	tags=31%, list=10%, signal=28%	APP/PRKCSH/DDOST/HMGB1
REACTOME_MAPK6_MAPK4_SIGNALING	REACTOME_MAPK6_MAPK4_SIGNALING	93	0.375029	1.6713	0.00252292	0.0120682	0.0080686	10104	tags=43%, list=26%, signal=32%	PSMD3/PSMB3/PSMD2/PSMC3/PSMB6/SEM1/PSMB4/MAPK4/PSMB5/PSMC4/ETV4/UBB/MMP2/RPS27A/PSME1/MYC/CDC42EP5/PSMD8/PSMA7/PSMC2/PSMD4/HSPB1/PSMD7/PRKACA/PSME2/PSMD11/MOV10/PSMA5/PSMB8/PSMD14/AGO2/PSMC1/PAK2/PSMA4/PSMD6/SEPTIN7/TNRC6C/CDC42EP3/PSMB1/PSMB7
REACTOME_MAPK_FAMILY_SIGNALING_CASCADES	REACTOME_MAPK_FAMILY_SIGNALING_CASCADES	295	0.319605	1.6709	5.59634e-05	0.000486817	0.000325477	8649	tags=35%, list=22%, signal=27%	DUSP9/PSMD3/PSMB3/MAP2K2/PPP2R1A/ACTG1/PSMD2/PSMC3/FGFR4/FGFR1/PSMB6/SEM1/PSMB4/MAPK4/GRIN2D/PPP2R5B/PSMB5/FGF22/PHB/PSMC4/ITGA2B/GRIN2B/ACTB/SPTAN1/ETV4/FGF10/HGF/UBB/NEFL/NRG1/PPP2R5D/RET/CAMK2D/MMP2/ERBB2/FGF1/ACTN2/RPS27A/TLN1/ITGB3/SRC/SPTBN1/SPTBN2/BTC/PSME1/MYC/JAK1/CAMK2G/CAMK2A/DUSP8/NCAM1/KITLG/SPTB/PEBP1/FGF17/DLG1/VCL/PPP5C/PPP2CB/CDC42EP5/PTPN11/FGF16/PSMD8/GRB2/TYK2/GRIN1/PSMA7/RASG…
REACTOME_GAMMA_CARBOXYLATION_HYPUSINE_FORMATION_AND_ARYLSULFATASE_ACTIVATION	REACTOME_GAMMA_CARBOXYLATION_HYPUSINE_FORMATION_AND_ARYLSULFATASE_ACTIVATION	39	0.441609	1.6673	0.0111507	0.0398137	0.0266187	4528	tags=33%, list=12%, signal=30%	ARSD/EEF2/SUMF2/GGCX/EIF5A/FURIN/DOHH/FN3KRP/DPH1/DHPS/FN3K/ICMT/GAS6
KEGG_LEUKOCYTE_TRANSENDOTHELIAL_MIGRATION	KEGG_LEUKOCYTE_TRANSENDOTHELIAL_MIGRATION	116	0.361903	1.66701	0.000918893	0.00524118	0.00350416	5744	tags=30%, list=15%, signal=26%	ACTN3/BCAR1/ACTG1/MSN/ACTN4/RHOA/MYL9/MAPK12/CLDN4/ACTN1/ACTB/CLDN23/CLDN3/CLDN19/CYBA/MMP9/VASP/VAV2/MMP2/ACTN2/ICAM1/CLDN6/CLDN9/CTNNA1/VCL/PTPN11/CXCL12/NCF2/CLDN1/EZR/CTNNA2/ITGB1/CLDN11/ITGAM/CD99
REACTOME_SELECTIVE_AUTOPHAGY	REACTOME_SELECTIVE_AUTOPHAGY	82	0.38321	1.66646	0.0020078	0.0100079	0.00669112	8114	tags=44%, list=21%, signal=35%	PARK7/TUBA1C/TUBB4B/TUBA1A/VCP/PLIN3/SQSTM1/TOMM40/TUBA1B/UBB/TOMM22/MFN2/TUBB2B/RPS27A/SRC/ULK1/DYNC1LI2/DYNC1H1/PINK1/TUBB6/PEX5/TUBA4A/CFTR/HSF1/TOMM5/VDAC1/PRKN/HSP90AA1/HSPA8/VIM/MAP1LC3B/DYNLL1/DYNC1I2/TOMM7/TUBB1/TUBAL3
REACTOME_INTERLEUKIN_20_FAMILY_SIGNALING	REACTOME_INTERLEUKIN_20_FAMILY_SIGNALING	26	0.493898	1.66345	0.0228136	0.072393	0.0484007	9898	tags=62%, list=25%, signal=46%	IFNL1/STAT3/IL24/JAK1/IFNL3/STAT5B/PTPN11/TYK2/SOCS3/IL22RA1/STAT5A/IL20RA/STAT2/IL10RB/JAK3/IFNL2
REACTOME_CYTOSOLIC_SENSORS_OF_PATHOGEN_ASSOCIATED_DNA	REACTOME_CYTOSOLIC_SENSORS_OF_PATHOGEN_ASSOCIATED_DNA	63	0.403142	1.66341	0.00407764	0.0180136	0.0120436	3428	tags=24%, list=9%, signal=22%	POLR2E/NFKB1/XRCC6/POLR3H/PRKDC/STAT6/DDX41/POLR2L/NFKB2/UBB/TRIM21/IRF3/RPS27A/POLR3G/IKBKB
REACTOME_DOWNREGULATION_OF_ERBB2_SIGNALING	REACTOME_DOWNREGULATION_OF_ERBB2_SIGNALING	29	0.480134	1.66116	0.0117014	0.0414518	0.0277139	7862	tags=55%, list=20%, signal=44%	PTPN18/AKT2/STUB1/UBB/NRG1/ERBB2/RPS27A/BTC/CDC37/MATK/HBEGF/AKT1/HSP90AA1/EREG/ERBB4/RNF41
PID_P38_MK2_PATHWAY	PID_P38_MK2_PATHWAY	21	0.518438	1.6606	0.0278375	0.0838475	0.056059	10023	tags=62%, list=26%, signal=46%	SFN/YWHAH/TCF3/YWHAG/YWHAE/TSC2/YWHAQ/HSPB1/YWHAZ/MAPKAPK3/SRF/CDC25B/MAPK11
REACTOME_RESPIRATORY_ELECTRON_TRANSPORT_ATP_SYNTHESIS_BY_CHEMIOSMOTIC_COUPLING_AND_HEAT_PRODUCTION_BY_UNCOUPLING_PROTEINS	REACTOME_RESPIRATORY_ELECTRON_TRANSPORT_ATP_SYNTHESIS_BY_CHEMIOSMOTIC_COUPLING_AND_HEAT_PRODUCTION_BY_UNCOUPLING_PROTEINS	124	0.354592	1.66058	0.0012294	0.00664228	0.00444091	9081	tags=36%, list=23%, signal=28%	NDUFA1/NDUFV1/ATP5ME/ETFB/NDUFA6/COX5B/NDUFB9/ATP5F1D/NDUFB2/NDUFS3/NDUFS8/NDUFB7/TACO1/ATP5MC2/NDUFS5/COX4I1/ECSIT/ATP5F1B/NDUFA11/COX6B1/MT-CO1/NDUFB10/NDUFA13/TRAP1/NDUFS7/UQCR11/MT-ND5/COX8A/UQCRC1/MT-ND6/COX6C/NDUFAB1/NDUFS6/ACAD9/CYC1/NDUFA4/NDUFB11/MT-CO2/ATP5MC3/NDUFAF7/SURF1/COX14/ATP5PD/COX7A2L/MT-CO3
REACTOME_POLO_LIKE_KINASE_MEDIATED_EVENTS	REACTOME_POLO_LIKE_KINASE_MEDIATED_EVENTS	16	0.558091	1.65728	0.0252482	0.0780305	0.0521698	7693	tags=56%, list=20%, signal=45%	MYBL2/CDC25C/FOXM1/CCNB2/CENPF/LIN54/PLK1/CCNB1/LIN37
REACTOME_CHREBP_ACTIVATES_METABOLIC_GENE_EXPRESSION	REACTOME_CHREBP_ACTIVATES_METABOLIC_GENE_EXPRESSION	8	0.695216	1.6562	0.0146396	0.049748	0.0332606	3553	tags=38%, list=9%, signal=34%	FASN/ACACA/AGPAT1
KEGG_EPITHELIAL_CELL_SIGNALING_IN_HELICOBACTER_PYLORI_INFECTION	KEGG_EPITHELIAL_CELL_SIGNALING_IN_HELICOBACTER_PYLORI_INFECTION	68	0.394448	1.6559	0.0035576	0.0161598	0.0108042	10212	tags=49%, list=26%, signal=36%	NFKB1/MAPK12/CXCL8/GIT1/CXCL1/ATP6V1G2/SRC/IKBKB/ATP6AP1/MAP3K14/PTPN11/ATP6V1G3/ATP6V1E2/MAPK10/HBEGF/ATP6V0A2/PTPRZ1/JAM3/ATP6V1C2/RELA/ATP6V1B2/ATP6V0D2/TCIRG1/CSK/CXCR2/ATP6V0B/ATP6V0E1/ATP6V0D1/ATP6V1H/TJP1/IKBKG/MAPK11/ATP6V0C
BIOCARTA_EFP_PATHWAY	BIOCARTA_EFP_PATHWAY	16	0.557572	1.65574	0.0252482	0.0780305	0.0521698	4915	tags=50%, list=13%, signal=44%	SFN/CDK4/SMURF1/CDK5/CCNB2/CDK2/TP53/CDK6
REACTOME_DNA_REPAIR	REACTOME_DNA_REPAIR	330	0.310819	1.65561	4.12377e-05	0.000374631	0.000250472	5275	tags=28%, list=13%, signal=24%	H2BC13/POLR2E/H4C1/DDB1/PIAS4/XRCC6/POLD4/ERCC1/PRPF19/EXO1/RMI2/H4C2/VCP/POLD2/RAD51/H2AC4/H2BC11/MSH6/MCRS1/H2BC5/FAAP20/PARP1/RAD23A/NSD2/CLSPN/LIG1/H4C9/H2BC15/PRKDC/CETN2/ACTB/POLR2L/PMS2/TIMELESS/ALKBH5/FANCF/H2BC12/SIRT6/H2BC7/GTF2H4/UBB/H4-16/H2AJ/KPNA2/H4C12/H4C11/EME1/POLE4/ERCC3/FANCA/RPA1/SLX4/POLD1/SUMO3/XRCC1/RPS27A/XPC/BAP1/CDK2/FAAP100/H4C8/H2AC6/UVSSA/TP53/BAZ1B/ABL1/TERF2IP/UBE2…
KEGG_FATTY_ACID_METABOLISM	KEGG_FATTY_ACID_METABOLISM	42	0.432074	1.6556	0.0103674	0.0374923	0.0250667	7793	tags=33%, list=20%, signal=27%	ACADVL/ADH1C/CPT1C/ALDH1B1/HADH/ECI1/HADHA/CPT1B/ACADS/ALDH7A1/ADH1B/ACSL4/ALDH9A1/CPT1A
REACTOME_DISORDERS_OF_TRANSMEMBRANE_TRANSPORTERS	REACTOME_DISORDERS_OF_TRANSMEMBRANE_TRANSPORTERS	176	0.33627	1.65501	0.00025244	0.00173929	0.00116286	10104	tags=39%, list=26%, signal=29%	OS9/PSMD3/BSG/PSMB3/ABCD1/PSMD2/PSMC3/ABCA3/KCNJ11/VCP/PSMB6/SEM1/PSMB4/PSMB5/SLC3A2/PSMC4/HK1/RANBP2/SLC12A3/SLC22A18/UBB/HEPH/NUP62/SEC13/RPS27A/AAAS/SLC2A1/PSME1/SLC5A7/CFTR/SLC24A5/SLC34A2/PSMD8/PSMA7/PSMC2/PSMD4/AVPR1A/PSMD7/PSME2/PSMD11/SLC20A2/SLC2A2/GCK/SLC6A20/SLC27A4/PSMA5/SLC6A5/NUP210/SLC24A1/SLC9A9/ABCG8/PSMB8/PSMD14/SLC4A1/SLC17A8/ABCA1/ERLIN2/PSMC1/SLC36A2/POM121/PSMA4/PSMD6/SLCO1B…
REACTOME_THYROXINE_BIOSYNTHESIS	REACTOME_THYROXINE_BIOSYNTHESIS	10	0.638957	1.65453	0.0241446	0.0757919	0.0506731	5661	tags=30%, list=14%, signal=26%	DUOX1/DIO2/DIO3
REACTOME_METABOLISM_OF_VITAMINS_AND_COFACTORS	REACTOME_METABOLISM_OF_VITAMINS_AND_COFACTORS	189	0.331958	1.65279	0.000397875	0.0025759	0.0017222	7566	tags=34%, list=19%, signal=28%	SLC5A6/FASN/RBP1/LRP10/SHMT2/SLC52A2/NADK/PTGS2/GPC1/AGRN/CD320/TTPA/SLC46A1/PARP10/SDC4/GPC4/GPC5/HLCS/LRP12/RETSAT/LDLR/PDXK/MCCC2/SLC52A1/SLC25A19/LRP1/PRSS3/VKORC1/PTGIS/SLC2A1/SLC52A3/SPR/VKORC1L1/ACACA/NAPRT/COASY/SHMT1/PNPO/HSPG2/MTHFD1L/GPC6/CYB5R3/TCN2/MTHFS/DHFR/MOCS3/ABCC1/SLC19A3/APOC2/NAXD/PPCDC/PANK4/AKT1/COQ9/HSP90AA1/GCHFR/TCN1/NADSYN1/CYP8B1/AKR1C4/FLAD1/NOS3/PDZD11/NMNAT3/SLC2A3
REACTOME_DEFECTIVE_CHST3_CAUSES_SEDCJD	REACTOME_DEFECTIVE_CHST3_CAUSES_SEDCJD	8	0.693779	1.65277	0.0153708	0.0517606	0.0346062	10036	tags=75%, list=26%, signal=56%	VCAN/CHST3/BGN/BCAN/CSPG5/DCN
BIOCARTA_CELL2CELL_PATHWAY	BIOCARTA_CELL2CELL_PATHWAY	12	0.602089	1.65226	0.0232621	0.0737125	0.0492829	6249	tags=67%, list=16%, signal=56%	ACTN3/BCAR1/ACTN1/ACTN2/CTNNA1/VCL/CTNNA2/CTNNA3
KEGG_RETINOL_METABOLISM	KEGG_RETINOL_METABOLISM	62	0.400972	1.6516	0.00454626	0.0197736	0.0132203	6983	tags=32%, list=18%, signal=27%	DGAT1/ADH1C/RDH10/CYP3A4/RETSAT/CYP1A2/CYP26A1/RDH5/CYP26C1/ALDH1A2/DHRS9/ALDH1A1/RDH8/CYP2A6/UGT1A6/ADH1B/RDH12/UGT2A1/UGT1A4/DHRS4
REACTOME_TRANSLOCATION_OF_SLC2A4_GLUT4_TO_THE_PLASMA_MEMBRANE	REACTOME_TRANSLOCATION_OF_SLC2A4_GLUT4_TO_THE_PLASMA_MEMBRANE	72	0.386817	1.65121	0.00296913	0.0139074	0.00929822	4084	tags=31%, list=10%, signal=27%	SFN/YWHAH/TUBA1C/TUBB4B/AKT2/ASPSCR1/ACTG1/TUBA1A/RAB13/MYO1C/TUBA1B/MYH9/ACTB/EXOC7/YWHAG/TUBB2B/YWHAE/TUBB6/RALA/KIF3B/TUBA4A/YWHAQ
REACTOME_INFLAMMASOMES	REACTOME_INFLAMMASOMES	20	0.524589	1.6506	0.0253545	0.0780761	0.0522003	3242	tags=25%, list=8%, signal=23%	APP/NFKB1/BCL2L1/NFKB2/HSP90AB1
PID_DELTA_NP63_PATHWAY	PID_DELTA_NP63_PATHWAY	47	0.423367	1.65051	0.00639698	0.0257364	0.0172069	8707	tags=47%, list=22%, signal=36%	FASN/SFN/YAP1/FOSL2/COL5A1/ADRM1/CCNB2/RRAD/ITGA3/NRG1/TBXT/CEBPD/VDR/RUNX1/TOP2A/HES1/BDKRB2/IGFBP3/TCF7L1/RACK1/AXL/RAB38
REACTOME_AUTOPHAGY	REACTOME_AUTOPHAGY	151	0.33981	1.64987	0.000704279	0.00419773	0.00280653	8571	tags=45%, list=22%, signal=35%	CHMP2A/PARK7/CHMP6/TUBA1C/TUBB4B/TUBA1A/VCP/PLIN3/SQSTM1/CHMP4B/TOMM40/LAMTOR4/MTMR14/TUBA1B/VPS28/UBB/MAP1LC3C/ATG4D/TOMM22/MFN2/TUBB2B/RPS27A/SRC/ATG9B/LAMP2/ULK1/DYNC1LI2/HSP90AB1/GABARAPL2/DYNC1H1/PINK1/TUBB6/WDR45B/PEX5/TUBA4A/CHMP7/TSC2/CFTR/WDR45/HSF1/TOMM5/ATG101/VDAC1/MLST8/PRKN/HSP90AA1/HSPA8/RHEB/RRAGC/VIM/MAP1LC3B/ATG13/ATG4B/DYNLL1/MTMR3/BECN1/LAMTOR2/DYNC1I2/GABARAPL1/TOMM7/TUBB1/TU…
BIOCARTA_MCALPAIN_PATHWAY	BIOCARTA_MCALPAIN_PATHWAY	19	0.530943	1.64899	0.0234648	0.0740422	0.0495033	10089	tags=58%, list=26%, signal=43%	CAPNS1/CAPN2/TLN1/CAPN1/CXCR3/EZR/ITGB1/HRAS/PRKAR1A/PRKAR1B/PRKAR2A
REACTOME_INTERLEUKIN_6_FAMILY_SIGNALING	REACTOME_INTERLEUKIN_6_FAMILY_SIGNALING	24	0.50072	1.64778	0.0115531	0.0410555	0.027449	6046	tags=42%, list=15%, signal=35%	LIF/IL31/IL11/STAT3/JAK1/PTPN11/TYK2/SOCS3/CLCF1/OSM
REACTOME_ADHERENS_JUNCTIONS_INTERACTIONS	REACTOME_ADHERENS_JUNCTIONS_INTERACTIONS	33	0.459061	1.64767	0.00844202	0.032074	0.0214441	8093	tags=45%, list=21%, signal=36%	ACTG1/NECTIN2/CDH24/ACTB/CDH11/CDH15/CTNNA1/CADM3/CDH7/JUP/NECTIN4/CDH17/CDH3/CADM2/NECTIN1
BIOCARTA_CERAMIDE_PATHWAY	BIOCARTA_CERAMIDE_PATHWAY	21	0.514284	1.64729	0.0306368	0.0899701	0.0601524	8216	tags=48%, list=21%, signal=38%	NFKB1/BAD/SMPD1/TRADD/TNFRSF1A/AIFM1/MAP3K1/FADD/RELA/MAP2K1
REACTOME_RHO_GTPASES_ACTIVATE_RHOTEKIN_AND_RHOPHILINS	REACTOME_RHO_GTPASES_ACTIVATE_RHOTEKIN_AND_RHOPHILINS	9	0.669163	1.64699	0.0204146	0.0658941	0.0440557	3915	tags=44%, list=10%, signal=40%	RHOC/RHOA/RHPN2/RTKN
REACTOME_TRANSPORT_OF_INORGANIC_CATIONS_ANIONS_AND_AMINO_ACIDS_OLIGOPEPTIDES	REACTOME_TRANSPORT_OF_INORGANIC_CATIONS_ANIONS_AND_AMINO_ACIDS_OLIGOPEPTIDES	106	0.362678	1.64697	0.00161846	0.00836326	0.00559153	10071	tags=43%, list=26%, signal=32%	SLC25A29/SLC9A2/SLC25A22/SLC6A6/SLC26A11/SLC3A2/SLC12A3/SLC43A2/SLC7A10/SLC9A1/SLC4A9/SRI/SLC7A3/SLC6A15/SLC4A2/SLC7A5/SLC24A5/SLC34A2/CTNS/SLC12A5/SLC24A3/SLC9A4/SLC12A7/SLC12A4/SLC20A2/SLC6A20/SLC7A11/SLC17A7/SLC4A10/SLC24A1/SLC26A7/SLC9A9/SLC4A3/SLC7A6/SLC7A1/SLC32A1/SLC4A1/SLC17A8/SLC38A5/SLC8B1/SLC38A3/SLC15A3/SLC36A2/SLC1A5/SLC34A1/AHCYL2
PID_WNT_NONCANONICAL_PATHWAY	PID_WNT_NONCANONICAL_PATHWAY	32	0.462574	1.64596	0.0197008	0.0638647	0.0426988	4519	tags=38%, list=12%, signal=33%	CTHRC1/FLNA/FZD7/RHOA/DVL1/WNT5A/CAMK2A/PRKCZ/FZD6/DAAM1/DVL2/MAPK10
REACTOME_ACYL_CHAIN_REMODELLING_OF_PI	REACTOME_ACYL_CHAIN_REMODELLING_OF_PI	17	0.548207	1.64589	0.0247192	0.0770778	0.0515328	8350	tags=53%, list=21%, signal=42%	MBOAT7/PLA2G4F/PLA2G10/PLA2G4E/PLAAT3/PLA2G1B/PLA2R1/PLA2G2F/PLA2G2A
BIOCARTA_MAL_PATHWAY	BIOCARTA_MAL_PATHWAY	19	0.529651	1.64498	0.0240947	0.0757919	0.0506731	9154	tags=53%, list=23%, signal=40%	MAP2K2/RHOA/LIMK1/MAP4K2/MAP3K1/HRAS/DIAPH1/MAP2K1/HNF1A/SRF
REACTOME_REPRODUCTION	REACTOME_REPRODUCTION	143	0.342185	1.64485	0.00201601	0.0100267	0.00670365	4904	tags=26%, list=13%, signal=23%	H2BC13/H4C1/CDK4/H4C2/IZUMO4/RAD51/H2AC4/H2BC11/H2BC5/H4C9/SUN2/H2BC15/B4GALT1/H3C14/ZP3/H2BC12/LMNA/H2BC7/H3-3B/H4-16/H2AJ/H4C12/H4C11/RPA1/CDK2/H4C8/H2AC6/TERF2IP/H3C10/H3C15/SYCE2/H2BC4/H2BC8/SMC1A/H2BC10/H2AZ1/H4C5
KEGG_PANCREATIC_CANCER	KEGG_PANCREATIC_CANCER	70	0.38751	1.64431	0.00388509	0.0173329	0.0115885	7744	tags=40%, list=20%, signal=32%	NFKB1/TGFB3/AKT2/CDK4/BCL2L1/BAD/RAC3/RAD51/E2F1/STAT3/SMAD3/ERBB2/TGFB1/JAK1/IKBKB/RALA/TP53/MAPK10/VEGFC/CDK6/E2F2/AKT1/RAC2/VEGFB/RALBP1/RALB/ARAF/RELA
REACTOME_S_PHASE	REACTOME_S_PHASE	161	0.336527	1.64252	0.000395629	0.00257017	0.00171837	4835	tags=28%, list=12%, signal=25%	PSMD3/PSMB3/AKT2/CDK4/POLD4/PSMD2/PSMC3/PSMB6/ANAPC15/SEM1/PSMB4/POLD2/MCM5/E2F1/GINS2/PSMB5/LIG1/MCM2/ANAPC11/PSMC4/MCM7/UBB/MCM4/GINS1/POLE4/UBE2C/ORC1/RPA1/POLD1/RPS27A/PSME1/CDK2/MYC/CDCA5/GINS4/CDT1/MCM3/LIN54/PSMD8/CCNA1/PSMA7/CDC45/SMC1A/PSMC2/PSMD4
PID_ERA_GENOMIC_PATHWAY	PID_ERA_GENOMIC_PATHWAY	64	0.396976	1.64131	0.00428478	0.0187813	0.0125569	4181	tags=30%, list=11%, signal=27%	SET/DDX54/ABCA3/SOD1/COL18A1/CTSD/CD82/ANP32A/NCOR2/SAFB/C3/PRL/SRA1/MYC/GREB1/POU4F1/PGR/PDIA2/UBE2M
REACTOME_WNT5A_DEPENDENT_INTERNALIZATION_OF_FZD4	REACTOME_WNT5A_DEPENDENT_INTERNALIZATION_OF_FZD4	15	0.554207	1.64128	0.025037	0.0776974	0.0519471	9196	tags=60%, list=23%, signal=46%	CLTB/AP2A1/WNT5A/AP2S1/DVL2/AP2M1/CLTA/AP2B1/AP2A2
REACTOME_DISEASES_OF_SIGNAL_TRANSDUCTION_BY_GROWTH_FACTOR_RECEPTORS_AND_SECOND_MESSENGERS	REACTOME_DISEASES_OF_SIGNAL_TRANSDUCTION_BY_GROWTH_FACTOR_RECEPTORS_AND_SECOND_MESSENGERS	373	0.304188	1.64048	8.89486e-06	9.68121e-05	6.47269e-05	6749	tags=28%, list=17%, signal=24%	OS9/PSMD3/NCBP2/POLR2E/PSMB3/MAP2K2/PPP2R1A/CUX1/AGTRAP/GTF2F1/FZD8/AKT2/ACTG1/PSMD2/PSMC3/BAD/CTBP1/FGFR4/VCP/AXIN1/FGFR1/PSMB6/SEM1/PSMB4/PPP2R5B/PSMB5/FGF22/PHB/PSMC4/ITGA2B/ACTB/LRP5/POLR2L/FGF10/STAT3/HGF/LMNA/NCOR2/SMAD3/UBB/HDAC11/SND1/NRG1/PPP2R5D/MIB2/CAMK2D/ERBB2/FGF1/RPS27A/TLN1/TGFB1/ITGB3/DHH/SRC/BTC/PSME1/MYC/CAMK2G/CAMK2A/CDC37/STAT5B/KREMEN2/KITLG/PEBP1/FGF17/VCL/TSC2/PPP2CB/PTPN1…
REACTOME_POTASSIUM_CHANNELS	REACTOME_POTASSIUM_CHANNELS	103	0.362488	1.63923	0.0039736	0.0176231	0.0117825	8503	tags=36%, list=22%, signal=28%	KCNH3/KCND2/GNB2/KCNG1/KCNJ11/GNB3/GNG10/KCNA4/KCNJ12/KCNK7/GNB1/KCNH8/GABBR1/KCNJ14/KCND3/KCNB2/KCNC1/KCNH2/KCNA1/KCNK10/KCNK2/KCNMB4/KCNS2/KCNMB1/HCN4/KCNN4/HCN1/GNG3/KCNN2/KCNJ15/GNGT1/KCNK13/KCNG3/KCNJ1/KCNN1/KCNA5/GABBR2
KEGG_PYRIMIDINE_METABOLISM	KEGG_PYRIMIDINE_METABOLISM	97	0.367424	1.63832	0.00225988	0.0110445	0.00738415	4667	tags=28%, list=12%, signal=25%	POLR2E/NME3/POLD4/POLR3H/TXNRD1/NT5C/NME4/ITPA/POLD2/CANT1/DTYMK/RRM2/UPP1/POLR2L/POLE4/CAD/TYMS/POLD1/TYMP/TXNRD2/POLR1A/UCK1/POLR3G/DCTD/NME1/UCK2/ENTPD6
PID_IL2_PI3K_PATHWAY	PID_IL2_PI3K_PATHWAY	34	0.449474	1.63559	0.00643931	0.0258606	0.0172899	6149	tags=38%, list=16%, signal=32%	EIF3A/NFKB1/BCL2L1/SMPD1/E2F1/MYC/JAK1/PRKCZ/PTPN11/GRB2/SHC1/AKT1/HSP90AA1
BIOCARTA_DNAFRAGMENT_PATHWAY	BIOCARTA_DNAFRAGMENT_PATHWAY	10	0.631256	1.63459	0.0279958	0.0842116	0.0563024	6792	tags=60%, list=17%, signal=50%	HMGB2/ENDOG/HMGB1/DFFA/TOP2A/CASP7
PID_AVB3_OPN_PATHWAY	PID_AVB3_OPN_PATHWAY	31	0.466404	1.63454	0.0149022	0.0503389	0.0336557	7948	tags=45%, list=20%, signal=36%	NFKB1/BCAR1/RHOA/MMP9/MMP2/SPP1/ITGAV/ITGB3/ILK/MAP3K14/MAP3K1/GSN/RELA/PLAU
PID_GLYPICAN_1PATHWAY	PID_GLYPICAN_1PATHWAY	27	0.481578	1.63264	0.0179346	0.0586454	0.0392092	4339	tags=33%, list=11%, signal=30%	APP/TGFB3/GPC1/FGFR1/FGR/NRG1/TGFB1/SRC/SLIT2
REACTOME_ACTIVATED_NTRK2_SIGNALS_THROUGH_CDK5	REACTOME_ACTIVATED_NTRK2_SIGNALS_THROUGH_CDK5	6	0.758898	1.63151	0.0118591	0.0418785	0.0279992	1008	tags=33%, list=3%, signal=32%	NTRK2/CDK5
PID_CASPASE_PATHWAY	PID_CASPASE_PATHWAY	51	0.411374	1.63145	0.00577985	0.0238062	0.0159164	7432	tags=35%, list=19%, signal=29%	LMNB2/APP/PARP1/SPTAN1/LMNA/TRADD/TNFRSF1A/SREBF1/NUMA1/LIMK1/DFFA/MAP3K1/VIM/CASP7/BID/GSN/APAF1/LMNB1
REACTOME_INFLUENZA_INFECTION	REACTOME_INFLUENZA_INFECTION	156	0.334795	1.6311	0.000738303	0.00437736	0.00292662	7859	tags=35%, list=20%, signal=28%	POLR2E/KPNB1/CALR/GTF2F1/RPL41/RPS3/FAU/RPS2/RPL36/RPL18/RPL8/RPL13A/POLR2L/RPS19/RANBP2/RPS15/RPL19/KPNA2/RAN/RPS9/RPL3/NUP62/RPLP0/RPL10/RPS16/SEC13/RPS27A/AAAS/TGFB1/CANX/RPS5/RPS17/RPSA/PABPN1/RPL18A/RPL27A/RPL39L/CPSF4/RPS26/RPL9/RPL13/RPL11/HSP90AA1/HSPA1A/POLR2J/RPLP1/RPS28/RPL5/SLC25A6/RPS7/NUP210/CLTA/RPS14/RPL15/RPL35
PID_NCADHERIN_PATHWAY	PID_NCADHERIN_PATHWAY	33	0.454172	1.63012	0.00946972	0.0348047	0.0232698	8876	tags=45%, list=23%, signal=35%	CTTN/AXIN1/FGFR1/RHOA/DCTN1/LRP5/MAPRE1/CAMK2G/CTNNA1/PTPN11/JUP/GSN/PIP5K1C/DAGLB/KIF5B
REACTOME_SIGNALING_BY_FGFR2_IIIA_TM	REACTOME_SIGNALING_BY_FGFR2_IIIA_TM	19	0.52482	1.62997	0.0269293	0.0813657	0.0543997	2758	tags=26%, list=7%, signal=24%	NCBP2/POLR2E/GTF2F1/POLR2L/FGF1
PID_BETA_CATENIN_DEG_PATHWAY	PID_BETA_CATENIN_DEG_PATHWAY	17	0.54245	1.62861	0.0292429	0.0873796	0.0584204	7008	tags=47%, list=18%, signal=39%	AXIN1/DVL1/CSNK1E/DVL2/GSK3A/AXIN2/DVL3/CSNK1D
REACTOME_APOBEC3G_MEDIATED_RESISTANCE_TO_HIV_1_INFECTION	REACTOME_APOBEC3G_MEDIATED_RESISTANCE_TO_HIV_1_INFECTION	5	0.798935	1.62824	0.0153178	0.0516632	0.0345411	4307	tags=60%, list=11%, signal=53%	PPIA/HMGA1/BANF1
REACTOME_RAS_ACTIVATION_UPON_CA2_INFLUX_THROUGH_NMDA_RECEPTOR	REACTOME_RAS_ACTIVATION_UPON_CA2_INFLUX_THROUGH_NMDA_RECEPTOR	20	0.517452	1.62814	0.0307088	0.0899701	0.0601524	4487	tags=45%, list=11%, signal=40%	GRIN2D/GRIN2B/NEFL/CAMK2D/ACTN2/CAMK2G/CAMK2A/DLG1/GRIN1
REACTOME_NONSENSE_MEDIATED_DECAY_NMD	REACTOME_NONSENSE_MEDIATED_DECAY_NMD	116	0.353368	1.62769	0.00152485	0.0079525	0.0053169	8170	tags=39%, list=21%, signal=31%	NCBP2/PPP2R1A/RPL41/EIF4G1/RPS3/FAU/RPS2/RPL36/RPL18/RPL8/RPL13A/SMG9/RPS19/RPS15/RPL19/RPS9/RPL3/EIF4A3/RPLP0/RPL10/RPS16/RPS27A/RPS5/RPS17/RPSA/RPL18A/UPF1/GSPT1/RPL27A/RPL39L/MAGOHB/RPS26/RPL9/RPL13/RPL11/RPLP1/RNPS1/RPS28/RPL5/RPS7/RPS14/RPL15/RPL35/RPL7A/MAGOH
BIOCARTA_IL10_PATHWAY	BIOCARTA_IL10_PATHWAY	13	0.571049	1.62698	0.0341836	0.098109	0.0655939	9211	tags=46%, list=23%, signal=35%	STAT3/BLVRA/BLVRB/JAK1/STAT5A/IL10RB
KEGG_INSULIN_SIGNALING_PATHWAY	KEGG_INSULIN_SIGNALING_PATHWAY	136	0.34225	1.62517	0.00114838	0.00626466	0.00418844	9378	tags=43%, list=24%, signal=33%	FLOT2/FASN/PPP1CA/MAP2K2/AKT2/BAD/PTPRF/CALM3/FLOT1/PHKG1/CBLC/EXOC7/MKNK2/HK1/CRK/HK2/PPP1R3A/SREBF1/IKBKB/ACACA/CALM2/PRKCZ/GYS1/PRKX/TSC2/EIF4EBP1/PPP1CB/GRB2/MAPK10/SOCS3/SHC1/CALML6/HK3/AKT1/PRKACA/ELK1/RHEB/LIPE/HRAS/IRS1/SHC2/SLC2A4/GCK/RHOQ/CALML3/SOCS1/SH2B2/ARAF/MAP2K1/CRKL/MTOR/PRKAR1A/PYGB/PIK3CD/PPP1R3B/TRIP10/PRKAR1B/GYS2
REACTOME_VOLTAGE_GATED_POTASSIUM_CHANNELS	REACTOME_VOLTAGE_GATED_POTASSIUM_CHANNELS	43	0.42041	1.62384	0.0131227	0.0452071	0.0302246	4594	tags=26%, list=12%, signal=23%	KCNH3/KCND2/KCNG1/KCNA4/KCNH8/KCND3/KCNB2/KCNC1/KCNH2/KCNA1/KCNS2
REACTOME_GLUTAMATE_AND_GLUTAMINE_METABOLISM	REACTOME_GLUTAMATE_AND_GLUTAMINE_METABOLISM	14	0.562261	1.62377	0.0263198	0.0797023	0.0532875	7628	tags=50%, list=19%, signal=40%	GLS/GOT2/PYCR3/OAT/PYCR2/GLS2/GLUD1
REACTOME_PTEN_REGULATION	REACTOME_PTEN_REGULATION	139	0.339805	1.62345	0.00171782	0.00877605	0.00586751	7346	tags=33%, list=19%, signal=27%	GATAD2A/PSMD3/PSMB3/CBX6/AKT2/PSMD2/PSMC3/PSMB6/SEM1/PSMB4/CBX2/PSMB5/LAMTOR4/STUB1/PSMC4/UBB/CHD4/CHD3/RPS27A/PSME1/MKRN1/TP53/MTA2/ATN1/MBD3/PSMD8/MAF1/PSMA7/PSMC2/HDAC3/PSMD4/SALL4/TNKS/AKT1/PSMD7/KDM1A/MLST8/RHEB/RRAGC/SNAI1/PSME2/HDAC7/PSMD11/MOV10/LAMTOR2/PSMA5
PID_LKB1_PATHWAY	PID_LKB1_PATHWAY	47	0.416261	1.62281	0.00924817	0.0341017	0.0227998	6149	tags=43%, list=16%, signal=36%	SFN/YWHAH/CTSD/BRSK1/ETV4/YWHAG/SMARCD3/MYC/STK11/YWHAE/CDC37/TP53/TSC2/YWHAQ/MARK4/EZR/MARK2/PRKACA/MLST8/HSP90AA1
KEGG_TGF_BETA_SIGNALING_PATHWAY	KEGG_TGF_BETA_SIGNALING_PATHWAY	85	0.371518	1.62264	0.00362086	0.0163811	0.0109521	3425	tags=24%, list=9%, signal=22%	THBS1/PPP2R1A/TGFB3/SMAD6/SMURF1/COMP/RHOA/BMP8A/BMPR1B/THBS4/SMAD3/BMPR1A/INHBC/INHBA/LEFTY1/TGFB1/ID4/ID1/MYC/THBS2
KEGG_ADHERENS_JUNCTION	KEGG_ADHERENS_JUNCTION	73	0.380289	1.62249	0.00388097	0.0173329	0.0115885	6609	tags=33%, list=17%, signal=27%	ACTN3/ACTG1/NECTIN2/RAC3/PTPRF/FGFR1/ACTN4/RHOA/ACTN1/ACTB/SMAD3/PTPN6/ERBB2/ACTN2/SRC/CTNNA1/VCL/TCF7/CTNNA2/NECTIN4/CTNNA3/SNAI1/RAC2/IQGAP1
REACTOME_SUPPRESSION_OF_PHAGOSOMAL_MATURATION	REACTOME_SUPPRESSION_OF_PHAGOSOMAL_MATURATION	13	0.568771	1.6205	0.0359986	0.102925	0.0688137	3209	tags=38%, list=8%, signal=35%	KPNB1/HGS/UBB/RPS27A/RAB7A
KEGG_NUCLEOTIDE_EXCISION_REPAIR	KEGG_NUCLEOTIDE_EXCISION_REPAIR	44	0.41774	1.62012	0.0122063	0.042903	0.0286842	4258	tags=34%, list=11%, signal=30%	DDB1/POLD4/ERCC1/POLD2/RAD23A/LIG1/CETN2/GTF2H4/POLE4/ERCC3/RPA1/POLD1/XPC/ERCC2/ERCC5
REACTOME_METABOLIC_DISORDERS_OF_BIOLOGICAL_OXIDATION_ENZYMES	REACTOME_METABOLIC_DISORDERS_OF_BIOLOGICAL_OXIDATION_ENZYMES	36	0.439951	1.61844	0.0156635	0.052593	0.0351628	3815	tags=28%, list=10%, signal=25%	AHCY/CYP19A1/GGT1/CYP27B1/CYP1B1/OPLAH/GSS/CYP24A1/CYP26C1/FDXR
REACTOME_SLC_MEDIATED_TRANSMEMBRANE_TRANSPORT	REACTOME_SLC_MEDIATED_TRANSMEMBRANE_TRANSPORT	250	0.314111	1.61807	0.000145816	0.00109874	0.000734597	10071	tags=37%, list=26%, signal=28%	SLC5A6/BSG/SLC25A29/SLC2A6/SLC9A2/SLC25A22/SLC28A3/RHBG/SLC39A7/SLC6A6/SLC26A11/SLC39A1/SLC22A3/SLC29A4/SLC3A2/SLC2A12/SLC29A2/SLC12A3/SLC22A18/SLC43A2/SLC7A10/SLC9A1/SLC16A3/SLC35B2/HEPH/SLC4A9/SRI/SLC41A1/SLC7A3/SLC2A1/ARL2/SLC6A15/SLC5A7/RHCG/SLC4A2/SLC7A5/RUNX1/SLC24A5/SLC34A2/CTNS/SLC12A5/SLC28A2/SLC14A2/SLC24A3/SLC9A4/SLC18A2/SLC47A2/SLC12A7/SLC12A4/SLC20A2/SLC2A2/SLC13A2/SLC2A4/SLC6A20/SLC…
BIOCARTA_MAPK_PATHWAY	BIOCARTA_MAPK_PATHWAY	81	0.371625	1.61778	0.00300955	0.0140384	0.00938579	9753	tags=44%, list=25%, signal=33%	MAP2K2/NFKB1/TGFB3/RPS6KA4/MAPK4/MAPK12/MKNK2/TRADD/MAP3K10/TGFB1/MYC/IKBKB/MAP4K2/MAP3K14/DAXX/RPS6KA1/MAP3K6/GRB2/MAPK10/MAP2K3/MAP4K4/SHC1/MAP3K12/ELK1/MAP3K1/HRAS/MAPKAPK3/MAP3K9/RELA/MAP2K1/MAP3K7/CEBPA/FOS/PAK2/MAP2K7/MAP3K11
PID_IL8_CXCR2_PATHWAY	PID_IL8_CXCR2_PATHWAY	34	0.444271	1.61666	0.00731243	0.0289033	0.0193243	6667	tags=38%, list=17%, signal=32%	PPP2R1A/CXCL8/PLCB3/VASP/FGR/GNB1/DNM1/PIK3R6/RAB7A/GNA15/AKT1/RAC2/PLD2
PID_P75_NTR_PATHWAY	PID_P75_NTR_PATHWAY	68	0.384828	1.61551	0.00546361	0.0228801	0.0152973	3691	tags=25%, list=9%, signal=23%	APP/MMP7/IRAK1/RHOC/BAD/RHOA/SQSTM1/E2F1/NDN/BEX3/FURIN/MMP3/ARHGDIA/YWHAE/IKBKB/PRKCZ/TP53
REACTOME_DEFECTIVE_CHST14_CAUSES_EDS_MUSCULOCONTRACTURAL_TYPE	REACTOME_DEFECTIVE_CHST14_CAUSES_EDS_MUSCULOCONTRACTURAL_TYPE	8	0.677878	1.61489	0.0241538	0.0757919	0.0506731	10036	tags=62%, list=26%, signal=47%	VCAN/BGN/BCAN/CSPG5/DCN
BIOCARTA_SET_PATHWAY	BIOCARTA_SET_PATHWAY	10	0.623456	1.61439	0.030665	0.0899701	0.0601524	4217	tags=40%, list=11%, signal=36%	SET/HMGB2/ANP32A/DFFA
PID_RAC1_PATHWAY	PID_RAC1_PATHWAY	54	0.401605	1.61431	0.00969301	0.0353944	0.0236641	7494	tags=39%, list=19%, signal=32%	BCAR1/CFL1/ARPC5/STAT3/CRK/NOXA1/CYBA/IQGAP3/BRK1/ARHGDIA/LIMK1/ACTR3/CTNNA1/NCF2/MAP2K3/MAP3K1/IQGAP1/STAT5A/ARPC1B/PIP5K1C/RACGAP1
REACTOME_GLUTATHIONE_CONJUGATION	REACTOME_GLUTATHIONE_CONJUGATION	35	0.441042	1.61144	0.0183703	0.0598963	0.0400456	4417	tags=29%, list=11%, signal=25%	GSTK1/GSTM2/GGT1/GSTM5/GGT7/OPLAH/GSS/AKR1A1/GSTP1/GGT6
REACTOME_THE_CANONICAL_RETINOID_CYCLE_IN_RODS_TWILIGHT_VISION	REACTOME_THE_CANONICAL_RETINOID_CYCLE_IN_RODS_TWILIGHT_VISION	23	0.493999	1.61096	0.0160184	0.0534659	0.0357463	4068	tags=30%, list=10%, signal=27%	RBP1/STRA6/RDH10/ABCA4/RDH5/DHRS9/RDH8
REACTOME_CYTOSOLIC_SULFONATION_OF_SMALL_MOLECULES	REACTOME_CYTOSOLIC_SULFONATION_OF_SMALL_MOLECULES	23	0.493679	1.60992	0.0163294	0.0544234	0.0363865	2295	tags=26%, list=6%, signal=25%	SULT2B1/PAPSS2/SULT1A2/PODXL2/SULT1A3/SLC35B2
REACTOME_PHASE_I_FUNCTIONALIZATION_OF_COMPOUNDS	REACTOME_PHASE_I_FUNCTIONALIZATION_OF_COMPOUNDS	103	0.35588	1.60934	0.00551671	0.0230169	0.0153887	4385	tags=25%, list=11%, signal=22%	ARNT2/CBR3/POR/CYP19A1/ADH1C/CYP4F11/CYP3A4/CYP27B1/ALDH1B1/CYP1B1/CYP1A2/ALDH3A1/CYP26A1/CYP24A1/AOC3/CYP26C1/PTGIS/HSP90AB1/CYP2S1/AOC2/PAOX/FDXR/CYP51A1/ALDH1A1/CYP2A6/CYB5R3
PID_THROMBIN_PAR1_PATHWAY	PID_THROMBIN_PAR1_PATHWAY	43	0.416477	1.60865	0.0146055	0.0497071	0.0332333	4656	tags=33%, list=12%, signal=29%	PKN1/RHOA/GNA12/PLCB3/VASP/ZYX/GNB1/ARHGDIA/SNX1/DNM1/GNA11/GNA15/GNAZ/DNM2
REACTOME_RESOLUTION_OF_ABASIC_SITES_AP_SITES	REACTOME_RESOLUTION_OF_ABASIC_SITES_AP_SITES	37	0.432119	1.60852	0.0215611	0.0689038	0.0460678	3963	tags=24%, list=10%, signal=22%	POLD4/POLD2/PARP1/LIG1/POLE4/RPA1/POLD1/XRCC1/PNKP
REACTOME_MITOCHONDRIAL_FATTY_ACID_BETA_OXIDATION	REACTOME_MITOCHONDRIAL_FATTY_ACID_BETA_OXIDATION	37	0.431554	1.60642	0.0218544	0.0697423	0.0466285	9383	tags=49%, list=24%, signal=37%	ACADVL/ACOT11/ACBD7/HADH/ECI1/HADHA/ACADS/MECR/PCTP/ACOT2/DBI/ACSM6/ACOT1/NDUFAB1/ACOT9/THEM5/ACSF2/MCAT
REACTOME_EXTRA_NUCLEAR_ESTROGEN_SIGNALING	REACTOME_EXTRA_NUCLEAR_ESTROGEN_SIGNALING	75	0.372651	1.60443	0.0090115	0.0335032	0.0223996	7863	tags=37%, list=20%, signal=30%	GNB2/AKT2/MMP7/GNB3/CAV2/SPHK1/MMP9/GNG10/MMP2/MMP3/GNB1/SRC/BTC/PRKCZ/PRMT1/CAV1/HBEGF/HSPB1/SHC1/AKT1/ELK1/HSP90AA1/EREG/HRAS/GNG3/NOS3/GNGT1/ZDHHC7
PID_RHOA_PATHWAY	PID_RHOA_PATHWAY	45	0.411907	1.60277	0.0116865	0.0414518	0.0277139	4911	tags=38%, list=13%, signal=33%	PKN1/MSN/RHOA/CCN1/MAPK12/CFL1/MRTFA/SLC9A1/PPP1R12A/TLN1/CIT/LIMK1/PRKCZ/VCL/MAP2K3/EZR/ITGB1
REACTOME_REGULATION_OF_FZD_BY_UBIQUITINATION	REACTOME_REGULATION_OF_FZD_BY_UBIQUITINATION	21	0.499909	1.60125	0.0403217	0.113983	0.0762073	4174	tags=38%, list=11%, signal=34%	RSPO1/FZD8/RSPO3/LRP5/UBB/RPS27A/ZNRF3/FZD6
REACTOME_DERMATAN_SULFATE_BIOSYNTHESIS	REACTOME_DERMATAN_SULFATE_BIOSYNTHESIS	11	0.59247	1.59945	0.063523	0.158491	0.105964	10036	tags=55%, list=26%, signal=41%	VCAN/UST/BGN/BCAN/CSPG5/DCN
BIOCARTA_PDZS_PATHWAY	BIOCARTA_PDZS_PATHWAY	17	0.532467	1.59864	0.0340961	0.0979828	0.0655095	7953	tags=53%, list=20%, signal=42%	ADD1/SPTAN1/GUK1/SPTBN1/NCAM1/DLG1/GRIN1/ANK1/PCLO
HALLMARK_BILE_ACID_METABOLISM	HALLMARK_BILE_ACID_METABOLISM	112	0.348511	1.59796	0.00322183	0.0148745	0.00994485	9126	tags=45%, list=23%, signal=34%	RBP1/PRDX5/CH25H/ABCD1/ABCA9/ABCA3/IDH2/SOD1/PFKM/DHCR24/SULT2B1/GSTK1/DIO2/HSD3B7/ABCA4/SLC22A18/RETSAT/SLC35B2/KLF1/SOAT2/HAO1/PEX6/PAOX/HSD17B4/FDXR/ALDH1A1/OPTN/ABCA6/PEX11G/ABCA8/TFCP2L1/FADS1/LIPE/PEX16/ALDH9A1/CYP8B1/CAT/ISOC1/SLC27A5/AQP9/SLC29A1/SLCO1A2/ABCG8/BCAR3/PEX26/ABCG4/PEX13/ABCA1/ABCA2/BMP6
REACTOME_G_ALPHA_Z_SIGNALLING_EVENTS	REACTOME_G_ALPHA_Z_SIGNALLING_EVENTS	48	0.407103	1.59648	0.011003	0.0394491	0.026375	4492	tags=29%, list=11%, signal=26%	RGS16/GNB2/RGS17/GNB3/ADCY2/RGS19/GNG10/RGS4/RGS20/GNB1/ADRA2A/ADCY6/ADRA2C/GNAZ
REACTOME_THE_CITRIC_ACID_TCA_CYCLE_AND_RESPIRATORY_ELECTRON_TRANSPORT	REACTOME_THE_CITRIC_ACID_TCA_CYCLE_AND_RESPIRATORY_ELECTRON_TRANSPORT	175	0.32436	1.59644	0.000884564	0.00508399	0.00339906	9309	tags=36%, list=24%, signal=28%	NDUFA1/BSG/NDUFV1/ATP5ME/ETFB/NDUFA6/COX5B/NDUFB9/ATP5F1D/HAGH/IDH2/NDUFB2/NDUFS3/NDUFS8/NDUFB7/TACO1/ATP5MC2/PDP1/NDUFS5/COX4I1/ECSIT/LDHAL6A/IDH3G/SLC16A3/ATP5F1B/NDUFA11/COX6B1/MT-CO1/MDH2/NDUFB10/NDUFA13/TRAP1/VDAC1/SUCLG2/NDUFS7/UQCR11/MT-ND5/COX8A/UQCRC1/ACO2/MT-ND6/LDHB/COX6C/NDUFAB1/NDUFS6/ACAD9/SUCLG1/CYC1/LDHA/DLD/NDUFA4/NDUFB11/MT-CO2/ATP5MC3/NDUFAF7/PDHA2/SURF1/COX14/ATP5PD/COX7A2L/MT…
REACTOME_REGULATION_OF_INNATE_IMMUNE_RESPONSES_TO_CYTOSOLIC_DNA	REACTOME_REGULATION_OF_INNATE_IMMUNE_RESPONSES_TO_CYTOSOLIC_DNA	15	0.538542	1.59489	0.0392075	0.111393	0.0744752	2860	tags=33%, list=7%, signal=31%	DDX41/UBB/TRIM21/IRF3/RPS27A
REACTOME_CYTOSOLIC_IRON_SULFUR_CLUSTER_ASSEMBLY	REACTOME_CYTOSOLIC_IRON_SULFUR_CLUSTER_ASSEMBLY	13	0.55907	1.59286	0.0503018	0.137536	0.0919544	6990	tags=38%, list=18%, signal=32%	CIAO1/CIAO3/POLD1/ERCC2/NDOR1
REACTOME_INTEGRATION_OF_ENERGY_METABOLISM	REACTOME_INTEGRATION_OF_ENERGY_METABOLISM	108	0.349225	1.59184	0.00266855	0.0126841	0.00848034	4675	tags=24%, list=12%, signal=21%	AHCYL1/FASN/PPP2R1A/GNB2/KCNJ11/GNB3/ITPR3/TKT/ADCY2/PLCB3/GNG10/PPP2R5D/TALDO1/GNB1/SLC2A1/STK11/ADRA2A/GNA11/ACACA/AGPAT1/ADCY6/GNA15/PPP2CB/ADRA2C/MARCKS/ADIPOQ
REACTOME_MITOCHONDRIAL_TRANSLATION	REACTOME_MITOCHONDRIAL_TRANSLATION	96	0.356752	1.58999	0.00313521	0.0145342	0.00971733	1827	tags=17%, list=5%, signal=16%	GADD45GIP1/MRPS34/TUFM/MRPS5/AURKAIP1/MRPS25/MRPL28/MRPL17/MRPL51/MRPL34/MRPS12/MRPS18A/MRPL55/MRPS11/MRPL20/MRPS26
BIOCARTA_MALATEX_PATHWAY	BIOCARTA_MALATEX_PATHWAY	8	0.667289	1.58966	0.0294237	0.0876873	0.0586262	86	tags=25%, list=0%, signal=25%	SLC25A11/SLC25A1
KEGG_GLYOXYLATE_AND_DICARBOXYLATE_METABOLISM	KEGG_GLYOXYLATE_AND_DICARBOXYLATE_METABOLISM	16	0.534755	1.58798	0.0425509	0.119238	0.0797203	5489	tags=50%, list=14%, signal=43%	PGP/HAO1/GRHPR/HYI/MDH2/MTHFD1L/MDH1/ACO2
REACTOME_MITOTIC_PROMETAPHASE	REACTOME_MITOTIC_PROMETAPHASE	202	0.315261	1.58784	0.000834073	0.00481837	0.00322148	8213	tags=42%, list=21%, signal=33%	MZT2B/PPP2R1A/TUBB/TUBA1C/TUBB4B/TUBA1A/NUDC/NINL/TUBG1/ERCC6L/CENPI/PPP2R5B/BUB1/RCC2/CCNB2/TUBA1B/KIF2C/DCTN1/CETN2/RANBP2/BUB1B/TUBGCP2/MAD1L1/YWHAG/HAUS5/CENPM/PPP2R5D/TUBB2B/INCENP/CSNK1E/SEC13/CEP131/DYNC1LI2/MAPRE1/KIF2B/CDCA5/DYNC1H1/ACTR1A/YWHAE/NUMA1/TUBB6/CEP250/CENPF/CEP72/RANGAP1/TUBA4A/HAUS4/PPP2CB/NEK9/CKAP5/B9D2/HAUS7/MZT2A/HAUS8/CENPO/TUBGCP6/CLIP1/SMC1A/CENPS/PAFAH1B1/CDC20/PRKA…
PID_NECTIN_PATHWAY	PID_NECTIN_PATHWAY	30	0.456553	1.58648	0.0225623	0.0717978	0.0480027	8093	tags=40%, list=21%, signal=32%	NECTIN2/CRK/VAV2/TLN1/ITGAV/ITGB3/SRC/CTNNA1/CLDN1/IQGAP1/PIP5K1C/NECTIN1
BIOCARTA_PRION_PATHWAY	BIOCARTA_PRION_PATHWAY	12	0.578081	1.58638	0.0569106	0.148059	0.0989899	9667	tags=58%, list=25%, signal=44%	LAMB1/LAMC1/DNAJB6/RPSA/HSPA5/BCL2/APLP1
PID_P73PATHWAY	PID_P73PATHWAY	79	0.364397	1.58625	0.00624557	0.0253537	0.016951	4915	tags=28%, list=13%, signal=24%	FLOT2/FASN/SFN/YAP1/TUBA1A/HAGH/RAD51/BUB1/BBC3/GDF15/AEN/CDK2/MYC/JAK1/TP53I3/ABL1/BIN1/S100A2/AFP/HSF1/WT1/CDK6
REACTOME_SLBP_DEPENDENT_PROCESSING_OF_REPLICATION_DEPENDENT_HISTONE_PRE_MRNAS	REACTOME_SLBP_DEPENDENT_PROCESSING_OF_REPLICATION_DEPENDENT_HISTONE_PRE_MRNAS	11	0.587074	1.58488	0.067085	0.163929	0.1096	3225	tags=36%, list=8%, signal=33%	SNRPG/NCBP2/SNRPF/LSM10
KEGG_GLYCOSAMINOGLYCAN_BIOSYNTHESIS_CHONDROITIN_SULFATE	KEGG_GLYCOSAMINOGLYCAN_BIOSYNTHESIS_CHONDROITIN_SULFATE	22	0.489376	1.58487	0.0295807	0.0879226	0.0587835	3878	tags=27%, list=10%, signal=25%	B3GAT3/CHPF2/CHST3/XYLT1/CHST12/UST
REACTOME_TRANSCRIPTION_COUPLED_NUCLEOTIDE_EXCISION_REPAIR_TC_NER	REACTOME_TRANSCRIPTION_COUPLED_NUCLEOTIDE_EXCISION_REPAIR_TC_NER	78	0.366355	1.58449	0.00714778	0.028401	0.0189884	4479	tags=28%, list=11%, signal=25%	POLR2E/DDB1/POLD4/ERCC1/PRPF19/POLD2/LIG1/POLR2L/GTF2H4/UBB/POLE4/ERCC3/RPA1/POLD1/XRCC1/RPS27A/UVSSA/HMGN1/COPS7A/ERCC2/ERCC5/XAB2
REACTOME_MET_INTERACTS_WITH_TNS_PROTEINS	REACTOME_MET_INTERACTS_WITH_TNS_PROTEINS	5	0.777399	1.58435	0.0227534	0.0723039	0.0483411	4911	tags=60%, list=13%, signal=52%	HGF/TNS3/ITGB1
REACTOME_FATTY_ACID_METABOLISM	REACTOME_FATTY_ACID_METABOLISM	177	0.321136	1.58431	0.00136073	0.00729935	0.00488021	9682	tags=37%, list=25%, signal=28%	FASN/SLC25A1/CBR1/ABCD1/PTGS2/ACADVL/SLC25A20/PTGES2/OLAH/MORC2/ACOT11/ACBD7/TECR/CYP4F11/GGT1/CYP1B1/HADH/CYP1A2/ECI1/PTGDS/HADHA/PON1/PTGIS/CPT1B/ACADS/ACACA/MECR/HSD17B4/PCTP/ELOVL2/THRSP/ABCC1/ACOT4/ACOT2/PTGR1/DBI/FADS1/PRXL2B/ACSM6/ACSL4/ACOT1/NDUFAB1/GPX4/DPEP3/CYP8B1/ACSBG1/HACD3/ACBD4/ACLY/CPT1A/HPGD/ACOT9/SCD/THEM5/FAAH/AWAT1/ACOX3/CRAT/HACD1/ACSF2/MCAT/ACOX1/ELOVL6/PON2/GPX1
PID_HIF1_TFPATHWAY	PID_HIF1_TFPATHWAY	66	0.38102	1.58415	0.00616008	0.0251881	0.0168403	7946	tags=38%, list=20%, signal=30%	PKM/ALDOA/ENO1/PFKL/PGM1/PGK1/BHLHE41/HK1/FURIN/HK2/SMAD3/PFKFB3/SLC2A1/NPM1/CXCL12/CA9/AKT1/TFRC/HDAC7/ADM/GCK/ITGB2/NDRG1/LDHA/TF
REACTOME_RETINOID_CYCLE_DISEASE_EVENTS	REACTOME_RETINOID_CYCLE_DISEASE_EVENTS	13	0.555647	1.5831	0.056338	0.147257	0.0984537	2602	tags=31%, list=7%, signal=29%	RBP1/STRA6/ABCA4/RDH5
REACTOME_CROSS_PRESENTATION_OF_PARTICULATE_EXOGENOUS_ANTIGENS_PHAGOSOMES	REACTOME_CROSS_PRESENTATION_OF_PARTICULATE_EXOGENOUS_ANTIGENS_PHAGOSOMES	8	0.664518	1.58306	0.0320702	0.0928716	0.0620923	4491	tags=50%, list=11%, signal=44%	ITGB5/CYBA/ITGAV/NCF2
REACTOME_RUNX2_REGULATES_GENES_INVOLVED_IN_CELL_MIGRATION	REACTOME_RUNX2_REGULATES_GENES_INVOLVED_IN_CELL_MIGRATION	8	0.664484	1.58298	0.0320702	0.0928716	0.0620923	8085	tags=62%, list=21%, signal=50%	AKT2/MMP13/AKT1/ITGA5/ITGBL1
REACTOME_HEMOSTASIS	REACTOME_HEMOSTASIS	674	0.281298	1.58257	6.43411e-07	9.66403e-06	6.4612e-06	8263	tags=33%, list=21%, signal=27%	CD63/KIF26B/PPIA/BSG/APP/SIRPA/THBS1/PPP2R1A/ALDOA/CHID1/TGFB3/TUBA1C/GNB2/TUBB4B/BCAR1/PLAT/GPC1/RARRES2/KIF23/CBX5/AAMP/CD99L2/FLNA/APLP2/KIF1C/TUBA1A/GNB3/TAGLN2/ITPR3/ACTN4/RHOA/SOD1/COL1A1/L1CAM/CDK5/PPP2R5B/EHD2/SELE/CLU/KIF20A/GNA12/KIF5A/WDR1/PFN1/ACTN1/SDC4/SLC3A2/CFL1/TUBA1B/KIF2C/PSAP/ITGA2B/ACTB/SCG3/ITGA3/H3C14/HMG20B/CRK/CAPZB/HGF/MAFF/C1QBP/KIF18B/KIFC1/H3-3B/FGR/SLC7A10/ANXA5/PSG4…
REACTOME_DUAL_INCISION_IN_TC_NER	REACTOME_DUAL_INCISION_IN_TC_NER	65	0.380803	1.58254	0.00799672	0.0306927	0.0205206	4479	tags=29%, list=11%, signal=26%	POLR2E/DDB1/POLD4/ERCC1/PRPF19/POLD2/POLR2L/GTF2H4/UBB/POLE4/ERCC3/RPA1/POLD1/RPS27A/UVSSA/HMGN1/ERCC2/ERCC5/XAB2
REACTOME_ACYL_CHAIN_REMODELING_OF_DAG_AND_TAG	REACTOME_ACYL_CHAIN_REMODELING_OF_DAG_AND_TAG	7	0.698694	1.58217	0.0250333	0.0776974	0.0519471	2910	tags=43%, list=7%, signal=40%	DGAT1/PNPLA2/MGLL
REACTOME_UB_SPECIFIC_PROCESSING_PROTEASES	REACTOME_UB_SPECIFIC_PROCESSING_PROTEASES	221	0.311483	1.58186	0.000564262	0.00350215	0.00234148	4835	tags=24%, list=12%, signal=21%	VDAC3/H2BC13/PSMD3/FKBP8/PSMB3/USP5/KEAP1/PSMD2/PSMC3/H2AC12/HGS/AXIN1/PSMB6/USP22/SEM1/PSMB4/H2AC4/H2BC11/ADRM1/H2BC5/CLSPN/PSMB5/H2BC15/TADA3/PSMC4/SIAH2/H2BC12/H2BC7/SMAD3/UBB/USP17L10/MUL1/USP11/RPS27A/PSME1/MYC/PTRH2/USP17L3/H2AC6/TP53/CFTR/H2BC18/RNF123/PSMD8/CCNA1/H2BC4/VDAC1/PSMA7/H2BC8/OTUB1/H2BC10/PSMC2/PSMD4
KEGG_NOTCH_SIGNALING_PATHWAY	KEGG_NOTCH_SIGNALING_PATHWAY	47	0.405748	1.58182	0.0130075	0.0448789	0.0300052	7026	tags=34%, list=18%, signal=28%	CTBP1/DVL1/NOTCH2/NCOR2/RBPJL/RFNG/LFNG/DTX2/NUMBL/DTX1/JAG1/DVL2/HES1/DVL3/CTBP2/NOTCH3
KEGG_ARACHIDONIC_ACID_METABOLISM	KEGG_ARACHIDONIC_ACID_METABOLISM	58	0.386555	1.58091	0.012333	0.0432136	0.0288918	3309	tags=19%, list=8%, signal=17%	CBR1/PTGS2/CBR3/PTGES2/GGT1/GGT7/GPX7/PTGDS/PTGIS/PLA2G10/PLA2G4E
REACTOME_NECTIN_NECL_TRANS_HETERODIMERIZATION	REACTOME_NECTIN_NECL_TRANS_HETERODIMERIZATION	7	0.697957	1.5805	0.0253296	0.0780761	0.0522003	9311	tags=71%, list=24%, signal=54%	NECTIN2/CADM3/NECTIN4/NECTIN1/CADM1
REACTOME_PROCESSIVE_SYNTHESIS_ON_THE_C_STRAND_OF_THE_TELOMERE	REACTOME_PROCESSIVE_SYNTHESIS_ON_THE_C_STRAND_OF_THE_TELOMERE	13	0.553742	1.57768	0.056338	0.147257	0.0984537	4343	tags=46%, list=11%, signal=41%	POLD4/POLD2/LIG1/RPA1/POLD1/WRN
BIOCARTA_IRES_PATHWAY	BIOCARTA_IRES_PATHWAY	7	0.696707	1.57767	0.0259221	0.0790651	0.0528616	655	tags=29%, list=2%, signal=28%	EIF3A/EIF4G1
KEGG_AMYOTROPHIC_LATERAL_SCLEROSIS_ALS	KEGG_AMYOTROPHIC_LATERAL_SCLEROSIS_ALS	53	0.393903	1.57249	0.0085261	0.0323389	0.0216212	7392	tags=40%, list=19%, signal=32%	BCL2L1/CCS/BAD/SOD1/GRIN2D/NEFM/TOMM40/MAPK12/GRIN2B/NEFL/TNFRSF1A/TP53/DAXX/GRIN1/MAP2K3/CHP1/PRPH2/BID/CAT/PRPH/APAF1
PID_TNF_PATHWAY	PID_TNF_PATHWAY	46	0.402928	1.57229	0.014486	0.0496004	0.0331619	9803	tags=48%, list=25%, signal=36%	NFKB1/SMPD1/SQSTM1/TNIK/NRK/TRADD/TNFRSF1A/IKBKB/PRKCZ/MAP4K2/MAP2K3/CAV1/MAP4K4/MAP3K1/FADD/RELA/RACK1/RFFL/MAP3K7/MAP2K7/IKBKG/SMPD2
REACTOME_BUDDING_AND_MATURATION_OF_HIV_VIRION	REACTOME_BUDDING_AND_MATURATION_OF_HIV_VIRION	28	0.458298	1.57201	0.0294634	0.0876897	0.0586278	4247	tags=32%, list=11%, signal=29%	CHMP2A/PPIA/CHMP6/CHMP4B/VPS28/UBB/RPS27A/CHMP7/VPS4A
REACTOME_DOWNREGULATION_OF_ERBB2_ERBB3_SIGNALING	REACTOME_DOWNREGULATION_OF_ERBB2_ERBB3_SIGNALING	13	0.551685	1.57182	0.056338	0.147257	0.0984537	2860	tags=38%, list=7%, signal=36%	AKT2/UBB/NRG1/ERBB2/RPS27A
REACTOME_TRAFFICKING_OF_AMPA_RECEPTORS	REACTOME_TRAFFICKING_OF_AMPA_RECEPTORS	31	0.448382	1.57138	0.0254363	0.0780761	0.0522003	5467	tags=39%, list=14%, signal=33%	CACNG4/GRIP1/AP2A1/CAMK2D/AP2S1/CAMK2G/CAMK2A/DLG1/GRIA4/PICK1/AP2M1/CACNG8
BIOCARTA_G2_PATHWAY	BIOCARTA_G2_PATHWAY	24	0.477004	1.56974	0.0213503	0.068327	0.0456822	4084	tags=29%, list=10%, signal=26%	YWHAH/CDC34/CDC25C/PRKDC/TP53/RPS6KA1/YWHAQ
REACTOME_TRANSFERRIN_ENDOCYTOSIS_AND_RECYCLING	REACTOME_TRANSFERRIN_ENDOCYTOSIS_AND_RECYCLING	31	0.447766	1.56922	0.0254363	0.0780761	0.0522003	10212	tags=55%, list=26%, signal=41%	ATP6V1G2/ATP6AP1/ATP6V1G3/ATP6V1E2/TFRC/ATP6V0A2/HFE/ATP6V1C2/TF/ATP6V1B2/ATP6V0D2/TCIRG1/ATP6V0B/ATP6V0E1/ATP6V0D1/ATP6V1H/ATP6V0C
REACTOME_LDL_CLEARANCE	REACTOME_LDL_CLEARANCE	19	0.505132	1.56883	0.0427301	0.119591	0.0799565	9196	tags=58%, list=23%, signal=44%	AP2A1/LDLR/SOAT2/AP2S1/LSR/NCEH1/AP2M1/CLTA/AP2B1/LDLRAP1/AP2A2
REACTOME_GALACTOSE_CATABOLISM	REACTOME_GALACTOSE_CATABOLISM	5	0.769339	1.56793	0.0281071	0.0844338	0.0564509	2938	tags=40%, list=7%, signal=37%	GALK1/GALE
REACTOME_METABOLISM_OF_NITRIC_OXIDE_ENOS_ACTIVATION_AND_REGULATION	REACTOME_METABOLISM_OF_NITRIC_OXIDE_ENOS_ACTIVATION_AND_REGULATION	15	0.529368	1.56772	0.0466166	0.129344	0.086477	7331	tags=60%, list=19%, signal=49%	NOSIP/DDAH2/SPR/CYGB/CAV1/DNM2/AKT1/HSP90AA1/NOS3
KEGG_HOMOLOGOUS_RECOMBINATION	KEGG_HOMOLOGOUS_RECOMBINATION	28	0.456902	1.56722	0.0306847	0.0899701	0.0601524	2762	tags=29%, list=7%, signal=27%	POLD4/SEM1/POLD2/RAD51/RAD54L/EME1/RPA1/POLD1
REACTOME_BIOTIN_TRANSPORT_AND_METABOLISM	REACTOME_BIOTIN_TRANSPORT_AND_METABOLISM	11	0.580494	1.56712	0.0730216	0.172633	0.115419	3480	tags=36%, list=9%, signal=33%	SLC5A6/HLCS/MCCC2/ACACA
REACTOME_AKT_PHOSPHORYLATES_TARGETS_IN_THE_CYTOSOL	REACTOME_AKT_PHOSPHORYLATES_TARGETS_IN_THE_CYTOSOL	14	0.542332	1.56622	0.0405255	0.114273	0.0764008	5825	tags=43%, list=15%, signal=37%	AKT2/BAD/MKRN1/TSC2/GSK3A/AKT1
REACTOME_SIGNALING_BY_NTRKS	REACTOME_SIGNALING_BY_NTRKS	134	0.329872	1.5658	0.00247833	0.0118802	0.00794286	7669	tags=38%, list=20%, signal=31%	MAP2K2/PPP2R1A/DUSP3/RHOA/LYL1/NTRK2/CDK5/JUND/MAPK12/RRAD/GRIN2B/AP2A1/FURIN/STAT3/CRK/PPP2R5D/CHD4/ID4/DNAL4/SRC/ID1/DNM1/PTPRS/AP2S1/JUNB/TRIB1/RALA/NELFB/ADCYAP1/VGF/RPS6KA1/PPP2CB/PTPN11/GRB2/DNM2/ADCYAP1R1/AP2M1/SH3GL3/DOCK3/SHC1/FOSL1/ASCL1/ELK1/HRAS/NTF4/IRS1/SHC2/EGR3/MAPKAPK3/RALB/CLTA
REACTOME_DOWNSTREAM_SIGNALING_EVENTS_OF_B_CELL_RECEPTOR_BCR	REACTOME_DOWNSTREAM_SIGNALING_EVENTS_OF_B_CELL_RECEPTOR_BCR	81	0.359397	1.56455	0.00575196	0.0238062	0.0159164	10104	tags=44%, list=26%, signal=33%	PSMD3/PPIA/PSMB3/NFKB1/PSMD2/PSMC3/PSMB6/SEM1/PSMB4/PSMB5/PSMC4/UBB/RPS27A/PSME1/IKBKB/PSMD8/PSMA7/PSMC2/PSMD4/PSMD7/NFKBIE/PSME2/HRAS/PSMD11/PSMA5/RELA/PSMB8/PSMD14/PPP3CA/MAP3K7/PSMC1/PSMA4/PSMD6/IKBKG/PSMB1/PSMB7
KEGG_RIBOSOME	KEGG_RIBOSOME	88	0.354392	1.56407	0.00750409	0.0292622	0.0195642	8413	tags=39%, list=21%, signal=30%	RPL41/RPS3/FAU/RPS2/RPL36/RPL18/RPL8/RPL13A/RPS19/RPS15/RPL19/RPS9/RPL3/RPLP0/RPL10/RPS16/RPS27A/RPS5/RPS17/RPSA/RPL18A/RPL27A/RPS26/RPL9/RPL13/RPL11/RPLP1/RPS28/RPL5/RPS7/RPL15/RPL35/RPL7A/RPLP2
REACTOME_TRANSMISSION_ACROSS_CHEMICAL_SYNAPSES	REACTOME_TRANSMISSION_ACROSS_CHEMICAL_SYNAPSES	269	0.30158	1.56382	0.000321904	0.0021396	0.0014305	10106	tags=40%, list=26%, signal=30%	ARL6IP5/TUBA1C/GNB2/GABRB2/TUBB4B/CACNG4/TUBA1A/DNAJC5/GNB3/GRIP1/SLC6A4/GRIN2D/GLS/TUBA1B/GLRB/GRIN2B/ADCY2/AP2A1/PPM1E/PLCB3/KPNA2/GNG10/GIT1/NEFL/NRG1/CAMK2D/TUBB2B/KCNJ12/ACTN2/GRIN3B/GNB1/SRC/GAD1/GABBR1/COMT/AP2S1/PPM1F/CAMK2G/CAMK2A/TUBB6/SLC5A7/CHRNA9/CHRNA4/RIMS1/PPFIA3/GRIK1/DLG1/TUBA4A/PRKX/GRIA4/ADCY6/RPS6KA1/CAMKK2/CHRNA2/PICK1/GRIN1/AP2M1/CACNG8/GABRQ/CHRNB2/GLRA2/TSPOAP1/PRKACA/SLC…
REACTOME_ACYL_CHAIN_REMODELLING_OF_PS	REACTOME_ACYL_CHAIN_REMODELLING_OF_PS	22	0.48274	1.56338	0.0326842	0.0941657	0.0629575	8350	tags=50%, list=21%, signal=39%	OSBPL5/OSBPL10/PLA2G4F/LPCAT4/PLA2G10/PLA2G4E/PLAAT3/PLA2G1B/PLA2R1/PLA2G2F/PLA2G2A
REACTOME_RESPONSE_OF_EIF2AK4_GCN2_TO_AMINO_ACID_DEFICIENCY	REACTOME_RESPONSE_OF_EIF2AK4_GCN2_TO_AMINO_ACID_DEFICIENCY	102	0.347106	1.56293	0.00275628	0.0130187	0.00870406	8413	tags=40%, list=21%, signal=32%	GCN1/RPL41/RPS3/FAU/RPS2/RPL36/RPL18/RPL8/RPL13A/RPS19/RPS15/RPL19/TRIB3/RPS9/RPL3/RPLP0/RPL10/RPS16/RPS27A/RPS5/RPS17/RPSA/RPL18A/RPL27A/RPL39L/RPS26/RPL9/RPL13/RPL11/ATF3/RPLP1/RPS28/RPL5/RPS7/RPS14/RPL15/RPL35/RPL7A/DDIT3/ASNS/RPLP2
BIOCARTA_G1_PATHWAY	BIOCARTA_G1_PATHWAY	28	0.455369	1.56197	0.0322173	0.0930014	0.0621791	4915	tags=43%, list=13%, signal=38%	TGFB3/CDK4/E2F1/SMAD3/TGFB1/CDK2/TP53/ABL1/CCNA1/DHFR/CDKN2B/CDK6
REACTOME_RECOGNITION_OF_DNA_DAMAGE_BY_PCNA_CONTAINING_REPLICATION_COMPLEX	REACTOME_RECOGNITION_OF_DNA_DAMAGE_BY_PCNA_CONTAINING_REPLICATION_COMPLEX	30	0.449351	1.56145	0.0261964	0.0795425	0.0531807	2860	tags=27%, list=7%, signal=25%	DDB1/POLD4/POLD2/UBB/POLE4/RPA1/POLD1/RPS27A
REACTOME_CELLULAR_RESPONSE_TO_HYPOXIA	REACTOME_CELLULAR_RESPONSE_TO_HYPOXIA	75	0.362664	1.56143	0.0125281	0.0434913	0.0290775	6738	tags=31%, list=17%, signal=25%	PSMD3/PSMB3/PSMD2/PSMC3/PSMB6/SEM1/PSMB4/PSMB5/PSMC4/UBB/RPS27A/WTIP/PSME1/PSMD8/ELOB/AJUBA/PSMA7/PSMC2/PSMD4/CA9/PSMD7/PSME2/PSMD11
REACTOME_GAP_JUNCTION_DEGRADATION	REACTOME_GAP_JUNCTION_DEGRADATION	12	0.568492	1.56006	0.0569106	0.148059	0.0989899	4838	tags=50%, list=12%, signal=44%	ACTG1/CLTB/ACTB/DNM1/DNM2/AP2M1
KEGG_CELL_CYCLE	KEGG_CELL_CYCLE	124	0.33309	1.55988	0.0045813	0.0198113	0.0132455	4998	tags=31%, list=13%, signal=27%	SFN/TGFB3/YWHAH/CDK4/MCM5/E2F1/CDC25C/GADD45B/BUB1/MCM2/ANAPC11/CCNB2/PRKDC/BUB1B/MCM7/MAD1L1/ZBTB17/YWHAG/SMAD3/MCM4/CDKN1C/ORC1/TGFB1/CDK2/MYC/YWHAE/TP53/MCM3/ABL1/YWHAQ/MAD2L2/PTTG1/CCNA1/CDC45/SMC1A/CDKN2B/CDK6/E2F2
REACTOME_ACTIVATION_OF_BAD_AND_TRANSLOCATION_TO_MITOCHONDRIA	REACTOME_ACTIVATION_OF_BAD_AND_TRANSLOCATION_TO_MITOCHONDRIA	15	0.526581	1.55947	0.0515561	0.139633	0.0933564	7081	tags=67%, list=18%, signal=55%	SFN/YWHAH/AKT2/BAD/YWHAG/YWHAE/YWHAQ/AKT1/BID/YWHAZ
BIOCARTA_RECK_PATHWAY	BIOCARTA_RECK_PATHWAY	9	0.63343	1.55904	0.0404319	0.114152	0.0763197	6555	tags=67%, list=17%, signal=56%	MMP14/MMP9/MMP2/TIMP2/TIMP1/HRAS
REACTOME_VESICLE_MEDIATED_TRANSPORT	REACTOME_VESICLE_MEDIATED_TRANSPORT	722	0.274801	1.55887	1.09507e-06	1.56151e-05	1.044e-05	4291	tags=21%, list=11%, signal=19%	KIF26B/CHMP2A/TGOLN2/PREB/AGPAT3/APP/RAB36/ARF3/CTTN/CHMP6/CUX1/SFN/COL7A1/CALR/YWHAH/TUBA1C/EPN1/TUBB4B/AKT2/ASPSCR1/COL4A1/RAB1B/ACTG1/MON1B/KIF23/COL3A1/HGS/LMAN2/CLTB/EPS15L1/COL4A2/ARF5/TBC1D10B/ARF1/COPB2/KIF1C/TUBA1A/COPE/BET1L/PLIN3/ARFGAP2/COL1A1/COPZ2/TRAPPC12/GJA3/ARFGAP1/GGA1/KIF20A/CHMP4B/USE1/TMEM115/KIF5A/BLOC1S3/RAB13/MYO1C/GJA5/TUBA1B/KIF2C/PPP6R1/DCTN1/PAFAH1B3/MYH9/ARPC5/ACTB/S…
KEGG_OOCYTE_MEIOSIS	KEGG_OOCYTE_MEIOSIS	112	0.339945	1.55869	0.00518797	0.0218459	0.0146058	7447	tags=40%, list=19%, signal=33%	PPP1CA/PPP2R1A/YWHAH/ITPR3/CALM3/CDC25C/PPP2R5B/BUB1/MAPK12/ANAPC11/CCNB2/ADCY2/YWHAG/PPP2R5D/CAMK2D/CDK2/CAMK2G/YWHAE/CAMK2A/CALM2/PGR/FBXO43/PRKX/ADCY6/RPS6KA1/CPEB1/PPP2CB/YWHAQ/AURKA/MAD2L2/PPP1CB/PTTG1/SMC1A/CALML6/CDC20/PRKACA/PLK1/CHP1/SGO1/RPS6KA6/ESPL1/YWHAZ/CALML3/ANAPC2/CCNB1
BIOCARTA_RHO_PATHWAY	BIOCARTA_RHO_PATHWAY	21	0.486615	1.55867	0.0478233	0.132366	0.0884974	3868	tags=38%, list=10%, signal=34%	ARHGEF5/ARHGAP1/RHOA/PFN1/TLN1/LIMK1/ARHGAP4/VCL
REACTOME_DAG_AND_IP3_SIGNALING	REACTOME_DAG_AND_IP3_SIGNALING	41	0.407034	1.55866	0.0261149	0.0795092	0.0531584	10089	tags=44%, list=26%, signal=33%	AHCYL1/ITPR3/ADCY2/KPNA2/CAMK2D/CAMK2G/CAMK2A/PRKX/ADCY6/CAMKK2/PRKACA/CAMKK1/ADCY3/PRKAR1A/PRKAR1B/ADCY8/ITPR2/PRKAR2A
REACTOME_ACTIVATION_OF_SMO	REACTOME_ACTIVATION_OF_SMO	18	0.509856	1.55604	0.0297606	0.0882244	0.0589853	5824	tags=39%, list=15%, signal=33%	EVC/SMO/IQCE/DHH/BOC/EVC2/GAS1
REACTOME_MYOCLONIC_EPILEPSY_OF_LAFORA	REACTOME_MYOCLONIC_EPILEPSY_OF_LAFORA	9	0.632155	1.5559	0.0416298	0.116948	0.0781891	3607	tags=44%, list=9%, signal=40%	UBB/RPS27A/NHLRC1/GYS1
REACTOME_EARLY_PHASE_OF_HIV_LIFE_CYCLE	REACTOME_EARLY_PHASE_OF_HIV_LIFE_CYCLE	14	0.538504	1.55516	0.0534979	0.142471	0.0952539	1243	tags=29%, list=3%, signal=28%	PPIA/XRCC6/HMGA1/LIG1
PID_PRL_SIGNALING_EVENTS_PATHWAY	PID_PRL_SIGNALING_EVENTS_PATHWAY	23	0.476735	1.55466	0.0256603	0.0785498	0.052517	5443	tags=35%, list=14%, signal=30%	BCAR1/RHOC/RHOA/TUBA1B/SRC/CDK2/ITGB1/ATF5
BIOCARTA_WNT_LRP6_PATHWAY	BIOCARTA_WNT_LRP6_PATHWAY	6	0.722499	1.55325	0.0247347	0.0770778	0.0515328	4726	tags=50%, list=12%, signal=44%	KREMEN2/FZD1/DKK2
PID_FAK_PATHWAY	PID_FAK_PATHWAY	59	0.379892	1.55097	0.0100089	0.0363218	0.0242841	4911	tags=27%, list=13%, signal=24%	MMP14/BCAR1/NCK2/ITGB5/RRAS/RHOA/ACTN1/CRK/CAPN2/TLN1/ITGAV/SRC/SH3GL1/VCL/GRB2/ITGB1
BIOCARTA_HIVNEF_PATHWAY	BIOCARTA_HIVNEF_PATHWAY	56	0.384874	1.55074	0.0170765	0.0565521	0.0378097	7744	tags=39%, list=20%, signal=32%	LMNB2/NFKB1/ACTG1/PARP1/PRKDC/SPTAN1/CDK11B/LMNA/TRADD/TNFRSF1A/NUMA1/MAP3K14/DAXX/DFFA/MAP3K1/CASP7/FADD/BID/GSN/APAF1/LMNB1/RELA
KEGG_STARCH_AND_SUCROSE_METABOLISM	KEGG_STARCH_AND_SUCROSE_METABOLISM	49	0.392974	1.55064	0.018112	0.0591396	0.0395397	9697	tags=43%, list=25%, signal=32%	UGDH/GBE1/PGM1/GPI/HK1/HK2/UXS1/GAA/GYS1/UGT1A6/HK3/UGT2A1/UGT1A4/GCK/UGT2B7/AMY1C/PYGB/GUSB/ENPP1/GYS2/UGT1A1
KEGG_NEUROTROPHIN_SIGNALING_PATHWAY	KEGG_NEUROTROPHIN_SIGNALING_PATHWAY	125	0.33089	1.55004	0.00775788	0.0299289	0.02001	7123	tags=34%, list=18%, signal=28%	MAP2K2/NFKB1/YWHAH/AKT2/IRAK1/BAD/RPS6KA4/RHOA/NTRK2/CALM3/MAPK12/BEX3/CRK/YWHAG/CAMK2D/ARHGDIA/CAMK2G/YWHAE/CAMK2A/IKBKB/CALM2/TP53/ABL1/RPS6KA1/YWHAQ/PTPN11/GRB2/MAPK10/SHC1/CALML6/AKT1/NGFR/NFKBIE/MAP3K1/SH2B3/HRAS/NTF4/RPS6KA6/IRS1/SHC2/SH2B1/YWHAZ/CALML3
REACTOME_THROMBOXANE_SIGNALLING_THROUGH_TP_RECEPTOR	REACTOME_THROMBOXANE_SIGNALLING_THROUGH_TP_RECEPTOR	24	0.470988	1.54994	0.0254021	0.0780761	0.0522003	4054	tags=33%, list=10%, signal=30%	GNB2/AAMP/GNB3/GNG10/GNB1/TBXA2R/GNA11/GNA15
REACTOME_VLDLR_INTERNALISATION_AND_DEGRADATION	REACTOME_VLDLR_INTERNALISATION_AND_DEGRADATION	12	0.564718	1.54971	0.0569106	0.148059	0.0989899	9583	tags=67%, list=24%, signal=50%	VLDLR/AP2A1/AP2S1/AP2M1/CLTA/AP2B1/AP2A2/NR1H2
PID_HDAC_CLASSI_PATHWAY	PID_HDAC_CLASSI_PATHWAY	65	0.372684	1.5488	0.0123313	0.0432136	0.0288918	4778	tags=28%, list=12%, signal=24%	GATAD2A/SIRT2/NFKB1/SMURF1/RANBP2/STAT3/SIRT6/NCOR2/RAN/HDAC11/CHD4/TNFRSF1A/CHD3/SIRT7/RANGAP1/MTA2/MBD3/HDAC3
KEGG_ONE_CARBON_POOL_BY_FOLATE	KEGG_ONE_CARBON_POOL_BY_FOLATE	17	0.515074	1.54642	0.0539957	0.1433	0.0958081	4636	tags=41%, list=12%, signal=36%	SHMT2/GART/TYMS/SHMT1/MTHFD1L/MTHFS/DHFR
REACTOME_PROCESSIVE_SYNTHESIS_ON_THE_LAGGING_STRAND	REACTOME_PROCESSIVE_SYNTHESIS_ON_THE_LAGGING_STRAND	15	0.521901	1.54561	0.0533881	0.142347	0.0951708	2762	tags=33%, list=7%, signal=31%	POLD4/POLD2/LIG1/RPA1/POLD1
KEGG_ENDOCYTOSIS	KEGG_ENDOCYTOSIS	181	0.313021	1.54362	0.00198947	0.00996063	0.0066595	9357	tags=46%, list=24%, signal=35%	CHMP2A/CHMP6/EPN1/HLA-A/GRK6/HGS/CLTB/SMURF1/PSD4/FGFR4/ARFGAP2/ARFGAP1/EHD2/CHMP4B/ACAP3/IQSEC2/CBLC/AP2A1/PSD/VPS28/ARF6/CHMP1B/GIT1/LDLR/RET/EHD1/SRC/DNM1/AP2S1/ASAP2/SNF8/PRKCZ/PIP4K2B/SH3GL1/RAB11FIP5/EHD3/HLA-C/RAB11FIP1/VPS4A/DNM2/AP2M1/SH3GL3/PSD3/RUFY1/SH3GLB2/TFRC/HSPA8/PDGFRA/EEA1/ARAP1/HSPA1A/HLA-E/HRAS/PLD2/AGAP1/RABEP1/HSPA1B/PSD2/PIP5K1C/HLA-B/RAB11FIP4/EPN3/CLTA/ERBB4/VPS25/RNF41/…
REACTOME_COMPLEX_I_BIOGENESIS	REACTOME_COMPLEX_I_BIOGENESIS	55	0.383726	1.54324	0.0119842	0.0421882	0.0282063	4764	tags=27%, list=12%, signal=24%	NDUFA1/NDUFV1/NDUFA6/NDUFB9/NDUFB2/NDUFS3/NDUFS8/NDUFB7/NDUFS5/ECSIT/NDUFA11/NDUFB10/NDUFA13/NDUFS7/MT-ND5
REACTOME_REMOVAL_OF_THE_FLAP_INTERMEDIATE_FROM_THE_C_STRAND	REACTOME_REMOVAL_OF_THE_FLAP_INTERMEDIATE_FROM_THE_C_STRAND	11	0.571214	1.54206	0.0550098	0.145296	0.097142	4343	tags=45%, list=11%, signal=40%	POLD4/POLD2/RPA1/POLD1/WRN
REACTOME_NEUROTRANSMITTER_RECEPTORS_AND_POSTSYNAPTIC_SIGNAL_TRANSMISSION	REACTOME_NEUROTRANSMITTER_RECEPTORS_AND_POSTSYNAPTIC_SIGNAL_TRANSMISSION	205	0.305671	1.54099	0.00200291	0.0100057	0.00668961	10106	tags=41%, list=26%, signal=31%	TUBA1C/GNB2/GABRB2/TUBB4B/CACNG4/TUBA1A/GNB3/GRIP1/GRIN2D/TUBA1B/GLRB/GRIN2B/ADCY2/AP2A1/PPM1E/PLCB3/KPNA2/GNG10/GIT1/NEFL/NRG1/CAMK2D/TUBB2B/KCNJ12/ACTN2/GRIN3B/GNB1/SRC/GABBR1/AP2S1/PPM1F/CAMK2G/CAMK2A/TUBB6/CHRNA9/CHRNA4/GRIK1/DLG1/TUBA4A/PRKX/GRIA4/ADCY6/RPS6KA1/CAMKK2/CHRNA2/PICK1/GRIN1/AP2M1/CACNG8/GABRQ/CHRNB2/GLRA2/PRKACA/HRAS/RPS6KA6/CAMKK1/GNG3/GLRA3/KCNJ15/GNGT1/ERBB4/GABRG2/TUBB1/GABR…
REACTOME_KERATAN_SULFATE_DEGRADATION	REACTOME_KERATAN_SULFATE_DEGRADATION	13	0.540672	1.54044	0.0623742	0.156666	0.104744	8454	tags=46%, list=22%, signal=36%	GLB1/ACAN/OGN/GALNS/LUM/HEXA
REACTOME_INNATE_IMMUNE_SYSTEM	REACTOME_INNATE_IMMUNE_SYSTEM	1103	0.264169	1.53965	1.78725e-08	4.28371e-07	2.86401e-07	9690	tags=35%, list=25%, signal=27%	CD63/AHCYL1/PKM/PSMD3/ACTR1B/PDAP1/PPIA/APP/PRKCSH/POLR2E/PSMB3/APEH/SIRPA/VAT1/KPNB1/GPR84/APRT/MVP/PPP2R1A/NFKB1/ALDOA/SVIP/TUBB/XRCC6/TUBB4B/POLR3H/CLEC10A/ACTG1/CD81/PSMD2/HLA-A/PSMC3/IRAK1/EEF2/PLD3/DUSP3/IMPDH2/BCL2L1/PTGES2/AAMP/OTUD5/PFKL/VCP/COLEC10/DGAT1/DNAJC5/RETN/ITPR3/RNASE3/MLEC/PSMB6/RHOA/NF2/GLA/SEM1/PSMB4/CDC34/TNIP2/PGM1/GPI/DDOST/CLU/DSC1/CANT1/CTSD/CNPY3/ORMDL3/ATAD3B/PSMB5/M…
REACTOME_BETA_OXIDATION_OF_DECANOYL_COA_TO_OCTANOYL_COA_COA	REACTOME_BETA_OXIDATION_OF_DECANOYL_COA_TO_OCTANOYL_COA_COA	6	0.71605	1.53939	0.027433	0.0827396	0.0553183	3640	tags=50%, list=9%, signal=45%	HADH/HADHA/MECR
REACTOME_SUMOYLATION	REACTOME_SUMOYLATION	187	0.3092	1.53901	0.0014372	0.00758317	0.00506998	5250	tags=26%, list=13%, signal=23%	PARK7/HNRNPC/H4C1/PIAS4/DNMT3B/CBX5/CTBP1/H4C2/TRIM28/PARP1/CBX2/H4C9/CETN2/RANBP2/MRTFA/NFKB2/NCOR2/H4-16/H4C12/H4C11/IKBKE/RPA1/NUP62/INCENP/CHD3/SAFB/RARA/SUMO3/SEC13/AAAS/NR4A2/XPC/NPM1/H4C8/HNRNPK/TP53/RANGAP1/PGR/SAE1/DAXX/VDR/AURKA/PCGF2/WRN/SMC1A/HERC2/H4C5/TOP2A/DNMT3A
PID_ARF_3PATHWAY	PID_ARF_3PATHWAY	19	0.495388	1.53856	0.0526316	0.140998	0.0942685	7669	tags=47%, list=20%, signal=38%	CLTB/ARF1/ARFGAP1/AP2A1/KDELR1/AP2M1/CYTH2/PLD2/CLTA
KEGG_CALCIUM_SIGNALING_PATHWAY	KEGG_CALCIUM_SIGNALING_PATHWAY	177	0.311634	1.53743	0.00265732	0.0126574	0.00846249	8570	tags=33%, list=22%, signal=26%	VDAC3/PLCD3/ITPR3/GRIN2D/CALM3/ADRA1A/PHKG1/TNNC2/PTGFR/ADCY2/SPHK1/MYLK3/PLCB3/MYLK2/CACNA1G/PLCD1/CAMK2D/ERBB2/MYLK/RYR2/TBXA2R/CAMK2G/CAMK2A/GNA11/CALM2/HTR2C/PRKX/GNA15/P2RX4/GRIN1/PTGER1/VDAC1/RYR3/P2RX3/AVPR1A/CALML6/P2RX1/PRKACA/PDGFRA/CHP1/ATP2A2/BDKRB2/HTR2A/ITPKA/TACR1/SLC25A5/BDKRB1/CALML3/PPID/SLC25A31/SLC25A6/NOS3/SLC25A4/ERBB4/ADCY3/CHRM2/CACNA1F/PPP3CA/GRPR
REACTOME_DEFECTIVE_LFNG_CAUSES_SCDO3	REACTOME_DEFECTIVE_LFNG_CAUSES_SCDO3	5	0.754206	1.53708	0.0355692	0.101956	0.0681659	7026	tags=60%, list=18%, signal=49%	NOTCH2/LFNG/NOTCH3
KEGG_ALANINE_ASPARTATE_AND_GLUTAMATE_METABOLISM	KEGG_ALANINE_ASPARTATE_AND_GLUTAMATE_METABOLISM	32	0.43169	1.53606	0.044955	0.124887	0.0834975	9887	tags=50%, list=25%, signal=37%	GPT2/ASL/GLS/CAD/GOT2/GAD1/GFPT2/DDO/ASS1/GLS2/GFPT1/GLUD1/ASNS/PPAT/ALDH4A1/GOT1
REACTOME_IL_6_TYPE_CYTOKINE_RECEPTOR_LIGAND_INTERACTIONS	REACTOME_IL_6_TYPE_CYTOKINE_RECEPTOR_LIGAND_INTERACTIONS	17	0.511238	1.5349	0.0583153	0.151107	0.101027	8762	tags=53%, list=22%, signal=41%	LIF/IL31/IL11/JAK1/TYK2/CLCF1/OSM/CNTF/OSMR
REACTOME_NEDDYLATION	REACTOME_NEDDYLATION	234	0.30013	1.53298	0.000696375	0.00416163	0.00278239	4835	tags=24%, list=12%, signal=21%	KLHL21/WSB2/PSMD3/DCUN1D3/COMMD4/PSMB3/DDB1/FBXL19/KEAP1/PSMD2/CCDC22/PSMC3/RNF7/PSMB6/SEM1/PSMB4/SPSB3/PSMB5/ASB3/KLHL13/ASB1/KLHL22/PSMC4/CUL7/FBXO2/FBXL22/WDTC1/CCNF/UBB/TULP4/FBXO21/COMMD7/KLHL25/GAN/FBXL12/FBXL14/RPS27A/FBXW9/ASB7/PSME1/ANKRD9/ASB14/ASB2/FEM1A/COPS7A/UBE2M/FBXO31/PSMD8/FBXO44/ELOB/SPSB1/PSMA7/FBXO7/PSMC2/SOCS3/KLHL2/PSMD4
REACTOME_INTEGRATION_OF_PROVIRUS	REACTOME_INTEGRATION_OF_PROVIRUS	9	0.622269	1.53157	0.0518125	0.139633	0.0933564	4307	tags=44%, list=11%, signal=40%	PPIA/XRCC6/HMGA1/BANF1
REACTOME_TRANSPORT_OF_MATURE_TRANSCRIPT_TO_CYTOPLASM	REACTOME_TRANSPORT_OF_MATURE_TRANSCRIPT_TO_CYTOPLASM	84	0.352806	1.53062	0.00741479	0.0290531	0.0194244	9919	tags=46%, list=25%, signal=35%	NCBP2/ZC3H11A/THOC6/U2AF2/ALYREF/SRSF4/CPSF3/SRSF3/NXF2B/RANBP2/SRSF1/EIF4A3/THOC3/DDX39A/NUP62/SEC13/AAAS/SRSF9/DHX38/CPSF4/MAGOHB/CPSF1/RNPS1/SYMPK/SRSF7/LUZP4/SRSF5/THOC7/NUP210/MAGOH/CHTOP/RBM8A/SARNP/UPF3B/POM121/FYTTD1/NXT1/SRSF2/NUP85
REACTOME_INTERLEUKIN_1_FAMILY_SIGNALING	REACTOME_INTERLEUKIN_1_FAMILY_SIGNALING	138	0.321607	1.53058	0.00505378	0.0214833	0.0143634	4835	tags=23%, list=12%, signal=20%	PSMD3/APP/PSMB3/PTPN18/NFKB1/PSMD2/PSMC3/IRAK1/PTPN23/PSMB6/SEM1/PSMB4/SQSTM1/TNIP2/IL1RN/PSMB5/PSMC4/STAT3/NFKB2/SMAD3/UBB/PTPN6/TOLLIP/RPS27A/PSME1/IKBKB/HMGB1/PTPN11/PSMD8/PSMA7/PSMC2/PSMD4
PID_VEGFR1_2_PATHWAY	PID_VEGFR1_2_PATHWAY	69	0.363204	1.5304	0.00984099	0.0358766	0.0239865	6609	tags=36%, list=17%, signal=30%	MAP2K2/NCK2/HGS/ARF1/RHOA/FES/PTPN6/ITGAV/ITGB3/SRC/HSP90AB1/CTNNA1/VCL/PTPN11/CAMKK2/GRB2/MAP2K3/CAV1/DNM2/SHB/AKT1/PRKACA/AKAP1/HSP90AA1/IQGAP1
KEGG_ERBB_SIGNALING_PATHWAY	KEGG_ERBB_SIGNALING_PATHWAY	87	0.347923	1.52929	0.0124563	0.043443	0.0290452	8562	tags=39%, list=22%, signal=31%	MAP2K2/AKT2/NCK2/BAD/PAK4/CBLC/CRK/NRG1/CAMK2D/ERBB2/SRC/BTC/MYC/CAMK2G/CAMK2A/STAT5B/PAK5/ABL1/EIF4EBP1/GRB2/MAPK10/HBEGF/SHC1/AKT1/ELK1/EREG/HRAS/SHC2/STAT5A/ARAF/ERBB4/MAP2K1/CRKL/MTOR
REACTOME_HIV_LIFE_CYCLE	REACTOME_HIV_LIFE_CYCLE	149	0.315599	1.52888	0.00498552	0.0212332	0.0141962	4461	tags=27%, list=11%, signal=24%	CHMP2A/NCBP2/PPIA/POLR2E/CHMP6/RCC1/XRCC6/GTF2F1/SSRP1/RANBP1/HMGA1/CHMP4B/LIG1/POLR2L/SUPT5H/VPS28/FURIN/RANBP2/GTF2H4/UBB/RAN/ERCC3/SUPT16H/NUP62/SEC13/RPS27A/AAAS/NELFA/NMT1/TAF6/GTF2E1/RANGAP1/NELFB/CHMP7/TAF4/ERCC2/ELOA2/VPS4A/BANF1/ELOB
BIOCARTA_MHC_PATHWAY	BIOCARTA_MHC_PATHWAY	12	0.556473	1.52708	0.0630081	0.158082	0.105691	1985	tags=33%, list=5%, signal=32%	HLA-A/PSMB6/PSMB5/HLA-DRB5
REACTOME_RESOLUTION_OF_SISTER_CHROMATID_COHESION	REACTOME_RESOLUTION_OF_SISTER_CHROMATID_COHESION	126	0.32511	1.52688	0.00434129	0.0189553	0.0126732	8213	tags=42%, list=21%, signal=33%	PPP2R1A/TUBA1C/TUBB4B/TUBA1A/NUDC/ERCC6L/CENPI/PPP2R5B/BUB1/RCC2/CCNB2/TUBA1B/KIF2C/RANBP2/BUB1B/MAD1L1/CENPM/PPP2R5D/TUBB2B/INCENP/SEC13/DYNC1LI2/MAPRE1/KIF2B/CDCA5/DYNC1H1/TUBB6/CENPF/RANGAP1/TUBA4A/PPP2CB/CKAP5/B9D2/CENPO/CLIP1/SMC1A/CENPS/PAFAH1B1/CDC20/NDC80/PLK1/SGO1/SPC24/NDE1/DYNLL1/DYNC1I2/CCNB1/KIF18A/CENPE/TUBB1/TUBAL3/BIRC5/CENPT
REACTOME_SRP_DEPENDENT_COTRANSLATIONAL_PROTEIN_TARGETING_TO_MEMBRANE	REACTOME_SRP_DEPENDENT_COTRANSLATIONAL_PROTEIN_TARGETING_TO_MEMBRANE	113	0.332902	1.52659	0.00476277	0.0204781	0.0136913	7859	tags=36%, list=20%, signal=29%	RPL41/RPS3/DDOST/FAU/RPS2/RPL36/RPL18/RPL8/RPL13A/RPS19/RPS15/RPL19/SEC61G/RPS9/RPL3/RPLP0/RPL10/RPS16/RPS27A/RPS5/RPS17/RPSA/RPL18A/SRP14/RPL27A/RPL39L/SRPRB/SEC61A1/RPS26/RPN1/RPL9/RPL13/RPL11/RPLP1/RPS28/SRP68/RPL5/RPS7/RPS14/RPL15/RPL35
HALLMARK_KRAS_SIGNALING_DN	HALLMARK_KRAS_SIGNALING_DN	200	0.303344	1.52633	0.002537	0.0121099	0.00809646	9773	tags=38%, list=25%, signal=29%	NUDT11/PCDHB1/KRT15/ARHGDIG/COPZ2/FGF22/ENTPD7/PTGFR/BMPR1B/NPHS1/SYNPO/SLC12A3/CCDC106/ARPP21/ACTC1/RSAD2/CELSR2/CHST2/HTR1B/LFNG/NR4A2/RYR2/SPTBN2/ASB7/KLK7/GAMT/GRID2/SERPINB2/PAX3/SOX10/YBX2/FGF16/SLC25A23/ADRA2C/CCNA1/ZC2HC1C/SERPINA10/MAGIX/IGFBP2/CALCB/KCNMB1/CLSTN3/VPREB1/TFCP2L1/PRKN/CDH16/ITIH3/KMT2D/TNNI3/MEFV/SCN10A/HTR1D/AMBN/TFAP2B/MX1/TGM1/CACNA1F/SPRR3/SNN/HNF1A/TCF7L1/KCNN1/ABCG4…
BIOCARTA_ACE2_PATHWAY	BIOCARTA_ACE2_PATHWAY	13	0.535295	1.52512	0.0684105	0.165861	0.110892	1757	tags=31%, list=4%, signal=29%	COL4A1/COL4A2/COL4A5/COL4A6
REACTOME_LAGGING_STRAND_SYNTHESIS	REACTOME_LAGGING_STRAND_SYNTHESIS	20	0.483512	1.52135	0.0568421	0.148059	0.0989899	2762	tags=25%, list=7%, signal=23%	POLD4/POLD2/LIG1/RPA1/POLD1
KEGG_MELANOMA	KEGG_MELANOMA	71	0.35648	1.52111	0.00859995	0.0325095	0.0217353	6555	tags=30%, list=17%, signal=25%	MAP2K2/AKT2/CDK4/BAD/FGFR1/FGF11/E2F1/FGF22/FGF10/HGF/FGF1/TP53/FGF17/FGF16/CDK6/E2F2/PDGFC/AKT1/MITF/PDGFRA/HRAS
REACTOME_DEUBIQUITINATION	REACTOME_DEUBIQUITINATION	298	0.290675	1.51935	0.000520914	0.00324204	0.00216757	4835	tags=22%, list=12%, signal=20%	VDAC3/H2BC13/PSMD3/FKBP8/PSMB3/USP5/JOSD2/KEAP1/OTUD7B/PSMD2/PSMC3/H2AC12/HGS/OTUD5/VCP/AXIN1/PSMB6/RHOA/USP22/SEM1/PSMB4/TNIP2/H2AC4/H2BC11/ADRM1/MCRS1/H2BC5/RAD23A/CLSPN/PSMB5/H2BC15/TADA3/PSMC4/SIAH2/ACTB/H2BC12/H2BC7/SMAD3/UBB/TNIP1/USP17L10/UCHL1/MUL1/FOXK1/USP11/RPS27A/TGFB1/PSME1/BAP1/MYC/PTRH2/USP17L3/H2AC6/TP53/CFTR/H2BC18/RNF123/PSMD8/CCNA1/H2BC4/VDAC1/PSMA7/H2BC8/OTUB1/H2BC10/PSMC2/PSM…
REACTOME_DEFECTIVE_CHSY1_CAUSES_TPBS	REACTOME_DEFECTIVE_CHSY1_CAUSES_TPBS	8	0.637685	1.51914	0.0587084	0.151512	0.101298	10036	tags=62%, list=26%, signal=47%	VCAN/BGN/BCAN/CSPG5/DCN
KEGG_GNRH_SIGNALING_PATHWAY	KEGG_GNRH_SIGNALING_PATHWAY	101	0.337852	1.519	0.012406	0.0433345	0.0289727	10074	tags=42%, list=26%, signal=31%	MAP2K2/MMP14/ITPR3/CALM3/MAPK12/ADCY2/PLCB3/CAMK2D/MMP2/SRC/PLA2G10/PLA2G4E/CAMK2G/CAMK2A/GNA11/CALM2/PRKX/ADCY6/GRB2/MAPK10/MAP2K3/HBEGF/CALML6/PRKACA/ELK1/MAP3K1/HRAS/PLD2/PLA2G1B/CALML3/PLA2G2F/ADCY3/MAP2K1/CACNA1F/PLA2G2A/FSHB/ADCY8/MAP2K7/PLA2G2C/MAPK11/ITPR2/PTK2B
HALLMARK_UV_RESPONSE_DN	HALLMARK_UV_RESPONSE_DN	144	0.315832	1.51726	0.00670927	0.026849	0.0179507	4154	tags=26%, list=11%, signal=23%	NFKB1/FHL2/COL3A1/COL5A2/CCN1/COL1A1/HAS2/COL11A1/RND3/EFEMP1/NOTCH2/VLDLR/PTGFR/AMPH/SLC22A18/NRP1/SMAD3/PDLIM5/COL1A2/IGFBP5/BMPR1A/LDLR/LAMC1/SRI/VAV2/RGS4/ERBB2/MAGI2/MGLL/ITGB3/ID1/MYC/INSIG1/ANXA2/DLG1/PEX14/RUNX1
PID_EPHA2_FWD_PATHWAY	PID_EPHA2_FWD_PATHWAY	19	0.48837	1.51677	0.0631579	0.158105	0.105706	5542	tags=37%, list=14%, signal=32%	BCAR1/RHOA/VAV2/SRC/INPPL1/GRB2/SHC1
KEGG_VIRAL_MYOCARDITIS	KEGG_VIRAL_MYOCARDITIS	68	0.361237	1.51647	0.0133395	0.0458839	0.0306772	7496	tags=38%, list=19%, signal=31%	DAG1/ACTG1/HLA-A/EIF4G1/RAC3/MYH9/ACTB/HLA-DRB5/ICAM1/LAMA2/ABL1/HLA-C/CD55/CAV1/SGCD/MYH7B/MYH8/HLA-E/RAC2/MYH13/MYH10/MYH11/BID/ITGB2/CXADR/HLA-B
REACTOME_TIGHT_JUNCTION_INTERACTIONS	REACTOME_TIGHT_JUNCTION_INTERACTIONS	30	0.436312	1.51614	0.0506073	0.13765	0.0920303	5664	tags=27%, list=14%, signal=23%	CLDN4/CLDN23/CLDN3/CLDN19/CLDN6/CLDN9/CLDN1/CLDN11
REACTOME_P130CAS_LINKAGE_TO_MAPK_SIGNALING_FOR_INTEGRINS	REACTOME_P130CAS_LINKAGE_TO_MAPK_SIGNALING_FOR_INTEGRINS	15	0.511496	1.51479	0.063655	0.158645	0.106067	2931	tags=40%, list=7%, signal=37%	BCAR1/ITGA2B/CRK/TLN1/ITGB3/SRC
REACTOME_DEACTIVATION_OF_THE_BETA_CATENIN_TRANSACTIVATING_COMPLEX	REACTOME_DEACTIVATION_OF_THE_BETA_CATENIN_TRANSACTIVATING_COMPLEX	42	0.395228	1.51441	0.0298315	0.0883184	0.0590481	9148	tags=50%, list=23%, signal=38%	AKT2/CTBP1/ASH2L/CBY1/UBB/SOX9/RPS27A/SOX4/SOX3/MEN1/PYGO2/TLE3/TCF7/AKT1/CTNNBIP1/KMT2D/YWHAZ/TLE2/TCF7L1/SOX2/SOX7
REACTOME_SYNTHESIS_OF_PI	REACTOME_SYNTHESIS_OF_PI	5	0.742906	1.51406	0.044536	0.123876	0.0828213	8631	tags=80%, list=22%, signal=62%	PITPNM1/PITPNM2/CDIPT/PITPNM3
REACTOME_NEF_MEDIATED_CD4_DOWN_REGULATION	REACTOME_NEF_MEDIATED_CD4_DOWN_REGULATION	9	0.614214	1.51174	0.0517928	0.139633	0.0933564	9459	tags=78%, list=24%, signal=59%	ARF1/AP2A1/AP2S1/AP2M1/AP2B1/AP2A2/ATP6V1H
REACTOME_OPIOID_SIGNALLING	REACTOME_OPIOID_SIGNALLING	90	0.3417	1.51063	0.00919063	0.0340008	0.0227323	4492	tags=24%, list=11%, signal=22%	AHCYL1/PPP1CA/PPP2R1A/GNB2/GNB3/ITPR3/CDK5/ADCY2/PLCB3/KPNA2/GNG10/PPP2R5D/CAMK2D/GNB1/CAMK2G/OPRM1/CAMK2A/PRKX/ADCY6/PPP2CB/CAMKK2/GNAZ
HALLMARK_PI3K_AKT_MTOR_SIGNALING	HALLMARK_PI3K_AKT_MTOR_SIGNALING	104	0.332845	1.5104	0.0089355	0.0334277	0.0223492	4838	tags=29%, list=12%, signal=25%	PPP1CA/SFN/CALR/CDK4/DUSP3/ARF1/PAK4/SQSTM1/E2F1/FGF22/PFN1/CFL1/ADCY2/MKNK2/TRIB3/ECSIT/TNFRSF1A/ARHGDIA/SLC2A1/CDK2/ACACA/ACTR3/FGF17/TSC2/RPS6KA1/PTPN11/GRB2/MAPK10/MAP2K3/AP2M1
REACTOME_GLUTAMATE_NEUROTRANSMITTER_RELEASE_CYCLE	REACTOME_GLUTAMATE_NEUROTRANSMITTER_RELEASE_CYCLE	24	0.458664	1.50938	0.0541667	0.143574	0.0959907	9909	tags=54%, list=25%, signal=41%	ARL6IP5/GLS/RIMS1/PPFIA3/TSPOAP1/PPFIA1/UNC13B/SNAP25/GLS2/SLC17A7/SYT1/PPFIA4/STX1A
REACTOME_PHASE_3_RAPID_REPOLARISATION	REACTOME_PHASE_3_RAPID_REPOLARISATION	8	0.632607	1.50704	0.0587084	0.151512	0.101298	3813	tags=25%, list=10%, signal=23%	KCNE5/KCNH2
PID_CDC42_PATHWAY	PID_CDC42_PATHWAY	70	0.355157	1.50703	0.0148142	0.0501901	0.0335562	8562	tags=33%, list=22%, signal=26%	ENAH/BCAR1/PAK4/CFL1/ARPC5/EXOC7/IQGAP3/VAV2/SRC/ARHGDIA/LIMK1/PRKCZ/ACTR3/CTNNA1/DLG1/MAP2K3/MAP3K1/HRAS/IQGAP1/ARPC1B/LIMK2/PAX6/MTOR
PID_P53_DOWNSTREAM_PATHWAY	PID_P53_DOWNSTREAM_PATHWAY	137	0.316912	1.50658	0.00319216	0.0147678	0.00987351	9782	tags=43%, list=25%, signal=32%	SFN/VCAN/BCL2L1/LIF/SMARCA4/PPM1J/E2F1/COL18A1/CTSD/CD82/IRF5/PMS2/CARM1/BBC3/HGF/ARID3A/ZNF385A/GDF15/MMP2/SPP1/PCBP4/TP53I3/POU4F1/TP53/PRMT1/FDXR/S100A2/TSC2/VDR/AFP/AIFM2/SCN3B/CAV1/E2F2/MAP4K4/DGCR8/ATF3/JMY/BDKRB2/BID/APAF1/CCNB1/TADA2B/IGFBP3/NDRG1/EPHA2/HIC1/DUSP5/TNFRSF10C/KAT2A/DDB2/TFDP1/TNFRSF10A/RNF144B/BCL2/TNFRSF10B/SERPINE1/GPX1/SERPINB5
REACTOME_INTRACELLULAR_SIGNALING_BY_SECOND_MESSENGERS	REACTOME_INTRACELLULAR_SIGNALING_BY_SECOND_MESSENGERS	303	0.28734	1.50657	0.000498044	0.0031266	0.00209039	6749	tags=28%, list=17%, signal=23%	GATAD2A/AHCYL1/PSMD3/PSMB3/PPP2R1A/CBX6/AKT2/PSMD2/PSMC3/IRAK1/BAD/FGFR4/FGFR1/ITPR3/PSMB6/SEM1/PSMB4/PPP2R5B/CBX2/PSMB5/FGF22/LAMTOR4/STUB1/PSMC4/ADCY2/FGF10/HGF/TRIB3/UBB/KPNA2/NRG1/PPP2R5D/CHD4/CAMK2D/CHD3/ERBB2/FGF1/RPS27A/SRC/BTC/PSME1/CAMK2G/CAMK2A/PIP4K2B/MKRN1/KITLG/TP53/MTA2/FGF17/PRKX/ADCY6/TSC2/PPP2CB/ATN1/PTPN11/FGF16/CAMKK2/MBD3/PSMD8/GRB2/MAF1/PSMA7/PSMC2/HBEGF/HDAC3/PSMD4/GSK3A/SAL…
REACTOME_BETA_OXIDATION_OF_BUTANOYL_COA_TO_ACETYL_COA	REACTOME_BETA_OXIDATION_OF_BUTANOYL_COA_TO_ACETYL_COA	5	0.739073	1.50624	0.0505139	0.13765	0.0920303	6553	tags=60%, list=17%, signal=50%	HADH/ACADS/ACSM6
HALLMARK_UNFOLDED_PROTEIN_RESPONSE	HALLMARK_UNFOLDED_PROTEIN_RESPONSE	113	0.32832	1.50558	0.00636304	0.0256457	0.0171462	8393	tags=40%, list=21%, signal=31%	KHSRP/PDIA6/PREB/NOP14/YIF1A/CALR/EEF2/EIF4G1/ARFGAP1/DKC1/DCTN1/ZBTB17/HYOU1/TATDN2/EIF4A3/HSPA9/NOLC1/NHP2/TARS1/NPM1/CCL2/SLC7A5/EIF4EBP1/BANF1/SRPRB/PSAT1/WFS1/RRP9/SHC1/LSM4/EDC4/ATF3/KDELR3/PDIA5/HSP90B1/FKBP14/YWHAZ/EXOSC2/NOP56/H2AX/RPS14/EXOSC5/DNAJA4/ASNS/HSPA5
REACTOME_THE_NLRP3_INFLAMMASOME	REACTOME_THE_NLRP3_INFLAMMASOME	15	0.507975	1.50437	0.0698152	0.167869	0.112235	3242	tags=27%, list=8%, signal=24%	APP/NFKB1/NFKB2/HSP90AB1
REACTOME_CRISTAE_FORMATION	REACTOME_CRISTAE_FORMATION	31	0.429213	1.5042	0.0523139	0.140481	0.0939228	3203	tags=23%, list=8%, signal=21%	ATP5ME/MICOS13/ATP5F1D/ATP5MC2/DNAJC11/HSPA9/ATP5F1B
REACTOME_NEF_MEDIATES_DOWN_MODULATION_OF_CELL_SURFACE_RECEPTORS_BY_RECRUITING_THEM_TO_CLATHRIN_ADAPTERS	REACTOME_NEF_MEDIATES_DOWN_MODULATION_OF_CELL_SURFACE_RECEPTORS_BY_RECRUITING_THEM_TO_CLATHRIN_ADAPTERS	21	0.469328	1.5033	0.0665281	0.163276	0.109164	9459	tags=62%, list=24%, signal=47%	HLA-A/ARF1/PACS1/AP2A1/AP2S1/AP1S1/AP1M1/AP2M1/AP1M2/AP1B1/AP2B1/AP2A2/ATP6V1H
REACTOME_BETA_OXIDATION_OF_LAUROYL_COA_TO_DECANOYL_COA_COA	REACTOME_BETA_OXIDATION_OF_LAUROYL_COA_TO_DECANOYL_COA_COA	5	0.737431	1.5029	0.0517095	0.139633	0.0933564	2727	tags=40%, list=7%, signal=37%	HADH/HADHA
REACTOME_PLASMA_LIPOPROTEIN_CLEARANCE	REACTOME_PLASMA_LIPOPROTEIN_CLEARANCE	33	0.41872	1.50288	0.0493097	0.135647	0.090691	10085	tags=52%, list=26%, signal=38%	VLDLR/AP2A1/LDLR/SOAT2/AP2S1/APOBR/LSR/NCEH1/AP2M1/CLTA/HDLBP/LIPC/AP2B1/LDLRAP1/AP2A2/NR1H2/APOE
REACTOME_CLEC7A_DECTIN_1_SIGNALING	REACTOME_CLEC7A_DECTIN_1_SIGNALING	100	0.334848	1.50277	0.0149028	0.0503389	0.0336557	4835	tags=26%, list=12%, signal=23%	AHCYL1/PSMD3/PSMB3/NFKB1/PSMD2/PSMC3/ITPR3/PSMB6/SEM1/PSMB4/CDC34/PSMB5/PSMC4/NFKB2/UBB/RELB/RPS27A/SRC/PSME1/IKBKB/MAP3K14/UBE2M/PSMD8/PSMA7/PSMC2/PSMD4
REACTOME_CHONDROITIN_SULFATE_BIOSYNTHESIS	REACTOME_CHONDROITIN_SULFATE_BIOSYNTHESIS	20	0.477458	1.5023	0.0673684	0.164443	0.109944	8645	tags=40%, list=22%, signal=31%	VCAN/CHPF2/CHST3/CHST12/BGN/BCAN/CHSY3/CSPG5
BIOCARTA_IL4_PATHWAY	BIOCARTA_IL4_PATHWAY	11	0.556149	1.50139	0.0609037	0.154995	0.103627	6749	tags=55%, list=17%, signal=45%	STAT6/JAK1/GRB2/SHC1/AKT1/IRS1
KEGG_ADIPOCYTOKINE_SIGNALING_PATHWAY	KEGG_ADIPOCYTOKINE_SIGNALING_PATHWAY	66	0.360626	1.49936	0.012381	0.0433143	0.0289592	8968	tags=42%, list=23%, signal=33%	NFKB1/AKT2/CPT1C/STAT3/TRADD/TNFRSF1A/CPT1B/SLC2A1/STK11/IKBKB/NPY/PTPN11/CAMKK2/MAPK10/ADIPOQ/SOCS3/AKT1/NFKBIE/AGRP/ACSL4/IRS1/CAMKK1/SLC2A4/RELA/CPT1A/PRKCQ/MTOR/POMC
REACTOME_CLATHRIN_MEDIATED_ENDOCYTOSIS	REACTOME_CLATHRIN_MEDIATED_ENDOCYTOSIS	145	0.311981	1.49882	0.00673716	0.0269128	0.0179934	9244	tags=40%, list=24%, signal=31%	TGOLN2/CTTN/EPN1/ACTG1/HGS/CLTB/EPS15L1/ARFGAP1/ARPC5/ACTB/AP2A1/M6PR/AMPH/ARF6/WNT5A/UBB/LDLR/HIP1R/RPS27A/BTC/DNM1/AP2S1/ACTR3/SH3GL1/BIN1/PACSIN1/GAK/CFTR/COPS7A/DVL2/GRB2/DNM2/TOR1B/HBEGF/AP2M1/SH3GL3/SCARB2/TFRC/HSPA8/EREG/ARPC1A/TOR1A/TACR1/HIP1/PIP5K1C/CLTA/SGIP1/TF/SYT11/CHRM2/SYT1/PACSIN2/SH3GL2/AP2B1/LDLRAP1/NECAP2/AP2A2/TRIP10
PID_TGFBR_PATHWAY	PID_TGFBR_PATHWAY	54	0.372416	1.49698	0.0292968	0.0874248	0.0584507	4593	tags=31%, list=12%, signal=28%	CCN2/PPP1CA/TGFB3/YAP1/SMURF1/AXIN1/RHOA/SMAD3/TGFB1/SPTBN1/DACT2/YWHAE/CAMK2A/DAXX/PPP2CB/GRB2/CAV1
REACTOME_ACETYLCHOLINE_NEUROTRANSMITTER_RELEASE_CYCLE	REACTOME_ACETYLCHOLINE_NEUROTRANSMITTER_RELEASE_CYCLE	17	0.498442	1.49648	0.0712743	0.169579	0.113377	9909	tags=59%, list=25%, signal=44%	SLC5A7/RIMS1/PPFIA3/TSPOAP1/PPFIA1/UNC13B/SNAP25/SYT1/PPFIA4/STX1A
REACTOME_NUCLEOTIDE_EXCISION_REPAIR	REACTOME_NUCLEOTIDE_EXCISION_REPAIR	110	0.327251	1.4963	0.00788063	0.0302987	0.0202572	4479	tags=27%, list=11%, signal=24%	POLR2E/DDB1/POLD4/ERCC1/PRPF19/POLD2/MCRS1/PARP1/RAD23A/LIG1/CETN2/ACTB/POLR2L/GTF2H4/UBB/POLE4/ERCC3/RPA1/POLD1/SUMO3/XRCC1/RPS27A/XPC/UVSSA/UBE2V2/HMGN1/COPS7A/ERCC2/ERCC5/XAB2
REACTOME_RUNX1_REGULATES_TRANSCRIPTION_OF_GENES_INVOLVED_IN_DIFFERENTIATION_OF_KERATINOCYTES	REACTOME_RUNX1_REGULATES_TRANSCRIPTION_OF_GENES_INVOLVED_IN_DIFFERENTIATION_OF_KERATINOCYTES	8	0.627852	1.49571	0.0587084	0.151512	0.101298	4742	tags=75%, list=12%, signal=66%	CTSK/RUNX1/SERPINB13/CTSV/CTSL/SOCS3
REACTOME_CLASS_I_MHC_MEDIATED_ANTIGEN_PROCESSING_PRESENTATION	REACTOME_CLASS_I_MHC_MEDIATED_ANTIGEN_PROCESSING_PRESENTATION	370	0.27823	1.49569	0.000286019	0.00193848	0.00129603	4835	tags=26%, list=12%, signal=23%	KLHL21/PSMD3/PSMB3/THOP1/CALR/FBXL19/KEAP1/PSMD2/HLA-A/PSMC3/SMURF1/RNF7/ITGB5/PSMB6/SEM1/PSMB4/CDC34/BCAP31/PSMB5/ASB3/ANAPC11/KLHL13/MRC2/STUB1/ASB1/KLHL22/PSMC4/SIAH2/CUL7/FBXO2/FBXL22/UBA1/CYBA/RNF34/SEC61G/CCNF/UBB/UBE2G2/TRIM21/UBE2H/FBXO21/RNF19B/KLHL25/TRAF7/MIB2/PJA1/GAN/UBE2C/FBXL12/RNF182/ARIH2/TRIM4/FBXL14/SEC13/RPS27A/ITGAV/FBXW9/ASB7/SEC24C/PSME1/CANX/UNKL/HUWE1/IKBKB/MKRN1/UBAC1/RN…
REACTOME_CYCLIN_A_CDK2_ASSOCIATED_EVENTS_AT_S_PHASE_ENTRY	REACTOME_CYCLIN_A_CDK2_ASSOCIATED_EVENTS_AT_S_PHASE_ENTRY	85	0.341916	1.49335	0.0129421	0.0447216	0.0299001	8253	tags=39%, list=21%, signal=31%	PSMD3/PSMB3/AKT2/CDK4/PSMD2/PSMC3/PSMB6/SEM1/PSMB4/E2F1/PSMB5/PSMC4/UBB/RPS27A/PSME1/CDK2/MYC/LIN54/PSMD8/CCNA1/PSMA7/PSMC2/PSMD4/AKT1/PSMD7/PSME2/PSMD11/E2F4/PSMA5/LIN37/PSMB8/PSMD14/CCNE1
REACTOME_MET_RECEPTOR_ACTIVATION	REACTOME_MET_RECEPTOR_ACTIVATION	6	0.694026	1.49204	0.0561122	0.147257	0.0984537	1776	tags=33%, list=5%, signal=32%	SPINT2/HGF
REACTOME_PROTEIN_LOCALIZATION	REACTOME_PROTEIN_LOCALIZATION	164	0.305014	1.49193	0.00735256	0.0289626	0.0193639	4710	tags=26%, list=12%, signal=23%	GET3/APP/ABCD1/FIS1/TIMM44/MPV17/UBL4A/COA4/SGTA/CHCHD2/GSTK1/TOMM40/TIMM10/SEC61G/UBB/TOMM22/IDH3G/TIMM17B/ECH1/EMD/HSPA9/RPS27A/HAO1/PEX6/ATP5F1B/TIMM23/PAOX/HSD17B4/TIMM21/BCS1L/PEX5/BAG6/GRPEL1/PEX14/DDO/PEX10/GFER/TIMM13/TOMM5/VDAC1/OTOF/PITRM1
REACTOME_GLYCEROPHOSPHOLIPID_BIOSYNTHESIS	REACTOME_GLYCEROPHOSPHOLIPID_BIOSYNTHESIS	128	0.316227	1.49189	0.0100115	0.0363218	0.0242841	4189	tags=24%, list=11%, signal=22%	AGPAT3/STARD7/MBOAT7/STARD10/PLD3/OSBPL5/PISD/DGAT1/PEMT/PITPNM1/OSBPL10/PITPNM2/PLA2G15/GPAT4/LIPI/PNPLA2/PLA2G4F/MIGA2/LPCAT4/HADHA/PHOSPHO1/MGLL/PLA2G10/ETNPPL/PLA2G4E/AGPAT1/PCTP/PLAAT3/LPIN3/GPD2/MFSD2A
BIOCARTA_RACCYCD_PATHWAY	BIOCARTA_RACCYCD_PATHWAY	26	0.442935	1.49181	0.060166	0.153864	0.102871	8818	tags=46%, list=22%, signal=36%	NFKB1/CDK4/RHOA/E2F1/CDK2/IKBKB/CDK6/AKT1/HRAS/RELA/CCNE1/TFDP1
REACTOME_PLASMA_LIPOPROTEIN_ASSEMBLY_REMODELING_AND_CLEARANCE	REACTOME_PLASMA_LIPOPROTEIN_ASSEMBLY_REMODELING_AND_CLEARANCE	71	0.349562	1.49159	0.00961168	0.0352689	0.0235802	9757	tags=42%, list=25%, signal=32%	LMF2/P4HB/VLDLR/AP2A1/FURIN/ZDHHC8/LIPG/LDLR/LMF1/SOAT2/AP2S1/APOBR/ANGPTL8/LSR/NCEH1/MTTP/AP2M1/ANGPTL4/APOC2/PRKACA/BMP1/CLTA/HDLBP/LIPC/AP2B1/ABCA1/LDLRAP1/AP2A2/NR1H2/ABCG1
KEGG_MAPK_SIGNALING_PATHWAY	KEGG_MAPK_SIGNALING_PATHWAY	267	0.28806	1.49107	0.00108247	0.00593385	0.00396727	9796	tags=39%, list=25%, signal=29%	DUSP9/MAP2K2/NFKB1/TGFB3/AKT2/CACNG4/STMN1/DUSP3/FLNA/RAC3/FGFR4/FGFR1/RPS6KA4/RRAS/NTRK2/FGF11/GADD45B/GNA12/JUND/FLNB/FGF22/MAPK12/MKNK2/FGF10/CRK/NFKB2/CACNA1G/ECSIT/FLNC/RELB/RRAS2/TNFRSF1A/FGF1/TGFB1/PLA2G10/MYC/PLA2G4E/IKBKB/DUSP8/CACNA2D1/TP53/MAP4K2/FGF17/PRKX/MAP3K14/PPP5C/DAXX/RPS6KA1/MAP3K6/FGF16/GRB2/MAPK10/MAP2K3/HSPB1/CACNG8/MAP4K4/AKT1/PTPRR/MAP3K12/PRKACA/ELK1/HSPA8/PDGFRA/CHP1/MA…
REACTOME_SIGNALING_BY_MODERATE_KINASE_ACTIVITY_BRAF_MUTANTS	REACTOME_SIGNALING_BY_MODERATE_KINASE_ACTIVITY_BRAF_MUTANTS	45	0.382557	1.48857	0.0303702	0.0894433	0.0598002	3868	tags=29%, list=10%, signal=26%	MAP2K2/ACTG1/PHB/ITGA2B/ACTB/CAMK2D/TLN1/ITGB3/SRC/CAMK2G/CAMK2A/PEBP1/VCL
REACTOME_FOLDING_OF_ACTIN_BY_CCT_TRIC	REACTOME_FOLDING_OF_ACTIN_BY_CCT_TRIC	10	0.574686	1.48811	0.0594059	0.152613	0.102034	1537	tags=30%, list=4%, signal=29%	CCT7/CCT5/ACTB
REACTOME_LOSS_OF_MECP2_BINDING_ABILITY_TO_THE_NCOR_SMRT_COMPLEX	REACTOME_LOSS_OF_MECP2_BINDING_ABILITY_TO_THE_NCOR_SMRT_COMPLEX	7	0.656665	1.487	0.0613861	0.155483	0.103953	7330	tags=57%, list=19%, signal=46%	NCOR2/MECP2/HDAC3/GPS2
REACTOME_INTERLEUKIN_10_SIGNALING	REACTOME_INTERLEUKIN_10_SIGNALING	45	0.382153	1.48699	0.0309716	0.0903398	0.0603996	4680	tags=27%, list=12%, signal=24%	PTGS2/LIF/IL1RN/CXCL8/STAT3/CXCL1/TNFRSF1A/ICAM1/JAK1/CCL2/TYK2/TIMP1
REACTOME_VITAMIN_D_CALCIFEROL_METABOLISM	REACTOME_VITAMIN_D_CALCIFEROL_METABOLISM	11	0.55068	1.48663	0.0707269	0.169339	0.113217	8814	tags=55%, list=22%, signal=42%	PIAS4/CYP27B1/CYP24A1/VDR/LGMN/UBE2I
BIOCARTA_CARDIACEGF_PATHWAY	BIOCARTA_CARDIACEGF_PATHWAY	18	0.487014	1.48633	0.0666667	0.163439	0.109272	7744	tags=39%, list=20%, signal=31%	NFKB1/ADAM12/RHOA/MYC/AGTR2/HRAS/RELA
KEGG_FRUCTOSE_AND_MANNOSE_METABOLISM	KEGG_FRUCTOSE_AND_MANNOSE_METABOLISM	33	0.414002	1.48594	0.0532544	0.142328	0.0951578	2993	tags=33%, list=8%, signal=31%	ALDOA/PFKL/PFKP/PFKM/TPI1/HK1/HK2/MPI/PFKFB3/AKR1B1/FCSK
REACTOME_ACTIVATION_OF_THE_PRE_REPLICATIVE_COMPLEX	REACTOME_ACTIVATION_OF_THE_PRE_REPLICATIVE_COMPLEX	33	0.413723	1.48494	0.0552268	0.145698	0.0974111	4603	tags=36%, list=12%, signal=32%	MCM5/MCM10/MCM2/MCM7/MCM4/POLE4/ORC1/RPA1/CDK2/CDT1/MCM3/CDC45
BIOCARTA_RB_PATHWAY	BIOCARTA_RB_PATHWAY	13	0.520899	1.4841	0.0804829	0.182975	0.122334	3691	tags=38%, list=9%, signal=35%	YWHAH/CDK4/CDC25C/CDK2/TP53
BIOCARTA_TID_PATHWAY	BIOCARTA_TID_PATHWAY	19	0.477807	1.48396	0.0694737	0.167227	0.111805	7744	tags=47%, list=20%, signal=38%	NFKB1/DNAJA3/TNFRSF1A/IKBKB/TP53/WT1/USH1C/HSPA1A/RELA
REACTOME_VISUAL_PHOTOTRANSDUCTION	REACTOME_VISUAL_PHOTOTRANSDUCTION	100	0.330516	1.48333	0.0170936	0.0565521	0.0378097	4317	tags=21%, list=11%, signal=19%	RBP1/LRP10/GPC1/STRA6/AGRN/SDC4/GPC4/RDH10/GPC5/LRP12/ABCA4/RETSAT/LDLR/LRP1/RDH5/GNB1/DHRS9/NMT1/RDH8/HSPG2/GPC6
REACTOME_POLYMERASE_SWITCHING_ON_THE_C_STRAND_OF_THE_TELOMERE	REACTOME_POLYMERASE_SWITCHING_ON_THE_C_STRAND_OF_THE_TELOMERE	17	0.493405	1.48136	0.075594	0.17649	0.117998	2762	tags=24%, list=7%, signal=22%	POLD4/POLD2/CHTF18/POLD1
REACTOME_MAP2K_AND_MAPK_ACTIVATION	REACTOME_MAP2K_AND_MAPK_ACTIVATION	40	0.391229	1.48049	0.0499002	0.13677	0.0914422	8558	tags=42%, list=22%, signal=33%	MAP2K2/ACTG1/ITGA2B/ACTB/TLN1/ITGB3/SRC/PEBP1/VCL/HRAS/IQGAP1/FN1/LAMTOR2/ARAF/WDR83/MAP2K1/CSK
REACTOME_ANTIGEN_PRESENTATION_FOLDING_ASSEMBLY_AND_PEPTIDE_LOADING_OF_CLASS_I_MHC	REACTOME_ANTIGEN_PRESENTATION_FOLDING_ASSEMBLY_AND_PEPTIDE_LOADING_OF_CLASS_I_MHC	25	0.443861	1.47899	0.0602911	0.154009	0.102968	4473	tags=36%, list=11%, signal=32%	CALR/HLA-A/BCAP31/SEC13/SEC24C/CANX/PDIA3/HLA-C/TAPBP
REACTOME_ASSEMBLY_OF_THE_HIV_VIRION	REACTOME_ASSEMBLY_OF_THE_HIV_VIRION	16	0.497675	1.47787	0.0712788	0.169579	0.113377	2860	tags=31%, list=7%, signal=29%	PPIA/VPS28/FURIN/UBB/RPS27A
PID_FRA_PATHWAY	PID_FRA_PATHWAY	37	0.396996	1.47778	0.0607843	0.154917	0.103575	3829	tags=27%, list=10%, signal=24%	FOSL2/LIF/JUND/CXCL8/MMP9/COL1A2/MMP2/JUNB/THBD/CCL2
REACTOME_INTERFERON_ALPHA_BETA_SIGNALING	REACTOME_INTERFERON_ALPHA_BETA_SIGNALING	70	0.348124	1.47719	0.0209744	0.0674113	0.04507	8997	tags=44%, list=23%, signal=34%	HLA-A/IRF5/IFI35/PTPN6/RSAD2/IRF3/JAK1/OAS3/IFNA4/HLA-C/PTPN11/IFNA21/TYK2/IFI6/SOCS3/HLA-E/IFNA6/HLA-H/USP18/SOCS1/HLA-B/XAF1/MX1/PSMB8/IFNA16/IRF9/IFNA7/STAT2/IFNA14/IRF7/IRF1
BIOCARTA_IL2RB_PATHWAY	BIOCARTA_IL2RB_PATHWAY	37	0.396537	1.47607	0.0647059	0.160553	0.107343	9742	tags=51%, list=25%, signal=39%	PPIA/BAD/E2F1/PTPN6/MYC/JAK1/STAT5B/GRB2/SOCS3/SHC1/AKT1/HRAS/IRS1/SOCS1/STAT5A/CRKL/FOS/BCL2/JAK3
PID_S1P_S1P1_PATHWAY	PID_S1P_S1P1_PATHWAY	21	0.460388	1.47466	0.0748441	0.175313	0.117211	4718	tags=33%, list=12%, signal=29%	PTGS2/RHOA/SPHK1/ITGAV/ITGB3/GNAZ/ABCC1
REACTOME_TRANSCRIPTIONAL_REGULATION_BY_TP53	REACTOME_TRANSCRIPTIONAL_REGULATION_BY_TP53	362	0.27499	1.47341	0.000840762	0.00484459	0.00323901	4461	tags=23%, list=11%, signal=20%	GATAD2A/G6PD/PRDX5/POLR2E/PPP2R1A/SFN/GTF2F1/YWHAH/AKT2/COX5B/TXNRD1/SSRP1/PRELID3A/EXO1/RMI2/NOC2L/GLS/GPI/BANP/E2F1/PRDX1/TMEM219/CDC25C/CDK5/LAMTOR4/PRELID1/POLR2L/SUPT5H/GSR/PMS2/TACO1/CARM1/BBC3/RNF34/ARID3A/GTF2H4/YWHAG/UBB/ZNF385A/COX4I1/CHD4/TNKS1BP1/ERCC3/SUPT16H/RPA1/CHD3/RPS27A/NELFA/PPP1R13L/CDK2/PCBP4/STK11/YWHAE/TAF6/TP53I3/NPM1/COX6B1/MT-CO1/PIP4K2B/POU4F1/TP53/MTA2/PRMT1/NELFB/TAF…
REACTOME_G2_PHASE	REACTOME_G2_PHASE	5	0.722961	1.47341	0.0497018	0.136559	0.0913007	4455	tags=60%, list=11%, signal=53%	E2F1/CDK2/CCNA1
REACTOME_JOSEPHIN_DOMAIN_DUBS	REACTOME_JOSEPHIN_DOMAIN_DUBS	12	0.536799	1.47309	0.0711382	0.169579	0.113377	2860	tags=42%, list=7%, signal=39%	JOSD2/VCP/RAD23A/UBB/RPS27A
REACTOME_METABOLISM_OF_WATER_SOLUBLE_VITAMINS_AND_COFACTORS	REACTOME_METABOLISM_OF_WATER_SOLUBLE_VITAMINS_AND_COFACTORS	123	0.314296	1.47236	0.0110135	0.0394491	0.026375	8175	tags=36%, list=21%, signal=28%	SLC5A6/FASN/SHMT2/SLC52A2/NADK/PTGS2/CD320/SLC46A1/PARP10/HLCS/PDXK/MCCC2/SLC52A1/SLC25A19/PRSS3/PTGIS/SLC2A1/SLC52A3/ACACA/NAPRT/COASY/SHMT1/PNPO/MTHFD1L/CYB5R3/TCN2/MTHFS/DHFR/MOCS3/ABCC1/SLC19A3/NAXD/PPCDC/PANK4/TCN1/NADSYN1/CYP8B1/FLAD1/PDZD11/NMNAT3/SLC2A3/NAXE/CBLIF/MMAB
BIOCARTA_SARS_PATHWAY	BIOCARTA_SARS_PATHWAY	7	0.649877	1.47163	0.0633663	0.158451	0.105938	203	tags=29%, list=1%, signal=28%	NCL/FBL
BIOCARTA_ARENRF2_PATHWAY	BIOCARTA_ARENRF2_PATHWAY	20	0.467082	1.46966	0.0736842	0.173651	0.1161	9475	tags=50%, list=24%, signal=38%	KEAP1/POR/MAFF/MAFK/CRYZ/AKR7A2/MAFG/HMOX2/FXYD2/FOS
REACTOME_EPHA_MEDIATED_GROWTH_CONE_COLLAPSE	REACTOME_EPHA_MEDIATED_GROWTH_CONE_COLLAPSE	29	0.424604	1.46904	0.0689655	0.166181	0.111106	8010	tags=41%, list=20%, signal=33%	MYL6/RHOA/MYL9/MYH9/SRC/EPHA3/MYH10/EFNA5/MYH11/EPHA10/EFNA3/EPHA2
PID_PDGFRA_PATHWAY	PID_PDGFRA_PATHWAY	22	0.453031	1.46716	0.0703934	0.168789	0.11285	9763	tags=59%, list=25%, signal=44%	CRK/ITGAV/JAK1/GRB2/CAV1/SHB/SHC1/ELK1/PDGFRA/CRKL/SRF/FOS/CAV3
REACTOME_SIGNALING_BY_FGFR_IN_DISEASE	REACTOME_SIGNALING_BY_FGFR_IN_DISEASE	62	0.355911	1.466	0.0258304	0.0789632	0.0527934	4424	tags=26%, list=11%, signal=23%	NCBP2/POLR2E/CUX1/GTF2F1/FGFR4/FGFR1/FGF22/POLR2L/FGF10/STAT3/FGF1/STAT5B/FGF17/FGF16/BCR/GRB2
REACTOME_FORMATION_OF_THE_CORNIFIED_ENVELOPE	REACTOME_FORMATION_OF_THE_CORNIFIED_ENVELOPE	127	0.311203	1.46519	0.0134292	0.0461219	0.0308363	8519	tags=31%, list=22%, signal=25%	CAPNS1/KRT15/KRT20/LCE1C/KRT80/KRT19/DSC1/EVPL/FURIN/KRT78/PPL/ST14/KRT10/SPINK5/LIPK/CAPN1/SPRR2A/DSP/RPTN/SPRR1B/KRT28/KRT23/LIPJ/KLK14/KRT8/KRT84/KRT17/KRT6A/JUP/PKP3/KRT79/LCE5A/SPRR2F/PKP4/KRT39/KRT12/SPINK9/TGM1/SPRR3/PI3
REACTOME_PINK_PARKIN_MEDIATED_MITOPHAGY	REACTOME_PINK_PARKIN_MEDIATED_MITOPHAGY	22	0.452162	1.46435	0.0703934	0.168789	0.11285	7572	tags=55%, list=19%, signal=44%	SQSTM1/TOMM40/UBB/TOMM22/MFN2/RPS27A/PINK1/TOMM5/VDAC1/PRKN/MAP1LC3B/TOMM7
KEGG_GLYCEROLIPID_METABOLISM	KEGG_GLYCEROLIPID_METABOLISM	49	0.371058	1.46416	0.0492126	0.135545	0.0906231	4302	tags=29%, list=11%, signal=25%	AGPAT3/DGAT1/GLA/GPAT4/ALDH1B1/TKFC/LIPG/AKR1B1/AKR1A1/PLPP2/MGLL/CEL/AGPAT1/DGKQ
BIOCARTA_SLRP_PATHWAY	BIOCARTA_SLRP_PATHWAY	6	0.68055	1.46307	0.0661323	0.162659	0.108751	10036	tags=67%, list=26%, signal=50%	EPYC/BGN/LUM/DCN
REACTOME_GLI_PROTEINS_BIND_PROMOTERS_OF_HH_RESPONSIVE_GENES_TO_PROMOTE_TRANSCRIPTION	REACTOME_GLI_PROTEINS_BIND_PROMOTERS_OF_HH_RESPONSIVE_GENES_TO_PROMOTE_TRANSCRIPTION	7	0.646049	1.46296	0.0653465	0.161787	0.108168	8238	tags=71%, list=21%, signal=56%	GLI3/BOC/HHIP/GLI2/PTCH1
PID_ERBB_NETWORK_PATHWAY	PID_ERBB_NETWORK_PATHWAY	15	0.49355	1.46165	0.0780287	0.17957	0.120057	7809	tags=47%, list=20%, signal=37%	NRG1/ERBB2/BTC/HBEGF/HSP90AA1/EREG/ERBB4
BIOCARTA_AMAN_PATHWAY	BIOCARTA_AMAN_PATHWAY	15	0.4933	1.46091	0.0780287	0.17957	0.120057	10086	tags=60%, list=26%, signal=45%	FUT4/MAN1C1/MAN2A2/FUT5/B3GALT1/MAN2C1/ST3GAL4/B3GALT2/MAN2B1
REACTOME_TGF_BETA_RECEPTOR_SIGNALING_ACTIVATES_SMADS	REACTOME_TGF_BETA_RECEPTOR_SIGNALING_ACTIVATES_SMADS	32	0.40989	1.45849	0.0594059	0.152613	0.102034	4207	tags=34%, list=11%, signal=31%	PPP1CA/SMURF1/STUB1/FURIN/SMAD3/UBB/RPS27A/PMEPA1/TGFB1/UBE2M/PPP1CB
REACTOME_MITOPHAGY	REACTOME_MITOPHAGY	29	0.420984	1.45652	0.0730223	0.172633	0.115419	7572	tags=48%, list=19%, signal=39%	SQSTM1/TOMM40/UBB/TOMM22/MFN2/RPS27A/SRC/ULK1/PINK1/TOMM5/VDAC1/PRKN/MAP1LC3B/TOMM7
KEGG_METABOLISM_OF_XENOBIOTICS_BY_CYTOCHROME_P450	KEGG_METABOLISM_OF_XENOBIOTICS_BY_CYTOCHROME_P450	67	0.348714	1.4563	0.0118117	0.0417768	0.0279312	8505	tags=30%, list=22%, signal=23%	ALDH1A3/GSTK1/GSTM2/ADH1C/CYP3A4/CYP1B1/GSTM5/CYP1A2/ALDH3A1/CYP2S1/GSTP1/UGT1A6/ADH1B/UGT2A1/UGT1A4/CYP2F1/AKR1C4/GSTM4/EPHX1/UGT2B7
REACTOME_TRNA_MODIFICATION_IN_THE_MITOCHONDRION	REACTOME_TRNA_MODIFICATION_IN_THE_MITOCHONDRION	9	0.590567	1.45354	0.0756972	0.176548	0.118037	3059	tags=44%, list=8%, signal=41%	HSD17B10/GTPBP3/TRMU/PUS1
REACTOME_HIV_TRANSCRIPTION_ELONGATION	REACTOME_HIV_TRANSCRIPTION_ELONGATION	43	0.376003	1.45232	0.0398329	0.112885	0.0754728	4461	tags=33%, list=11%, signal=29%	NCBP2/POLR2E/GTF2F1/SSRP1/POLR2L/SUPT5H/GTF2H4/ERCC3/SUPT16H/NELFA/NELFB/ERCC2/ELOA2/ELOB
REACTOME_LIGAND_RECEPTOR_INTERACTIONS	REACTOME_LIGAND_RECEPTOR_INTERACTIONS	8	0.609492	1.45198	0.0782779	0.179959	0.120318	8238	tags=62%, list=21%, signal=49%	DHH/BOC/HHIP/GAS1/PTCH1
REACTOME_ELEVATION_OF_CYTOSOLIC_CA2_LEVELS	REACTOME_ELEVATION_OF_CYTOSOLIC_CA2_LEVELS	16	0.488859	1.45169	0.0775681	0.178875	0.119593	6980	tags=38%, list=18%, signal=31%	ITPR3/P2RX4/P2RX3/P2RX1/STIM1/ORAI2
REACTOME_CARBOXYTERMINAL_POST_TRANSLATIONAL_MODIFICATIONS_OF_TUBULIN	REACTOME_CARBOXYTERMINAL_POST_TRANSLATIONAL_MODIFICATIONS_OF_TUBULIN	43	0.375822	1.45162	0.0398329	0.112885	0.0754728	3820	tags=26%, list=10%, signal=23%	TUBA1C/TUBB4B/TUBA1A/TUBA1B/TPGS1/TUBB2B/TTL/TTLL12/TUBB6/AGBL5/TUBA4A
REACTOME_INTERFERON_GAMMA_SIGNALING	REACTOME_INTERFERON_GAMMA_SIGNALING	91	0.32745	1.45128	0.0199173	0.0644737	0.043106	9382	tags=42%, list=24%, signal=32%	TRIM26/HLA-A/IRF5/HLA-DRB5/TRIM21/TRIM8/PTPN6/TRIM68/CAMK2D/IRF3/MID1/ICAM1/JAK1/CAMK2G/CAMK2A/NCAM1/TRIM45/OAS3/TRIM38/HLA-C/PTPN11/TRIM46/SOCS3/GBP3/TRIM6/GBP6/HLA-E/HLA-H/SOCS1/HLA-B/TRIM35/TRIM25/IRF9/VCAM1/IRF7/IRF1/MT2A/TRIM2
REACTOME_DOWNREGULATION_OF_TGF_BETA_RECEPTOR_SIGNALING	REACTOME_DOWNREGULATION_OF_TGF_BETA_RECEPTOR_SIGNALING	26	0.430804	1.45095	0.0767635	0.17793	0.118961	4207	tags=35%, list=11%, signal=31%	PPP1CA/SMURF1/STUB1/SMAD3/UBB/RPS27A/PMEPA1/TGFB1/PPP1CB
REACTOME_ARACHIDONIC_ACID_METABOLISM	REACTOME_ARACHIDONIC_ACID_METABOLISM	59	0.355364	1.45083	0.0222027	0.0707535	0.0473045	7017	tags=27%, list=18%, signal=22%	CBR1/PTGS2/PTGES2/CYP4F11/GGT1/CYP1B1/CYP1A2/PTGDS/PON1/PTGIS/ABCC1/PTGR1/PRXL2B/GPX4/DPEP3/CYP8B1
REACTOME_SIGNALING_BY_FGFR1	REACTOME_SIGNALING_BY_FGFR1	50	0.367269	1.45041	0.0481227	0.133031	0.0889424	4424	tags=24%, list=11%, signal=21%	PPP2R1A/FGFR1/FGF22/FGF10/UBB/FGF1/RPS27A/SRC/FGF17/PPP2CB/PTPN11/GRB2
KEGG_COLORECTAL_CANCER	KEGG_COLORECTAL_CANCER	62	0.352046	1.45007	0.0282193	0.0846579	0.0566008	9614	tags=42%, list=25%, signal=32%	TGFB3/AKT2/BAD/RAC3/AXIN1/RHOA/MSH6/SMAD3/TGFB1/MYC/TP53/APC2/MAPK10/TCF7/AXIN2/AKT1/RAC2/ARAF/BIRC5/MAP2K1/TCF7L1/DCC/PIK3CD/RALGDS/FOS/BCL2
REACTOME_SUMOYLATION_OF_IMMUNE_RESPONSE_PROTEINS	REACTOME_SUMOYLATION_OF_IMMUNE_RESPONSE_PROTEINS	11	0.536788	1.44913	0.0903733	0.197489	0.132038	2772	tags=36%, list=7%, signal=34%	PIAS4/NFKB2/IKBKE/SUMO3
BIOCARTA_AMI_PATHWAY	BIOCARTA_AMI_PATHWAY	20	0.460482	1.44889	0.0884211	0.195115	0.130451	1757	tags=25%, list=4%, signal=24%	PLAT/COL4A1/COL4A2/COL4A5/COL4A6
REACTOME_TELOMERE_C_STRAND_LAGGING_STRAND_SYNTHESIS	REACTOME_TELOMERE_C_STRAND_LAGGING_STRAND_SYNTHESIS	28	0.42198	1.44744	0.077551	0.178875	0.119593	5378	tags=29%, list=14%, signal=25%	POLD4/POLD2/LIG1/CHTF18/RPA1/POLD1/WRN/TEN1
REACTOME_SYNTHESIS_OF_GDP_MANNOSE	REACTOME_SYNTHESIS_OF_GDP_MANNOSE	5	0.710155	1.44731	0.0675944	0.164708	0.110121	7878	tags=80%, list=20%, signal=64%	MPI/GMPPB/PMM1/GMPPA
REACTOME_AMINO_ACID_TRANSPORT_ACROSS_THE_PLASMA_MEMBRANE	REACTOME_AMINO_ACID_TRANSPORT_ACROSS_THE_PLASMA_MEMBRANE	33	0.402979	1.44638	0.0591716	0.152358	0.101864	9686	tags=48%, list=25%, signal=37%	SLC25A29/SLC6A6/SLC3A2/SLC43A2/SLC7A10/SLC7A3/SLC6A15/SLC7A5/SLC6A20/SLC7A11/SLC7A6/SLC7A1/SLC38A5/SLC38A3/SLC36A2/SLC1A5
REACTOME_NEUROFASCIN_INTERACTIONS	REACTOME_NEUROFASCIN_INTERACTIONS	7	0.63865	1.4462	0.0752475	0.175864	0.117579	7687	tags=43%, list=20%, signal=34%	NRCAM/CNTN1/ANK1
BIOCARTA_MCM_PATHWAY	BIOCARTA_MCM_PATHWAY	18	0.473583	1.44534	0.083871	0.188773	0.12621	3742	tags=50%, list=10%, signal=45%	MCM5/MCM2/MCM7/MCM4/ORC1/CDK2/CDT1/KITLG/MCM3
REACTOME_FGFR2B_LIGAND_BINDING_AND_ACTIVATION	REACTOME_FGFR2B_LIGAND_BINDING_AND_ACTIVATION	10	0.557333	1.44317	0.0792079	0.181173	0.121129	4022	tags=40%, list=10%, signal=36%	FGF22/FGF10/FGF1/FGFBP1
BIOCARTA_SM_PATHWAY	BIOCARTA_SM_PATHWAY	14	0.499482	1.44247	0.0864198	0.191826	0.128252	7932	tags=50%, list=20%, signal=40%	SNRPG/SNRPF/SNRNP70/SNRPC/SNRPD2/SNRPD1/SNRPB
BIOCARTA_P38MAPK_PATHWAY	BIOCARTA_P38MAPK_PATHWAY	36	0.391846	1.44148	0.072407	0.1719	0.114929	8757	tags=44%, list=22%, signal=35%	TGFB3/TRADD/TGFB1/MYC/DAXX/HMGN1/GRB2/HSPB1/HSPB2/SHC1/ELK1/MAP3K1/HRAS/MAP3K9/DDIT3/MAP3K7
KEGG_GLYCINE_SERINE_AND_THREONINE_METABOLISM	KEGG_GLYCINE_SERINE_AND_THREONINE_METABOLISM	31	0.411227	1.44117	0.0623742	0.156666	0.104744	5551	tags=35%, list=14%, signal=30%	SHMT2/AOC3/PSPH/GAMT/AOC2/SHMT1/CHDH/GLDC/PSAT1/CBS/SDS
KEGG_CELL_ADHESION_MOLECULES_CAMS	KEGG_CELL_ADHESION_MOLECULES_CAMS	131	0.30312	1.44014	0.0261583	0.079534	0.053175	8974	tags=36%, list=23%, signal=28%	NECTIN2/HLA-A/VCAN/PTPRF/L1CAM/SELE/NLGN2/CLDN4/SDC4/CLDN23/CLDN3/CLDN19/ITGB8/HLA-DRB5/CD276/CDH15/ITGAV/ICAM1/CLDN6/NRCAM/CLDN9/NCAM1/ITGB7/HLA-C/CADM3/CLDN1/ITGB1/CLDN11/ITGAM/GLG1/CD99/CNTN1/NLGN3/HLA-E/NRXN1/ITGB2/NCAM2/HLA-B/CDH3/JAM3/MPZ/NECTIN1/VCAM1/NEGR1/SDC3/ICAM3/SIGLEC1
REACTOME_DNA_DAMAGE_RECOGNITION_IN_GG_NER	REACTOME_DNA_DAMAGE_RECOGNITION_IN_GG_NER	38	0.38595	1.43982	0.066	0.162659	0.108751	5083	tags=29%, list=13%, signal=25%	DDB1/MCRS1/PARP1/RAD23A/CETN2/ACTB/UBB/RPS27A/XPC/COPS7A/INO80B
PID_ATR_PATHWAY	PID_ATR_PATHWAY	38	0.385932	1.43976	0.066	0.162659	0.108751	3217	tags=24%, list=8%, signal=22%	PPP2R1A/RAD51/CDC25C/CLSPN/MCM2/MCM7/TIMELESS/RPA1/CDK2
REACTOME_GLUTATHIONE_SYNTHESIS_AND_RECYCLING	REACTOME_GLUTATHIONE_SYNTHESIS_AND_RECYCLING	12	0.52456	1.4395	0.0833333	0.188315	0.125904	4417	tags=42%, list=11%, signal=37%	GGT1/GGT7/OPLAH/GSS/GGT6
REACTOME_NGF_STIMULATED_TRANSCRIPTION	REACTOME_NGF_STIMULATED_TRANSCRIPTION	39	0.381061	1.4387	0.0634921	0.158491	0.105964	5987	tags=38%, list=15%, signal=33%	LYL1/CDK5/JUND/RRAD/CHD4/ID4/ID1/JUNB/TRIB1/VGF/DNM2/SH3GL3/FOSL1/ASCL1/ELK1
HALLMARK_NOTCH_SIGNALING	HALLMARK_NOTCH_SIGNALING	32	0.404223	1.43833	0.0613861	0.155483	0.103953	5546	tags=31%, list=14%, signal=27%	FZD7/WNT2/NOTCH2/WNT5A/LFNG/DTX2/DTX1/FZD1/JAG1/HES1
REACTOME_APEX1_INDEPENDENT_RESOLUTION_OF_AP_SITES_VIA_THE_SINGLE_NUCLEOTIDE_REPLACEMENT_PATHWAY	REACTOME_APEX1_INDEPENDENT_RESOLUTION_OF_AP_SITES_VIA_THE_SINGLE_NUCLEOTIDE_REPLACEMENT_PATHWAY	7	0.634936	1.43779	0.0792079	0.181173	0.121129	9823	tags=57%, list=25%, signal=43%	XRCC1/PNKP/NEIL2/NEIL1
KEGG_PURINE_METABOLISM	KEGG_PURINE_METABOLISM	158	0.29542	1.43769	0.00764521	0.0295956	0.0197871	4684	tags=20%, list=12%, signal=18%	PKM/POLR2E/NME3/APRT/POLD4/POLR3H/GART/IMPDH2/NT5C/NME4/ITPA/POLD2/PAPSS2/CANT1/RRM2/ADCY2/POLR2L/POLE4/PRPS1/GUK1/POLD1/POLR1A/POLR3G/PAICS/URAD/AMPD3/NME1/ADCY6/AK4/AMPD2/ENTPD6/PFAS
REACTOME_NEUREXINS_AND_NEUROLIGINS	REACTOME_NEUREXINS_AND_NEUROLIGINS	56	0.356771	1.4375	0.0505051	0.13765	0.0920303	9909	tags=45%, list=25%, signal=33%	GRIN2D/NLGN2/GRIN2B/PDLIM5/DLGAP3/HOMER1/DLGAP2/HOMER3/SYT10/SHANK2/GRIN1/APBA2/APBA3/EPB41L2/NLGN3/SHARPIN/NRXN1/SYT12/EPB41L1/DLGAP4/SYT1/LRRTM1/DBNL/DLGAP1/STX1A
REACTOME_LECTIN_PATHWAY_OF_COMPLEMENT_ACTIVATION	REACTOME_LECTIN_PATHWAY_OF_COMPLEMENT_ACTIVATION	8	0.603026	1.43657	0.0802348	0.18278	0.122203	6794	tags=50%, list=17%, signal=41%	COLEC10/FCN1/MBL2/FCN2
REACTOME_HYALURONAN_METABOLISM	REACTOME_HYALURONAN_METABOLISM	17	0.478263	1.4359	0.0928726	0.201001	0.134386	9645	tags=59%, list=25%, signal=44%	HAS2/CEMIP/SLC9A1/CHP1/HMMR/HEXA/HAS1/GUSB/HYAL2/HYAL3
REACTOME_DEFECTIVE_CHST6_CAUSES_MCDC1	REACTOME_DEFECTIVE_CHST6_CAUSES_MCDC1	8	0.602456	1.43521	0.0821918	0.186296	0.124554	7780	tags=38%, list=20%, signal=30%	ACAN/OGN/LUM
REACTOME_REPRESSION_OF_WNT_TARGET_GENES	REACTOME_REPRESSION_OF_WNT_TARGET_GENES	14	0.496713	1.43447	0.0925926	0.200781	0.134238	8446	tags=64%, list=22%, signal=50%	CTBP1/MYC/TLE3/TCF7/AXIN2/CTBP2/TLE5/TLE2/TCF7L1
BIOCARTA_ARAP_PATHWAY	BIOCARTA_ARAP_PATHWAY	17	0.477726	1.43429	0.0950324	0.205084	0.137116	6395	tags=35%, list=16%, signal=30%	CLTB/ARF1/ARFGAP1/ASAP2/ARAP1/CYTH2
REACTOME_PHOSPHOLIPASE_C_MEDIATED_CASCADE_FGFR2	REACTOME_PHOSPHOLIPASE_C_MEDIATED_CASCADE_FGFR2	18	0.469804	1.43381	0.0860215	0.191508	0.128039	4149	tags=28%, list=11%, signal=25%	FGF22/FGF10/FGF1/FGF17/FGF16
KEGG_GAP_JUNCTION	KEGG_GAP_JUNCTION	90	0.324159	1.43309	0.0190827	0.0619499	0.0414186	8216	tags=33%, list=21%, signal=26%	MAP2K2/TUBB/TUBA1C/TUBB4B/TUBA1A/ITPR3/TUBA1B/ADCY2/PLCB3/TUBB2B/SRC/TUBB6/GNA11/PRKG1/TUBA4A/HTR2C/PRKX/ADCY6/GRB2/PDGFC/PRKACA/PDGFRA/LPAR1/HRAS/HTR2A/CSNK1D/TUBB1/ADCY3/TUBAL3/MAP2K1
BIOCARTA_LDL_PATHWAY	BIOCARTA_LDL_PATHWAY	6	0.666454	1.43277	0.0801603	0.18278	0.122203	6975	tags=50%, list=18%, signal=41%	LDLR/CCL2/CSF1
REACTOME_PREVENTION_OF_PHAGOSOMAL_LYSOSOMAL_FUSION	REACTOME_PREVENTION_OF_PHAGOSOMAL_LYSOSOMAL_FUSION	9	0.581954	1.43234	0.0856574	0.191508	0.128039	7750	tags=67%, list=20%, signal=54%	HGS/UBB/RPS27A/RAB7A/CORO1A/VPS33B
REACTOME_SIGNAL_REGULATORY_PROTEIN_FAMILY_INTERACTIONS	REACTOME_SIGNAL_REGULATORY_PROTEIN_FAMILY_INTERACTIONS	16	0.482342	1.43234	0.0838574	0.188773	0.12621	4928	tags=44%, list=13%, signal=38%	SIRPA/SFTPD/PTPN6/SRC/PTPN11/GRB2/SKAP2
REACTOME_DISSOLUTION_OF_FIBRIN_CLOT	REACTOME_DISSOLUTION_OF_FIBRIN_CLOT	13	0.50264	1.43208	0.0965795	0.206838	0.138288	9677	tags=62%, list=25%, signal=46%	PLAT/SERPINB6/SERPINB2/ANXA2/HRG/PLAU/SERPINE1/PLAUR
REACTOME_SULFUR_AMINO_ACID_METABOLISM	REACTOME_SULFUR_AMINO_ACID_METABOLISM	28	0.416731	1.42943	0.0795918	0.181682	0.12147	9887	tags=39%, list=25%, signal=29%	AHCY/CBSL/GOT2/ENOPH1/ETHE1/TXN2/CBS/APIP/ADI1/MPST/GOT1
PID_ENDOTHELIN_PATHWAY	PID_ENDOTHELIN_PATHWAY	63	0.346425	1.42939	0.0252368	0.0780305	0.0521698	4492	tags=24%, list=11%, signal=21%	MAP2K2/BCAR1/COL3A1/RHOA/GNA12/ADCY2/CRK/PLCB3/COL1A2/SLC9A1/SRC/GNA11/ADCY6/GNA15/GNAZ
REACTOME_PROTEIN_METHYLATION	REACTOME_PROTEIN_METHYLATION	17	0.475978	1.42904	0.0971922	0.207755	0.138902	1198	tags=24%, list=3%, signal=23%	ETFB/EEF2/VCP/RPS2
REACTOME_SIGNALING_BY_MST1	REACTOME_SIGNALING_BY_MST1	5	0.700791	1.42822	0.0775348	0.178875	0.119593	4126	tags=40%, list=11%, signal=36%	SPINT2/MST1R
BIOCARTA_FXR_PATHWAY	BIOCARTA_FXR_PATHWAY	7	0.630323	1.42735	0.0891089	0.195793	0.130904	2166	tags=29%, list=6%, signal=27%	FABP6/LDLR
REACTOME_BIOSYNTHESIS_OF_EPA_DERIVED_SPMS	REACTOME_BIOSYNTHESIS_OF_EPA_DERIVED_SPMS	6	0.663163	1.42569	0.0841683	0.189253	0.126531	8097	tags=50%, list=21%, signal=40%	PTGS2/GPX4/HPGD
PID_EPHB_FWD_PATHWAY	PID_EPHB_FWD_PATHWAY	40	0.376281	1.42392	0.0678643	0.165117	0.110394	8216	tags=40%, list=21%, signal=32%	EFNB3/RRAS/EPHB1/CRK/SRC/DNM1/EPHB4/EFNB1/GRB2/MAP4K4/SHC1/HRAS/EFNA5/EPHB2/TF/MAP2K1
REACTOME_ENOS_ACTIVATION	REACTOME_ENOS_ACTIVATION	11	0.526754	1.42204	0.100196	0.211832	0.141627	8926	tags=73%, list=23%, signal=56%	DDAH2/SPR/CYGB/CAV1/AKT1/HSP90AA1/NOS3/LYPLA1
REACTOME_HYALURONAN_UPTAKE_AND_DEGRADATION	REACTOME_HYALURONAN_UPTAKE_AND_DEGRADATION	12	0.518143	1.42189	0.0873984	0.193808	0.129576	9645	tags=58%, list=25%, signal=44%	SLC9A1/CHP1/HMMR/HEXA/GUSB/HYAL2/HYAL3
REACTOME_ACTIVATION_OF_ATR_IN_RESPONSE_TO_REPLICATION_STRESS	REACTOME_ACTIVATION_OF_ATR_IN_RESPONSE_TO_REPLICATION_STRESS	37	0.381792	1.42119	0.0862745	0.191693	0.128162	4603	tags=32%, list=12%, signal=29%	MCM5/MCM10/CDC25C/CLSPN/MCM2/MCM7/MCM4/ORC1/RPA1/CDK2/MCM3/CDC45
REACTOME_SIGNALING_BY_FGFR4	REACTOME_SIGNALING_BY_FGFR4	41	0.370725	1.41962	0.0710059	0.169466	0.113302	6555	tags=32%, list=17%, signal=26%	PPP2R1A/FGFR4/UBB/FGF1/RPS27A/SRC/FGF17/PPP2CB/PTPN11/FGF16/GRB2/SHC1/HRAS
REACTOME_METABOLISM_OF_STEROIDS	REACTOME_METABOLISM_OF_STEROIDS	151	0.292305	1.41922	0.017592	0.0577766	0.0386284	3987	tags=21%, list=10%, signal=19%	FASN/KPNB1/CH25H/PIAS4/TSPO/FABP6/SCAP/DHCR24/CYP19A1/HSD17B14/CYP27B1/CARM1/HSD3B7/RAN/MVK/MVD/CYP24A1/AKR1B1/PTGIS/ABCC3/SEC24C/SMARCD3/IDI2/SREBF1/HSD11B1/ACACA/STARD3/HSD17B4/INSIG1/FDXR/CYP51A1/VDR
REACTOME_NGF_INDEPENDANT_TRKA_ACTIVATION	REACTOME_NGF_INDEPENDANT_TRKA_ACTIVATION	5	0.696192	1.41885	0.0795229	0.181682	0.12147	4767	tags=60%, list=12%, signal=53%	NTRK2/ADCYAP1/ADCYAP1R1
REACTOME_MITOCHONDRIAL_PROTEIN_IMPORT	REACTOME_MITOCHONDRIAL_PROTEIN_IMPORT	65	0.341273	1.41827	0.0431718	0.120528	0.0805828	8811	tags=46%, list=22%, signal=36%	TIMM44/COA4/CHCHD2/TOMM40/TIMM10/TOMM22/IDH3G/TIMM17B/HSPA9/ATP5F1B/TIMM23/TIMM21/BCS1L/GRPEL1/GFER/TIMM13/TOMM5/VDAC1/PITRM1/ACO2/CHCHD3/CHCHD5/SLC25A6/SLC25A4/TOMM7/CYC1/SAMM50/COQ2/TIMM22/CHCHD10
REACTOME_FANCONI_ANEMIA_PATHWAY	REACTOME_FANCONI_ANEMIA_PATHWAY	39	0.375623	1.41817	0.077381	0.178875	0.119593	7174	tags=44%, list=18%, signal=36%	ERCC1/FAAP20/FANCF/UBB/EME1/FANCA/RPA1/SLX4/RPS27A/FAAP100/CENPX/FANCC/MUS81/CENPS/DCLRE1B/FANCG/UBE2T
REACTOME_G_PROTEIN_MEDIATED_EVENTS	REACTOME_G_PROTEIN_MEDIATED_EVENTS	54	0.352741	1.41789	0.0439382	0.122516	0.0819119	10089	tags=41%, list=26%, signal=30%	AHCYL1/ITPR3/ADCY2/PLCB3/KPNA2/CAMK2D/CAMK2G/CAMK2A/PRKX/ADCY6/CAMKK2/GNAZ/PRKACA/GNAT2/CAMKK1/ADCY3/GNAO1/PRKAR1A/PRKAR1B/ADCY8/ITPR2/PRKAR2A
REACTOME_TYROSINE_CATABOLISM	REACTOME_TYROSINE_CATABOLISM	5	0.69527	1.41697	0.0815109	0.185125	0.123771	6798	tags=60%, list=17%, signal=50%	HPD/HGD/FAH
BIOCARTA_MPR_PATHWAY	BIOCARTA_MPR_PATHWAY	21	0.442354	1.4169	0.0956341	0.20597	0.137708	10089	tags=48%, list=26%, signal=35%	CDC25C/PAQR7/PGR/RPS6KA1/HRAS/CCNB1/CAP1/PRKAR1A/PRKAR1B/PRKAR2A
REACTOME_PLATELET_HOMEOSTASIS	REACTOME_PLATELET_HOMEOSTASIS	85	0.324349	1.41662	0.0244728	0.0764733	0.0511287	7425	tags=32%, list=19%, signal=26%	PPP2R1A/GNB2/GNB3/ITPR3/PPP2R5B/FGR/GNG10/PPP2R5D/PTPN6/SRI/GNB1/PAFAH2/PRKG1/PPP2CB/PTPN11/P2RX4/KCNMB4/P2RX3/KCNMB1/PTGIR/P2RX1/ATP2A2/STIM1/ORAI2/GNG3/NOS3/GNGT1
REACTOME_NUCLEOBASE_BIOSYNTHESIS	REACTOME_NUCLEOBASE_BIOSYNTHESIS	15	0.478177	1.41612	0.0985626	0.209811	0.140276	9234	tags=60%, list=24%, signal=46%	GART/IMPDH2/CAD/PAICS/PFAS/DHODH/IMPDH1/LHPP/PPAT
KEGG_TAURINE_AND_HYPOTAURINE_METABOLISM	KEGG_TAURINE_AND_HYPOTAURINE_METABOLISM	10	0.546812	1.41593	0.0970297	0.207605	0.138801	4417	tags=40%, list=11%, signal=36%	GGT1/GGT7/GAD1/GGT6
REACTOME_CELLULAR_RESPONSE_TO_HEAT_STRESS	REACTOME_CELLULAR_RESPONSE_TO_HEAT_STRESS	101	0.314667	1.41476	0.0302664	0.0892543	0.0596738	6347	tags=31%, list=16%, signal=26%	FKBP4/VCP/SERPINH1/RANBP2/COL4A6/UBB/CAMK2D/HSPB8/DNAJB6/BAG2/HSPA9/RPA1/NUP62/SEC13/AAAS/HSP90AB1/CAMK2G/YWHAE/CAMK2A/DEDD2/HSF1/ST13/MRPL18/CCAR2/HSPB1/HSPB2/RPS19BP1/MLST8/HSP90AA1/HSPA8/HSPA1A
BIOCARTA_IL22BP_PATHWAY	BIOCARTA_IL22BP_PATHWAY	9	0.574271	1.41343	0.101594	0.213717	0.142887	7400	tags=67%, list=19%, signal=54%	STAT3/JAK1/STAT5B/TYK2/SOCS3/STAT5A
REACTOME_CREB1_PHOSPHORYLATION_THROUGH_NMDA_RECEPTOR_MEDIATED_ACTIVATION_OF_RAS_SIGNALING	REACTOME_CREB1_PHOSPHORYLATION_THROUGH_NMDA_RECEPTOR_MEDIATED_ACTIVATION_OF_RAS_SIGNALING	28	0.41205	1.41338	0.0836735	0.188705	0.126165	6691	tags=43%, list=17%, signal=36%	GRIN2D/GRIN2B/NEFL/CAMK2D/ACTN2/CAMK2G/CAMK2A/DLG1/RPS6KA1/GRIN1/HRAS/RPS6KA6
REACTOME_ERBB2_ACTIVATES_PTK6_SIGNALING	REACTOME_ERBB2_ACTIVATES_PTK6_SIGNALING	13	0.495658	1.41219	0.100604	0.211832	0.141627	7809	tags=46%, list=20%, signal=37%	NRG1/ERBB2/BTC/HBEGF/EREG/ERBB4
REACTOME_MAP3K8_TPL2_DEPENDENT_MAPK1_3_ACTIVATION	REACTOME_MAP3K8_TPL2_DEPENDENT_MAPK1_3_ACTIVATION	16	0.475524	1.41209	0.0964361	0.206727	0.138214	3428	tags=31%, list=9%, signal=29%	NFKB1/TNIP2/UBB/RPS27A/IKBKB
REACTOME_REGULATION_OF_TNFR1_SIGNALING	REACTOME_REGULATION_OF_TNFR1_SIGNALING	33	0.393199	1.41128	0.0710059	0.169466	0.113302	8500	tags=36%, list=22%, signal=29%	CLIP3/OTUD7B/TRADD/UBB/TNFRSF1A/RPS27A/IKBKB/SPPL2B/SHARPIN/RBCK1/TAX1BP1/RACK1
REACTOME_GLOBAL_GENOME_NUCLEOTIDE_EXCISION_REPAIR_GG_NER	REACTOME_GLOBAL_GENOME_NUCLEOTIDE_EXCISION_REPAIR_GG_NER	84	0.32518	1.41077	0.0233664	0.0739388	0.0494342	4258	tags=29%, list=11%, signal=26%	DDB1/POLD4/ERCC1/POLD2/MCRS1/PARP1/RAD23A/LIG1/CETN2/ACTB/GTF2H4/UBB/POLE4/ERCC3/RPA1/POLD1/SUMO3/XRCC1/RPS27A/XPC/UBE2V2/COPS7A/ERCC2/ERCC5
REACTOME_DOWNSTREAM_SIGNAL_TRANSDUCTION	REACTOME_DOWNSTREAM_SIGNAL_TRANSDUCTION	29	0.407613	1.41026	0.0892495	0.195793	0.130904	8297	tags=45%, list=21%, signal=35%	BCAR1/NCK2/STAT6/STAT3/CRK/SRC/STAT5B/PTPN11/GRB2/PDGFRA/HRAS/STAT5A/CRKL
REACTOME_ENDOSOMAL_SORTING_COMPLEX_REQUIRED_FOR_TRANSPORT_ESCRT	REACTOME_ENDOSOMAL_SORTING_COMPLEX_REQUIRED_FOR_TRANSPORT_ESCRT	31	0.402033	1.40895	0.0744467	0.174899	0.116935	4247	tags=32%, list=11%, signal=29%	CHMP2A/CHMP6/HGS/CHMP4B/VPS28/UBB/RPS27A/SNF8/CHMP7/VPS4A
REACTOME_PLATELET_CALCIUM_HOMEOSTASIS	REACTOME_PLATELET_CALCIUM_HOMEOSTASIS	28	0.410723	1.40882	0.0877551	0.193988	0.129697	6980	tags=29%, list=18%, signal=24%	ITPR3/SRI/P2RX4/P2RX3/P2RX1/ATP2A2/STIM1/ORAI2
PID_ATF2_PATHWAY	PID_ATF2_PATHWAY	59	0.344973	1.40841	0.0557769	0.146977	0.0982662	10023	tags=42%, list=26%, signal=32%	RUVBL2/CDK4/BCL2L1/SELE/JUND/CXCL8/MMP2/JUNB/DUSP8/SOCS3/HRK/HES1/IL23A/PDGFRA/ATF3/MACROH2A1/PLAU/COL24A1/DDIT3/DUSP5/FOS/BCL2/SERPINB5/BRCA1/MAPK11
REACTOME_SIGNALING_BY_EGFR	REACTOME_SIGNALING_BY_EGFR	50	0.356564	1.40814	0.0656064	0.162074	0.10836	6555	tags=36%, list=17%, signal=30%	EPN1/HGS/EPS15L1/ADAM12/AAMP/UBB/LRIG1/RPS27A/SRC/BTC/SH3GL1/PTPN11/GRB2/HBEGF/SH3GL3/SHC1/EREG/HRAS
REACTOME_APOPTOTIC_CLEAVAGE_OF_CELLULAR_PROTEINS	REACTOME_APOPTOTIC_CLEAVAGE_OF_CELLULAR_PROTEINS	38	0.377403	1.40794	0.076	0.176888	0.118264	8249	tags=37%, list=21%, signal=29%	BCAP31/CLSPN/ADD1/SPTAN1/LMNA/PLEC/DSP/STK24/VIM/CASP7/ACIN1/GSN/LMNB1/PRKCQ
REACTOME_ACTIVATED_NTRK2_SIGNALS_THROUGH_FYN	REACTOME_ACTIVATED_NTRK2_SIGNALS_THROUGH_FYN	7	0.621749	1.40793	0.0990099	0.210244	0.140566	5309	tags=57%, list=14%, signal=49%	NTRK2/GRIN2B/SRC/DOCK3
REACTOME_COOPERATION_OF_PDCL_PHLP1_AND_TRIC_CCT_IN_G_PROTEIN_BETA_FOLDING	REACTOME_COOPERATION_OF_PDCL_PHLP1_AND_TRIC_CCT_IN_G_PROTEIN_BETA_FOLDING	42	0.367372	1.40768	0.0641283	0.159471	0.10662	8259	tags=33%, list=21%, signal=26%	CCT7/GNB2/CCT5/GNB3/RGS6/GNG10/GNB1/GNAZ/GNAT2/GNG3/CCT6A/GNGT1/CCT4/GNAO1
REACTOME_TNFR1_INDUCED_PROAPOPTOTIC_SIGNALING	REACTOME_TNFR1_INDUCED_PROAPOPTOTIC_SIGNALING	13	0.494064	1.40765	0.100604	0.211832	0.141627	2459	tags=23%, list=6%, signal=22%	OTUD7B/TRADD/TNFRSF1A
REACTOME_SEROTONIN_NEUROTRANSMITTER_RELEASE_CYCLE	REACTOME_SEROTONIN_NEUROTRANSMITTER_RELEASE_CYCLE	18	0.461045	1.40707	0.0989247	0.210244	0.140566	9909	tags=61%, list=25%, signal=46%	RIMS1/PPFIA3/TSPOAP1/SLC18A2/PPFIA1/UNC13B/SNAP25/SYT1/SYN1/PPFIA4/STX1A
REACTOME_NF_KB_IS_ACTIVATED_AND_SIGNALS_SURVIVAL	REACTOME_NF_KB_IS_ACTIVATED_AND_SIGNALS_SURVIVAL	13	0.493125	1.40497	0.100604	0.211832	0.141627	3428	tags=46%, list=9%, signal=42%	NFKB1/IRAK1/SQSTM1/UBB/RPS27A/IKBKB
REACTOME_GLUCAGON_SIGNALING_IN_METABOLIC_REGULATION	REACTOME_GLUCAGON_SIGNALING_IN_METABOLIC_REGULATION	33	0.39136	1.40468	0.0749507	0.175352	0.117237	10089	tags=39%, list=26%, signal=29%	GNB2/GNB3/ADCY2/GNG10/GNB1/ADCY6/PRKACA/GNG3/ADCY3/PRKAR1A/PRKAR1B/ADCY8/PRKAR2A
REACTOME_RHO_GTPASES_ACTIVATE_WASPS_AND_WAVES	REACTOME_RHO_GTPASES_ACTIVATE_WASPS_AND_WAVES	36	0.381751	1.40434	0.0763209	0.177434	0.118629	7405	tags=33%, list=19%, signal=27%	ACTG1/ARPC5/ACTB/BRK1/WIPF3/ACTR3/ABL1/GRB2/WIPF2/CYFIP1/ARPC1A/ARPC1B
REACTOME_DISASSEMBLY_OF_THE_DESTRUCTION_COMPLEX_AND_RECRUITMENT_OF_AXIN_TO_THE_MEMBRANE	REACTOME_DISASSEMBLY_OF_THE_DESTRUCTION_COMPLEX_AND_RECRUITMENT_OF_AXIN_TO_THE_MEMBRANE	31	0.400705	1.40429	0.0784708	0.180035	0.120368	4593	tags=35%, list=12%, signal=31%	PPP2R1A/AXIN1/PPP2R5B/DVL1/LRP5/PPP2R5D/CSNK1G2/FZD1/PPP2CB/DVL2/CAV1
BIOCARTA_TNFR1_PATHWAY	BIOCARTA_TNFR1_PATHWAY	29	0.405456	1.40279	0.0892495	0.195793	0.130904	2459	tags=24%, list=6%, signal=23%	LMNB2/PARP1/PRKDC/SPTAN1/LMNA/TRADD/TNFRSF1A
PID_AR_PATHWAY	PID_AR_PATHWAY	61	0.340792	1.40128	0.0499002	0.13677	0.0914422	9173	tags=48%, list=23%, signal=36%	PIAS4/XRCC6/FHL2/PELP1/FKBP4/HNRNPA1/PRDX1/SVIL/PRKDC/PA2G4/CARM1/CDK11B/TGFB1I1/MAK/NKX3-1/PATZ1/CDK6/AKT1/KDM1A/TMF1/GSN/HIP1/KLK2/CTDSP2/PAWR/UBE2I/ZMIZ1/SRF/TMPRSS2
REACTOME_MITOCHONDRIAL_FATTY_ACID_BETA_OXIDATION_OF_UNSATURATED_FATTY_ACIDS	REACTOME_MITOCHONDRIAL_FATTY_ACID_BETA_OXIDATION_OF_UNSATURATED_FATTY_ACIDS	6	0.65136	1.40032	0.0921844	0.200281	0.133904	2727	tags=33%, list=7%, signal=31%	ECI1/HADHA
KEGG_GLYCOSPHINGOLIPID_BIOSYNTHESIS_GLOBO_SERIES	KEGG_GLYCOSPHINGOLIPID_BIOSYNTHESIS_GLOBO_SERIES	14	0.483969	1.39767	0.102881	0.215619	0.144159	8454	tags=43%, list=22%, signal=34%	GLA/ST3GAL2/B3GALT5/ST3GAL1/A4GALT/HEXA
REACTOME_ACTIVATION_OF_AMPK_DOWNSTREAM_OF_NMDARS	REACTOME_ACTIVATION_OF_AMPK_DOWNSTREAM_OF_NMDARS	29	0.403854	1.39725	0.0912779	0.199272	0.13323	4167	tags=28%, list=11%, signal=25%	TUBA1C/TUBB4B/TUBA1A/TUBA1B/TUBB2B/TUBB6/TUBA4A/CAMKK2
REACTOME_PHOSPHOLIPASE_C_MEDIATED_CASCADE_FGFR4	REACTOME_PHOSPHOLIPASE_C_MEDIATED_CASCADE_FGFR4	15	0.471379	1.39599	0.110883	0.227125	0.151852	4149	tags=27%, list=11%, signal=24%	FGFR4/FGF1/FGF17/FGF16
REACTOME_P38MAPK_EVENTS	REACTOME_P38MAPK_EVENTS	13	0.489281	1.39402	0.10664	0.220745	0.147586	10023	tags=62%, list=26%, signal=46%	MAPK12/SRC/RALA/HRAS/MAPKAPK3/RALB/RALGDS/MAPK11
KEGG_ACUTE_MYELOID_LEUKEMIA	KEGG_ACUTE_MYELOID_LEUKEMIA	57	0.341854	1.39259	0.0618762	0.156286	0.10449	9142	tags=44%, list=23%, signal=34%	MAP2K2/NFKB1/AKT2/BAD/STAT3/RARA/MYC/IKBKB/STAT5B/RUNX1/EIF4EBP1/GRB2/CCNA1/TCF7/JUP/AKT1/HRAS/STAT5A/ARAF/RELA/MAP2K1/TCF7L1/MTOR/PIK3CD/CEBPA
BIOCARTA_ETC_PATHWAY	BIOCARTA_ETC_PATHWAY	10	0.536958	1.39041	0.110891	0.227125	0.151852	9309	tags=60%, list=24%, signal=46%	NDUFA1/GPD2/UQCRC1/SLC25A6/SLC25A4/SDHA
REACTOME_FGFR2_LIGAND_BINDING_AND_ACTIVATION	REACTOME_FGFR2_LIGAND_BINDING_AND_ACTIVATION	20	0.441258	1.3884	0.107368	0.221521	0.148105	4149	tags=30%, list=11%, signal=27%	FGF22/FGF10/FGF1/FGF17/FGFBP1/FGF16
PID_EPHRINB_REV_PATHWAY	PID_EPHRINB_REV_PATHWAY	30	0.399535	1.38834	0.0931174	0.201337	0.134611	3430	tags=30%, list=9%, signal=27%	NCK2/EPHB1/ITGA2B/FGR/ITGB3/SRC/DNM1/EPHB4/EFNB1
REACTOME_ONCOGENIC_MAPK_SIGNALING	REACTOME_ONCOGENIC_MAPK_SIGNALING	72	0.324996	1.38731	0.0546875	0.144614	0.0966862	7554	tags=33%, list=19%, signal=27%	MAP2K2/AGTRAP/ACTG1/PHB/ITGA2B/ACTB/LMNA/SND1/CAMK2D/TLN1/ITGB3/SRC/CAMK2G/CAMK2A/PEBP1/VCL/MPRIP/FXR1/PAPSS1/HRAS/IQGAP1/ESRP1/FN1/ARAF
PID_FOXM1_PATHWAY	PID_FOXM1_PATHWAY	40	0.366541	1.38706	0.0858283	0.191508	0.128039	9617	tags=50%, list=25%, signal=38%	CENPB/CDK4/FOXM1/CCNB2/MMP2/XRCC1/CDK2/MYC/CENPF/GSK3A/GAS1/PLK1/CCNB1/NEK2/BIRC5/MAP2K1/CCNE1/CDC25B/FOS/ETV5
PID_ERBB1_DOWNSTREAM_PATHWAY	PID_ERBB1_DOWNSTREAM_PATHWAY	105	0.305809	1.3852	0.0310355	0.0903398	0.0603996	6667	tags=30%, list=17%, signal=25%	MAP2K2/PPP2R1A/SFN/YWHAH/BCL2L1/BAD/RPS6KA4/ARPC5/STAT3/YWHAG/SLC9A1/CAPN2/VAV2/BRK1/SRC/YWHAE/ARF4/PRKCZ/ACTR3/RALA/PEBP1/PPP5C/YWHAQ/GRB2/RIN1/AKT1/ELK1/MLST8/MAP3K1/HRAS/IQGAP1/PLD2
REACTOME_BETA_OXIDATION_OF_OCTANOYL_COA_TO_HEXANOYL_COA	REACTOME_BETA_OXIDATION_OF_OCTANOYL_COA_TO_HEXANOYL_COA	5	0.679377	1.38458	0.10338	0.215861	0.144321	2727	tags=40%, list=7%, signal=37%	HADH/HADHA
REACTOME_CASPASE_MEDIATED_CLEAVAGE_OF_CYTOSKELETAL_PROTEINS	REACTOME_CASPASE_MEDIATED_CLEAVAGE_OF_CYTOSKELETAL_PROTEINS	12	0.504537	1.38456	0.107724	0.221973	0.148407	7266	tags=50%, list=19%, signal=41%	ADD1/SPTAN1/PLEC/VIM/CASP7/GSN
REACTOME_NEF_MEDIATED_CD8_DOWN_REGULATION	REACTOME_NEF_MEDIATED_CD8_DOWN_REGULATION	7	0.610404	1.38224	0.116832	0.236073	0.157834	9459	tags=86%, list=24%, signal=65%	AP2A1/AP2S1/AP2M1/AP2B1/AP2A2/ATP6V1H
REACTOME_PTK6_REGULATES_CELL_CYCLE	REACTOME_PTK6_REGULATES_CELL_CYCLE	6	0.642517	1.38131	0.102204	0.214401	0.143345	8253	tags=50%, list=21%, signal=39%	CDK4/CDK2/CCNE1
REACTOME_RNA_POLYMERASE_I_TRANSCRIPTION_INITIATION	REACTOME_RNA_POLYMERASE_I_TRANSCRIPTION_INITIATION	44	0.356033	1.3808	0.0744467	0.174899	0.116935	4270	tags=32%, list=11%, signal=28%	GATAD2A/POLR2E/UBTF/POLR2L/GTF2H4/CHD4/ERCC3/CHD3/POLR1A/MTA2/EHMT2/TAF1C/ERCC2/MBD3
REACTOME_PKMTS_METHYLATE_HISTONE_LYSINES	REACTOME_PKMTS_METHYLATE_HISTONE_LYSINES	69	0.327694	1.38078	0.0576541	0.149821	0.100168	4143	tags=25%, list=11%, signal=22%	H4C1/NFKB1/H4C2/NSD2/H4C9/SETD7/ASH2L/H3C14/NFKB2/KMT2B/H4-16/H4C12/H4C11/H4C8/H3C10/EHMT2/H3C15
REACTOME_SIGNALING_BY_TGF_BETA_FAMILY_MEMBERS	REACTOME_SIGNALING_BY_TGF_BETA_FAMILY_MEMBERS	102	0.306552	1.38032	0.0242564	0.076008	0.0508176	4207	tags=25%, list=11%, signal=23%	PPP1CA/SMAD6/SMURF1/RHOA/PARP1/STUB1/BMPR1B/FURIN/NCOR2/TGIF2/SMAD3/UBB/BMPR1A/GREM2/INHBA/RPS27A/PMEPA1/TGFB1/FSTL3/MYC/SKI/JUNB/PRKCZ/MEN1/UBE2M/PPP1CB
KEGG_ENDOMETRIAL_CANCER	KEGG_ENDOMETRIAL_CANCER	52	0.345058	1.37941	0.0687623	0.166022	0.111	6555	tags=35%, list=17%, signal=29%	MAP2K2/AKT2/BAD/AXIN1/ERBB2/ILK/MYC/CTNNA1/TP53/APC2/GRB2/TCF7/CTNNA2/AXIN2/AKT1/ELK1/CTNNA3/HRAS
REACTOME_ETHANOL_OXIDATION	REACTOME_ETHANOL_OXIDATION	12	0.502656	1.37939	0.113821	0.231652	0.154879	7080	tags=42%, list=18%, signal=34%	ADH1C/ALDH1B1/ALDH1A1/ADH1B/ACSS1
REACTOME_G_ALPHA_12_13_SIGNALLING_EVENTS	REACTOME_G_ALPHA_12_13_SIGNALLING_EVENTS	80	0.316446	1.37808	0.0516899	0.139633	0.0933564	3280	tags=19%, list=8%, signal=17%	GNB2/ARHGEF5/RHOC/PLXNB1/GNB3/ARHGEF10L/RHOA/GNA12/ADRA1A/ARHGEF4/GNG10/VAV2/GNB1/PLEKHG5/TBXA2R
REACTOME_ERBB2_REGULATES_CELL_MOTILITY	REACTOME_ERBB2_REGULATES_CELL_MOTILITY	15	0.465138	1.37751	0.119097	0.239575	0.160176	8076	tags=53%, list=21%, signal=42%	RHOA/NRG1/ERBB2/BTC/HBEGF/EREG/ERBB4/DIAPH1
REACTOME_ADRENALINE_NORADRENALINE_INHIBITS_INSULIN_SECRETION	REACTOME_ADRENALINE_NORADRENALINE_INHIBITS_INSULIN_SECRETION	28	0.401478	1.37711	0.0979592	0.208998	0.139732	4331	tags=25%, list=11%, signal=22%	GNB2/GNB3/GNG10/GNB1/ADRA2A/ADCY6/ADRA2C
REACTOME_DEPOLYMERISATION_OF_THE_NUCLEAR_LAMINA	REACTOME_DEPOLYMERISATION_OF_THE_NUCLEAR_LAMINA	15	0.465	1.3771	0.119097	0.239575	0.160176	7531	tags=40%, list=19%, signal=32%	LMNA/EMD/LPIN3/LMNB1/CCNB1/LEMD2
REACTOME_PTK6_REGULATES_PROTEINS_INVOLVED_IN_RNA_PROCESSING	REACTOME_PTK6_REGULATES_PROTEINS_INVOLVED_IN_RNA_PROCESSING	5	0.674993	1.37565	0.10338	0.215861	0.144321	8135	tags=60%, list=21%, signal=48%	KHDRBS3/KHDRBS1/SFPQ
BIOCARTA_PYK2_PATHWAY	BIOCARTA_PYK2_PATHWAY	27	0.405594	1.37504	0.10041	0.211832	0.141627	8297	tags=41%, list=21%, signal=32%	MAP2K2/BCAR1/CALM3/CALM2/GRB2/MAP2K3/SHC1/MAP3K1/HRAS/MAP2K1/CRKL
REACTOME_ANTIGEN_PROCESSING_UBIQUITINATION_PROTEASOME_DEGRADATION	REACTOME_ANTIGEN_PROCESSING_UBIQUITINATION_PROTEASOME_DEGRADATION	308	0.261521	1.37406	0.00636071	0.0256457	0.0171462	4835	tags=25%, list=12%, signal=22%	KLHL21/PSMD3/PSMB3/THOP1/FBXL19/KEAP1/PSMD2/PSMC3/SMURF1/RNF7/PSMB6/SEM1/PSMB4/CDC34/PSMB5/ASB3/ANAPC11/KLHL13/STUB1/ASB1/KLHL22/PSMC4/SIAH2/CUL7/FBXO2/FBXL22/UBA1/RNF34/CCNF/UBB/UBE2G2/TRIM21/UBE2H/FBXO21/RNF19B/KLHL25/TRAF7/MIB2/PJA1/GAN/UBE2C/FBXL12/RNF182/ARIH2/TRIM4/FBXL14/RPS27A/FBXW9/ASB7/PSME1/UNKL/HUWE1/MKRN1/UBAC1/RNF220/NPEPPS/ASB14/ASB2/UBE2V2/TRIM11/UBE2M/RNF123/UBE2S/FBXO31/PSMD8/UB…
REACTOME_METABOLISM_OF_FOLATE_AND_PTERINES	REACTOME_METABOLISM_OF_FOLATE_AND_PTERINES	17	0.457579	1.3738	0.112311	0.229408	0.153378	4636	tags=35%, list=12%, signal=31%	SHMT2/SLC46A1/SHMT1/MTHFD1L/MTHFS/DHFR
REACTOME_SODIUM_CALCIUM_EXCHANGERS	REACTOME_SODIUM_CALCIUM_EXCHANGERS	11	0.508855	1.37372	0.127701	0.249101	0.166544	9103	tags=45%, list=23%, signal=35%	SRI/SLC24A5/SLC24A3/SLC24A1/SLC8B1
REACTOME_CYTOCHROME_P450_ARRANGED_BY_SUBSTRATE_TYPE	REACTOME_CYTOCHROME_P450_ARRANGED_BY_SUBSTRATE_TYPE	65	0.330479	1.37341	0.062249	0.156666	0.104744	4364	tags=25%, list=11%, signal=22%	ARNT2/POR/CYP19A1/CYP4F11/CYP3A4/CYP27B1/CYP1B1/CYP1A2/CYP26A1/CYP24A1/CYP26C1/PTGIS/CYP2S1/FDXR/CYP51A1/CYP2A6
REACTOME_IRON_UPTAKE_AND_TRANSPORT	REACTOME_IRON_UPTAKE_AND_TRANSPORT	58	0.33522	1.37096	0.0686275	0.165899	0.110917	10212	tags=43%, list=26%, signal=32%	SLC46A1/UBB/HEPH/ATP6V1G2/RPS27A/ATP6AP1/ATP6V1G3/ATP6V1E2/SLC22A17/TFRC/ATP6V0A2/HFE/ATP6V1C2/TF/ATP6V1B2/HMOX2/ATP6V0D2/TCIRG1/ATP6V0B/ATP6V0E1/ATP6V0D1/CYBRD1/ATP6V1H/FTL/ATP6V0C
REACTOME_KERATAN_SULFATE_KERATIN_METABOLISM	REACTOME_KERATAN_SULFATE_KERATIN_METABOLISM	34	0.376659	1.37063	0.100196	0.211832	0.141627	9144	tags=47%, list=23%, signal=36%	ST3GAL2/B4GALT1/CHST2/B4GALT2/GLB1/ACAN/ST3GAL1/OGN/GALNS/CHST5/B4GAT1/B4GALT5/LUM/ST3GAL4/HEXA/B4GALT3
BIOCARTA_CDK5_PATHWAY	BIOCARTA_CDK5_PATHWAY	13	0.48085	1.37	0.122736	0.243175	0.162582	8216	tags=54%, list=21%, signal=43%	MAP2K2/CDK5/NGFR/HRAS/KLK2/DPM2/MAP2K1
PID_NOTCH_PATHWAY	PID_NOTCH_PATHWAY	58	0.334694	1.36881	0.0686275	0.165899	0.110917	6166	tags=26%, list=16%, signal=22%	ENO1/ADAM12/CTBP1/NOTCH2/FURIN/NCOR2/MFAP2/DNM1/MYC/DTX1/DNER/JAG1/MARK2/KDM1A/CNTN1
BIOCARTA_TEL_PATHWAY	BIOCARTA_TEL_PATHWAY	17	0.455782	1.3684	0.116631	0.235952	0.157753	7484	tags=41%, list=19%, signal=33%	XRCC6/MYC/TP53/TNKS/AKT1/HSP90AA1/TERF1
PID_IL4_2PATHWAY	PID_IL4_2PATHWAY	64	0.330937	1.36827	0.0704225	0.168789	0.11285	9742	tags=39%, list=25%, signal=29%	BCL2L1/COL1A1/HMGA1/FES/STAT6/COL1A2/PTPN6/PIGR/ITGB3/JAK1/OPRM1/STAT5B/GRB2/SOCS3/SHC1/AKT1/IRS1/SOCS1/STAT5A/IL13RA2/MTOR/EGR2/AICDA/THY1/JAK3
BIOCARTA_ERYTH_PATHWAY	BIOCARTA_ERYTH_PATHWAY	15	0.46194	1.36803	0.123203	0.243175	0.162582	3642	tags=27%, list=9%, signal=24%	TGFB3/IL11/TGFB1/KITLG
REACTOME_INTERACTIONS_OF_REV_WITH_HOST_CELLULAR_PROTEINS	REACTOME_INTERACTIONS_OF_REV_WITH_HOST_CELLULAR_PROTEINS	37	0.367462	1.36784	0.103922	0.216191	0.144542	3704	tags=27%, list=9%, signal=24%	KPNB1/RCC1/RANBP1/RANBP2/RAN/NUP62/SEC13/AAAS/NPM1/RANGAP1
REACTOME_EGFR_INTERACTS_WITH_PHOSPHOLIPASE_C_GAMMA	REACTOME_EGFR_INTERACTS_WITH_PHOSPHOLIPASE_C_GAMMA	9	0.555554	1.36736	0.129482	0.251193	0.167943	6497	tags=33%, list=17%, signal=28%	BTC/HBEGF/EREG
BIOCARTA_BCELLSURVIVAL_PATHWAY	BIOCARTA_BCELLSURVIVAL_PATHWAY	15	0.46154	1.36685	0.123203	0.243175	0.162582	9475	tags=67%, list=24%, signal=51%	ZBTB7A/JUND/ITGB1/DPF2/AKT1/CASP7/CCT4/BIRC5/MTOR/FOS
REACTOME_REGULATION_OF_INSULIN_SECRETION	REACTOME_REGULATION_OF_INSULIN_SECRETION	78	0.315871	1.36614	0.054	0.1433	0.0958081	10089	tags=38%, list=26%, signal=29%	AHCYL1/GNB2/KCNJ11/GNB3/ITPR3/PLCB3/GNG10/GNB1/SLC2A1/ADRA2A/GNA11/ADCY6/GNA15/ADRA2C/MARCKS/PRKACA/IQGAP1/ACSL4/SLC2A2/GNG3/SNAP25/GNGT1/CACNB3/PRKAR1A/PRKAR1B/GNGT2/ADCY8/STX1A/ITPR2/PRKAR2A
REACTOME_METABOLISM_OF_LIPIDS	REACTOME_METABOLISM_OF_LIPIDS	739	0.240589	1.36523	0.000356317	0.00234732	0.00156938	3862	tags=17%, list=10%, signal=16%	FASN/SLC25A1/AGPAT3/CBR1/ARF3/PPP1CA/KPNB1/CH25H/ARSD/PIAS4/ABCD1/TSPO/ARNT2/STARD7/PTGS2/FHL2/MBOAT7/FABP6/TXNRD1/MED8/ACADVL/SLC25A20/STARD10/SCAP/PLD3/PTGES2/ARF1/ESYT1/OSBPL5/OLAH/SUMF2/MORC2/PLIN3/PISD/SMPD1/DGAT1/GLA/FABP3/ACOT11/DHCR24/MED29/PEMT/CYP19A1/ORMDL3/SGPL1/SMPD4/PLEKHA4/ACBD7/PITPNM1/MTMR14/TECR/OSBPL10/CYP4F11/GGT1/PSAP/PITPNM2/PLA2G15/CYP3A4/SPHK1/GPAT4/HSD17B14/PNPLA6/LIPI/CY…
REACTOME_SUMOYLATION_OF_TRANSCRIPTION_COFACTORS	REACTOME_SUMOYLATION_OF_TRANSCRIPTION_COFACTORS	43	0.353224	1.36433	0.0876494	0.193988	0.129697	4213	tags=28%, list=11%, signal=25%	PARK7/PIAS4/CTBP1/TRIM28/CBX2/MRTFA/NCOR2/SAFB/SUMO3/NPM1/DAXX/PCGF2
PID_ERB_GENOMIC_PATHWAY	PID_ERB_GENOMIC_PATHWAY	15	0.46064	1.36419	0.125257	0.246036	0.164495	6183	tags=40%, list=16%, signal=34%	DDX54/SMARCA4/SMARCB1/C3/UBE2M/NR0B1
REACTOME_G_ALPHA_I_SIGNALLING_EVENTS	REACTOME_G_ALPHA_I_SIGNALLING_EVENTS	402	0.252148	1.36386	0.00341302	0.0155974	0.0104282	4689	tags=20%, list=12%, signal=18%	AHCYL1/RBP1/RGS16/APP/LRP10/PPP1CA/PPP2R1A/GNB2/GPC1/STRA6/CXCL6/AGRN/RGS17/GNB3/ITPR3/NPB/CDK5/GPR37L1/RGS6/SDC4/GPC4/RDH10/PSAP/ADCY2/CXCL8/GPC5/LRP12/ABCA4/NMS/RGS19/PLCB3/KPNA2/GNG10/RETSAT/CXCL1/LDLR/PPP2R5D/LRP1/ADORA1/CAMK2D/RDH5/RGS4/RGS20/GAL/HTR1B/CCL25/GNB1/SRC/C3/CXCL16/DHRS9/GABBR1/NMT1/OPRL1/CAMK2G/OPRM1/CAMK2A/ADRA2A/RGS22/CXCR3/NPY/CCL21/OPN5/HCAR3/PRKX/ADCY6/CCR7/PPP2CB/RDH8/CAMK…
REACTOME_ACTIVATION_OF_C3_AND_C5	REACTOME_ACTIVATION_OF_C3_AND_C5	7	0.601758	1.36266	0.122772	0.243175	0.162582	7908	tags=57%, list=20%, signal=46%	C3/C4A/CFP/C4B
REACTOME_ADAPTIVE_IMMUNE_SYSTEM	REACTOME_ADAPTIVE_IMMUNE_SYSTEM	811	0.237395	1.36246	0.00023949	0.00165512	0.00110659	4911	tags=22%, list=13%, signal=19%	KLHL21/AHCYL1/PSMD3/ACTR1B/PPIA/PSMB3/THOP1/PPP2R1A/NFKB1/CALR/FBXL19/TUBA1C/TUBB4B/ENAH/KEAP1/AKT2/CD81/PSMD2/NECTIN2/HLA-A/PSMC3/KIF23/COL3A1/SMURF1/ARF1/RNF7/ITGB5/TUBA1A/ITPR3/PSMB6/SEM1/PSMB4/COL1A1/CDC34/BCAP31/PPP2R5B/KIF20A/CTSD/RILP/KIR3DL1/KIF5A/PSMB5/ASB3/ANAPC11/KLHL13/TUBA1B/MRC2/STUB1/KIF2C/DCTN1/ASB1/KLHL22/PSMC4/SIAH2/AP2A1/CUL7/SFTPD/FBXO2/FBXL22/UBA1/PPL/CAPZB/CYBA/CTSK/RNF34/SE…
REACTOME_SHC_MEDIATED_CASCADE_FGFR1	REACTOME_SHC_MEDIATED_CASCADE_FGFR1	21	0.42477	1.36058	0.116424	0.235884	0.157708	6555	tags=38%, list=17%, signal=32%	FGFR1/FGF22/FGF10/FGF1/FGF17/GRB2/SHC1/HRAS
REACTOME_PTK6_REGULATES_RHO_GTPASES_RAS_GTPASE_AND_MAP_KINASES	REACTOME_PTK6_REGULATES_RHO_GTPASES_RAS_GTPASE_AND_MAP_KINASES	14	0.471052	1.36036	0.125514	0.246327	0.16469	1740	tags=21%, list=4%, signal=20%	BCAR1/RHOA/CRK
PID_RB_1PATHWAY	PID_RB_1PATHWAY	65	0.327321	1.36028	0.0682731	0.165754	0.11082	4998	tags=25%, list=13%, signal=22%	AATF/CDK4/CTBP1/SMARCA4/E2F1/SMARCB1/UBTF/SFTPD/PPP2R3B/CDK2/CEBPD/ABL1/PAX3/HDAC3/CDK6/E2F2
REACTOME_NR1H2_AND_NR1H3_MEDIATED_SIGNALING	REACTOME_NR1H2_AND_NR1H3_MEDIATED_SIGNALING	46	0.348335	1.35926	0.0958084	0.20597	0.137708	10085	tags=39%, list=26%, signal=29%	FASN/FABP6/NCOR2/EEPD1/SREBF1/HDAC3/APOC2/KDM1A/MOV10/GPS2/ABCG8/AGO2/SCD/ABCA1/NR1H2/ABCG1/TNRC6C/APOE
REACTOME_TRNA_AMINOACYLATION	REACTOME_TRNA_AMINOACYLATION	42	0.354648	1.35892	0.102204	0.214401	0.143345	9833	tags=48%, list=25%, signal=36%	VARS1/SARS1/QARS1/KARS1/AARS1/SARS2/CARS1/FARSA/TARS1/VARS2/MARS1/AARS2/YARS1/NARS1/EARS2/HARS1/GARS1/PPA1/PARS2/AIMP2
REACTOME_CD163_MEDIATING_AN_ANTI_INFLAMMATORY_RESPONSE	REACTOME_CD163_MEDIATING_AN_ANTI_INFLAMMATORY_RESPONSE	9	0.551875	1.35831	0.133466	0.257448	0.172125	8663	tags=44%, list=22%, signal=35%	MYH9/FURIN/PLK2/RHBDF2
REACTOME_NEUROTOXICITY_OF_CLOSTRIDIUM_TOXINS	REACTOME_NEUROTOXICITY_OF_CLOSTRIDIUM_TOXINS	10	0.52454	1.35826	0.136634	0.260661	0.174273	9909	tags=60%, list=25%, signal=45%	SV2A/SV2C/STX1B/SNAP25/SYT1/STX1A
REACTOME_PURINERGIC_SIGNALING_IN_LEISHMANIASIS_INFECTION	REACTOME_PURINERGIC_SIGNALING_IN_LEISHMANIASIS_INFECTION	24	0.412668	1.35802	0.1125	0.229586	0.153497	4210	tags=25%, list=11%, signal=22%	APP/NFKB1/NFKB2/C3/HSP90AB1/P2RX4
KEGG_BETA_ALANINE_METABOLISM	KEGG_BETA_ALANINE_METABOLISM	22	0.418078	1.35397	0.128364	0.249961	0.16712	5239	tags=36%, list=13%, signal=32%	SRM/ALDH1B1/AOC3/HADHA/GAD1/AOC2/SMS/ALDH7A1
REACTOME_PHENYLALANINE_AND_TYROSINE_METABOLISM	REACTOME_PHENYLALANINE_AND_TYROSINE_METABOLISM	11	0.501345	1.35344	0.139489	0.263377	0.176089	8009	tags=45%, list=20%, signal=36%	HPD/HGD/FAH/ASRGL1/PCBD1
REACTOME_TNF_RECEPTOR_SUPERFAMILY_TNFSF_MEMBERS_MEDIATING_NON_CANONICAL_NF_KB_PATHWAY	REACTOME_TNF_RECEPTOR_SUPERFAMILY_TNFSF_MEMBERS_MEDIATING_NON_CANONICAL_NF_KB_PATHWAY	17	0.45069	1.35312	0.12311	0.243175	0.162582	3895	tags=24%, list=10%, signal=21%	TNFRSF12A/LTBR/LTB/MAP3K14
REACTOME_RUNX2_REGULATES_OSTEOBLAST_DIFFERENTIATION	REACTOME_RUNX2_REGULATES_OSTEOBLAST_DIFFERENTIATION	24	0.410923	1.35227	0.116667	0.235952	0.157753	6018	tags=38%, list=15%, signal=32%	YAP1/COL1A1/GLI3/SRC/MAF/ABL1/HDAC3/HES1/UCMA
BIOCARTA_GCR_PATHWAY	BIOCARTA_GCR_PATHWAY	17	0.45034	1.35206	0.12311	0.243175	0.162582	7744	tags=47%, list=20%, signal=38%	NFKB1/CALM3/CORIN/CALM2/AKT1/HSP90AA1/NOS3/RELA
BIOCARTA_BIOPEPTIDES_PATHWAY	BIOCARTA_BIOPEPTIDES_PATHWAY	29	0.389964	1.34919	0.117647	0.237295	0.158651	8216	tags=41%, list=21%, signal=33%	MAP2K2/CALM3/CDK5/STAT3/GNA11/CALM2/GRB2/AGTR2/SHC1/HRAS/STAT5A/MAP2K1
REACTOME_ENDOSOMAL_VACUOLAR_PATHWAY	REACTOME_ENDOSOMAL_VACUOLAR_PATHWAY	11	0.499251	1.34779	0.141454	0.265741	0.17767	7496	tags=55%, list=19%, signal=44%	HLA-A/HLA-C/CTSV/CTSL/HLA-E/HLA-B
KEGG_LONG_TERM_POTENTIATION	KEGG_LONG_TERM_POTENTIATION	70	0.31746	1.34707	0.072549	0.172056	0.115033	7554	tags=33%, list=19%, signal=27%	PPP1CA/MAP2K2/ITPR3/GRIN2D/CALM3/GRIN2B/PLCB3/CAMK2D/PPP1R12A/CAMK2G/CAMK2A/CALM2/PRKX/RPS6KA1/PPP1CB/GRIN1/CALML6/PRKACA/CHP1/HRAS/RPS6KA6/CALML3/ARAF
REACTOME_PROSTACYCLIN_SIGNALLING_THROUGH_PROSTACYCLIN_RECEPTOR	REACTOME_PROSTACYCLIN_SIGNALLING_THROUGH_PROSTACYCLIN_RECEPTOR	19	0.433452	1.3462	0.12	0.24032	0.160674	7425	tags=37%, list=19%, signal=30%	GNB2/GNB3/GNG10/GNB1/PTGIR/GNG3/GNGT1
REACTOME_PI_3K_CASCADE_FGFR1	REACTOME_PI_3K_CASCADE_FGFR1	21	0.419826	1.34474	0.12474	0.245474	0.164119	4424	tags=33%, list=11%, signal=30%	FGFR1/FGF22/FGF10/FGF1/FGF17/PTPN11/GRB2
REACTOME_GP1B_IX_V_ACTIVATION_SIGNALLING	REACTOME_GP1B_IX_V_ACTIVATION_SIGNALLING	12	0.489765	1.34402	0.136179	0.260661	0.174273	3869	tags=42%, list=10%, signal=38%	FLNA/COL1A1/COL1A2/SRC/GP5
REACTOME_PRESYNAPTIC_FUNCTION_OF_KAINATE_RECEPTORS	REACTOME_PRESYNAPTIC_FUNCTION_OF_KAINATE_RECEPTORS	21	0.418965	1.34198	0.126819	0.247594	0.165537	2930	tags=24%, list=7%, signal=22%	GNB2/GNB3/PLCB3/GNG10/GNB1
KEGG_CIRCADIAN_RHYTHM_MAMMAL	KEGG_CIRCADIAN_RHYTHM_MAMMAL	13	0.471011	1.34196	0.134809	0.25915	0.173263	8754	tags=54%, list=22%, signal=42%	BHLHE41/CSNK1E/CRY1/NPAS2/CSNK1D/NR1D1/BHLHE40
HALLMARK_APICAL_SURFACE	HALLMARK_APICAL_SURFACE	44	0.346	1.34189	0.100604	0.211832	0.141627	9923	tags=43%, list=25%, signal=32%	FLOT2/APP/B4GALT1/EPHB4/RHCG/DCBLD2/SULF2/HSPB1/GAS1/NTNG1/EFNA5/SLC2A4/AFAP1L2/SHROOM2/GATA3/SRPX/PLAUR/THY1/BRCA1
KEGG_PRION_DISEASES	KEGG_PRION_DISEASES	35	0.367133	1.3414	0.104126	0.216217	0.144559	9147	tags=43%, list=23%, signal=33%	MAP2K2/SOD1/LAMC1/NCAM1/PRKX/PRKACA/ELK1/HSPA1A/C7/NCAM2/STIP1/MAP2K1/HSPA5/C8G/C8B
REACTOME_BIOSYNTHESIS_OF_SPECIALIZED_PRORESOLVING_MEDIATORS_SPMS	REACTOME_BIOSYNTHESIS_OF_SPECIALIZED_PRORESOLVING_MEDIATORS_SPMS	19	0.43176	1.34095	0.12	0.24032	0.160674	8097	tags=37%, list=21%, signal=29%	PTGS2/CYP3A4/CYP1A2/PTGR1/GPX4/GSTM4/HPGD
REACTOME_SIGNALING_BY_FGFR2_IN_DISEASE	REACTOME_SIGNALING_BY_FGFR2_IN_DISEASE	43	0.346876	1.33982	0.103586	0.215891	0.144341	4424	tags=23%, list=11%, signal=21%	NCBP2/POLR2E/GTF2F1/FGF22/POLR2L/FGF10/FGF1/FGF17/FGF16/GRB2
BIOCARTA_BARD1_PATHWAY	BIOCARTA_BARD1_PATHWAY	8	0.562164	1.33923	0.136986	0.260661	0.174273	6729	tags=50%, list=17%, signal=41%	FANCF/FANCA/FANCC/FANCG
REACTOME_FORMATION_OF_RNA_POL_II_ELONGATION_COMPLEX	REACTOME_FORMATION_OF_RNA_POL_II_ELONGATION_COMPLEX	58	0.32736	1.33882	0.0764706	0.177434	0.118629	4461	tags=31%, list=11%, signal=28%	NCBP2/POLR2E/GTF2F1/SSRP1/PAF1/POLR2L/SUPT5H/GTF2H4/MLLT1/ERCC3/SUPT16H/NELFA/SUPT6H/RTF1/NELFB/ERCC2/ELOA2/ELOB
REACTOME_CREATINE_METABOLISM	REACTOME_CREATINE_METABOLISM	11	0.495869	1.33866	0.149312	0.275965	0.184505	3871	tags=36%, list=10%, signal=33%	CKMT2/CKMT1A/GAMT/SLC6A8
REACTOME_NR1H2_NR1H3_REGULATE_GENE_EXPRESSION_TO_CONTROL_BILE_ACID_HOMEOSTASIS	REACTOME_NR1H2_NR1H3_REGULATE_GENE_EXPRESSION_TO_CONTROL_BILE_ACID_HOMEOSTASIS	8	0.561889	1.33857	0.136986	0.260661	0.174273	1837	tags=25%, list=5%, signal=24%	FABP6/NCOR2
KEGG_PEROXISOME	KEGG_PEROXISOME	78	0.309465	1.33844	0.076	0.176888	0.118264	4288	tags=24%, list=11%, signal=22%	PRDX5/ABCD1/MPV17/IDH2/SOD1/PRDX1/GSTK1/MVK/ECH1/HAO1/PEX6/PAOX/HSD17B4/PEX5/PEX14/DDO/PEX11G/PEX10/SOD2
REACTOME_SIGNALING_BY_ERBB2	REACTOME_SIGNALING_BY_ERBB2	50	0.338893	1.33835	0.105368	0.218595	0.146148	8076	tags=44%, list=21%, signal=35%	PTPN18/AKT2/RHOA/STUB1/UBB/NRG1/ERBB2/RPS27A/SRC/BTC/CDC37/GRB2/MATK/HBEGF/SHC1/AKT1/HSP90AA1/EREG/HRAS/ERBB4/RNF41/DIAPH1
REACTOME_FORMATION_OF_ATP_BY_CHEMIOSMOTIC_COUPLING	REACTOME_FORMATION_OF_ATP_BY_CHEMIOSMOTIC_COUPLING	18	0.438026	1.33682	0.135484	0.259783	0.173686	3203	tags=22%, list=8%, signal=20%	ATP5ME/ATP5F1D/ATP5MC2/ATP5F1B
REACTOME_INACTIVATION_OF_CDC42_AND_RAC1	REACTOME_INACTIVATION_OF_CDC42_AND_RAC1	8	0.561038	1.33655	0.136986	0.260661	0.174273	6145	tags=38%, list=16%, signal=32%	SLIT2/SRGAP3/ARHGAP39
BIOCARTA_GSK3_PATHWAY	BIOCARTA_GSK3_PATHWAY	20	0.424606	1.33601	0.126316	0.247254	0.16531	5825	tags=25%, list=15%, signal=21%	NFKB1/AXIN1/DVL1/FZD1/AKT1
PID_ALK1_PATHWAY	PID_ALK1_PATHWAY	26	0.396552	1.33559	0.120332	0.240344	0.16069	5971	tags=31%, list=15%, signal=26%	PPP1CA/TGFB3/INHBA/TGFB1/ID1/TLX2/CAV1/ACVR1
PID_CMYB_PATHWAY	PID_CMYB_PATHWAY	84	0.30775	1.33515	0.0733753	0.173104	0.115734	9288	tags=39%, list=24%, signal=30%	PTGS2/TRIM28/MAD1L1/SLC25A3/MCM4/COL1A2/SND1/MAF/MYC/SKI/CEBPD/KITLG/TOM1/CCNA1/MAT2A/H2AZ1/CDK6/HES1/HSPA8/HRAS/IQGAP1/MYOD1/PPID/CCNB1/CLTA/ZFPM1/PPP3CA/ELANE/MAP3K7/UBE2I/GATA3/CEBPA/MYF6
REACTOME_FRS_MEDIATED_FGFR1_SIGNALING	REACTOME_FRS_MEDIATED_FGFR1_SIGNALING	23	0.409295	1.33474	0.126819	0.247594	0.165537	4424	tags=30%, list=11%, signal=27%	FGFR1/FGF22/FGF10/FGF1/FGF17/PTPN11/GRB2
REACTOME_INWARDLY_RECTIFYING_K_CHANNELS	REACTOME_INWARDLY_RECTIFYING_K_CHANNELS	35	0.365014	1.33366	0.11002	0.225751	0.150933	3187	tags=23%, list=8%, signal=21%	GNB2/KCNJ11/GNB3/GNG10/KCNJ12/GNB1/GABBR1/KCNJ14
BIOCARTA_PLCD_PATHWAY	BIOCARTA_PLCD_PATHWAY	5	0.653985	1.33283	0.137177	0.260661	0.174273	4453	tags=40%, list=11%, signal=35%	PLCD1/TGM2
PID_NFAT_3PATHWAY	PID_NFAT_3PATHWAY	53	0.333335	1.33069	0.0896414	0.196461	0.13135	7347	tags=34%, list=19%, signal=28%	FKBP8/KPNB1/SFN/YWHAH/BCL2L1/BAD/YWHAG/KPNA2/RAN/YWHAE/PRKCZ/YWHAQ/CABIN1/PRKACA/CHP1/MAP3K1/YWHAZ/NR4A1
KEGG_P53_SIGNALING_PATHWAY	KEGG_P53_SIGNALING_PATHWAY	68	0.316864	1.3302	0.0891089	0.195793	0.130904	4329	tags=24%, list=11%, signal=21%	THBS1/SFN/CDK4/ADGRB1/GADD45B/CD82/RRM2/EI24/CCNB2/BBC3/CDK2/TP53I3/SHISA5/TP53/TSC2/SESN2
REACTOME_RUNX2_REGULATES_BONE_DEVELOPMENT	REACTOME_RUNX2_REGULATES_BONE_DEVELOPMENT	31	0.37953	1.33008	0.108652	0.223147	0.149192	6018	tags=35%, list=15%, signal=30%	SMAD6/YAP1/COL1A1/GLI3/SRC/MAF/ABL1/HDAC3/HES1/GLI2/UCMA
REACTOME_FORMATION_OF_THE_EARLY_ELONGATION_COMPLEX	REACTOME_FORMATION_OF_THE_EARLY_ELONGATION_COMPLEX	33	0.370344	1.32924	0.118343	0.238486	0.159447	4148	tags=30%, list=11%, signal=27%	NCBP2/POLR2E/GTF2F1/POLR2L/SUPT5H/GTF2H4/ERCC3/NELFA/NELFB/ERCC2
REACTOME_TRANS_GOLGI_NETWORK_VESICLE_BUDDING	REACTOME_TRANS_GOLGI_NETWORK_VESICLE_BUDDING	72	0.311211	1.32847	0.0859375	0.191508	0.128039	9590	tags=40%, list=24%, signal=30%	CHMP2A/TGOLN2/APP/HGS/CLTB/ARF1/BLOC1S3/M6PR/TPD52L1/HIP1R/GAK/DNASE2/AP1S1/AP1M1/AP4M1/DNM2/TFRC/HSPA8/AP1M2/AP1B1/SH3D19/CLTA/CLINT1/SH3GL2/STX4/BLOC1S6/CTSZ/PUM1/DNAJC6
REACTOME_ADRENOCEPTORS	REACTOME_ADRENOCEPTORS	9	0.539541	1.32795	0.145418	0.271215	0.181329	4331	tags=33%, list=11%, signal=30%	ADRA1A/ADRA2A/ADRA2C
PID_FOXO_PATHWAY	PID_FOXO_PATHWAY	48	0.338559	1.32768	0.103175	0.215861	0.144321	7541	tags=44%, list=19%, signal=35%	SFN/YWHAH/YWHAG/RAN/CSNK1G2/CSNK1E/CDK2/YWHAE/IKBKB/RALA/YWHAQ/SOD2/CSNK1G1/MAPK10/AKT1/PLK1/CSNK1D/CAT/YWHAZ/CCNB1/RALB
REACTOME_POLYMERASE_SWITCHING	REACTOME_POLYMERASE_SWITCHING	14	0.459509	1.32703	0.148148	0.274488	0.183518	2762	tags=21%, list=7%, signal=20%	POLD4/POLD2/POLD1
BIOCARTA_EIF_PATHWAY	BIOCARTA_EIF_PATHWAY	16	0.446859	1.32697	0.15304	0.279945	0.187166	2124	tags=25%, list=5%, signal=24%	EIF3A/EEF2/EIF4G1/EEF2K
PID_TELOMERASE_PATHWAY	PID_TELOMERASE_PATHWAY	67	0.317482	1.32587	0.0858283	0.191508	0.128039	6149	tags=25%, list=16%, signal=21%	HNRNPC/NCL/NFKB1/XRCC6/E2F1/DKC1/SMAD3/TGFB1/MYC/YWHAE/ABL1/TERF2IP/WRN/WT1/TNKS/AKT1/HSP90AA1
PID_AP1_PATHWAY	PID_AP1_PATHWAY	70	0.312359	1.32543	0.0862745	0.191693	0.128162	7948	tags=33%, list=20%, signal=26%	HLA-A/FOSL2/TRIP6/CCN1/JUND/CXCL8/MMP9/COL1A2/TGFB1/MAF/MYC/JUNB/TP53/CCL2/DMP1/TIMP1/FOSL1/ATF3/CRTC1/NTS/MAFG/CSF2/PLAU
REACTOME_HIV_ELONGATION_ARREST_AND_RECOVERY	REACTOME_HIV_ELONGATION_ARREST_AND_RECOVERY	33	0.368871	1.32396	0.122288	0.243175	0.162582	6366	tags=36%, list=16%, signal=30%	POLR2E/GTF2F1/SSRP1/POLR2L/SUPT5H/SUPT16H/NELFA/NELFB/ELOA2/ELOB/NELFE/POLR2J
REACTOME_TP53_REGULATES_TRANSCRIPTION_OF_GENES_INVOLVED_IN_G2_CELL_CYCLE_ARREST	REACTOME_TP53_REGULATES_TRANSCRIPTION_OF_GENES_INVOLVED_IN_G2_CELL_CYCLE_ARREST	18	0.433727	1.3237	0.146237	0.272036	0.181878	4114	tags=39%, list=10%, signal=35%	SFN/CDC25C/CARM1/ZNF385A/TP53/PRMT1/AURKA
PID_TRKR_PATHWAY	PID_TRKR_PATHWAY	61	0.321878	1.32351	0.0878244	0.193988	0.129697	6899	tags=33%, list=18%, signal=27%	GIPC1/DNAJA3/RHOA/SQSTM1/NTRK2/STAT3/CRK/RGS19/DNM1/PRKCZ/ABL1/PTPN11/GRB2/MATK/SHC1/NGFR/HRAS/NTF4/SHC2/SH2B1
REACTOME_INTERLEUKIN_27_SIGNALING	REACTOME_INTERLEUKIN_27_SIGNALING	11	0.490053	1.32296	0.159136	0.287286	0.192074	5247	tags=45%, list=13%, signal=39%	STAT3/CANX/JAK1/TYK2/IL27RA
KEGG_TYPE_II_DIABETES_MELLITUS	KEGG_TYPE_II_DIABETES_MELLITUS	47	0.339318	1.32284	0.113131	0.230665	0.154219	7124	tags=34%, list=18%, signal=28%	PKM/KCNJ11/HK1/HK2/CACNA1G/IKBKB/PRKCZ/MAPK10/ADIPOQ/SOCS3/HK3/IRS1/SLC2A2/SLC2A4/GCK/SOCS1
REACTOME_SPHINGOLIPID_METABOLISM	REACTOME_SPHINGOLIPID_METABOLISM	89	0.299209	1.32236	0.0769231	0.178117	0.119086	4724	tags=22%, list=12%, signal=20%	ARSD/ESYT1/SUMF2/SMPD1/GLA/ORMDL3/SGPL1/SMPD4/PSAP/SPHK1/CSNK1G2/CERS1/PLPP2/SPTLC2/FA2H/CTSA/GLB1/GLTP/PPM1L/NEU4
REACTOME_REGULATION_OF_COMMISSURAL_AXON_PATHFINDING_BY_SLIT_AND_ROBO	REACTOME_REGULATION_OF_COMMISSURAL_AXON_PATHFINDING_BY_SLIT_AND_ROBO	10	0.510652	1.32229	0.158416	0.286906	0.19182	9940	tags=50%, list=25%, signal=37%	SRC/SLIT2/ROBO3/DCC/NTN1
REACTOME_REGULATION_OF_LOCALIZATION_OF_FOXO_TRANSCRIPTION_FACTORS	REACTOME_REGULATION_OF_LOCALIZATION_OF_FOXO_TRANSCRIPTION_FACTORS	12	0.481209	1.32054	0.146341	0.272036	0.181878	7081	tags=50%, list=18%, signal=41%	SFN/AKT2/YWHAG/YWHAQ/AKT1/YWHAZ
KEGG_DRUG_METABOLISM_OTHER_ENZYMES	KEGG_DRUG_METABOLISM_OTHER_ENZYMES	49	0.334617	1.32037	0.106299	0.220324	0.147305	9855	tags=39%, list=25%, signal=29%	IMPDH2/ITPA/UPP1/CYP3A4/TYMP/UCK1/CYP2A6/UCK2/UGT1A6/UGT2A1/UGT1A4/TK1/CES5A/UGT2B7/IMPDH1/GUSB/CES2/UGT1A1/XDH
REACTOME_CYCLIN_A_B1_B2_ASSOCIATED_EVENTS_DURING_G2_M_TRANSITION	REACTOME_CYCLIN_A_B1_B2_ASSOCIATED_EVENTS_DURING_G2_M_TRANSITION	25	0.395966	1.3194	0.126819	0.247594	0.165537	4455	tags=36%, list=11%, signal=32%	PPP2R1A/CDC25C/FOXM1/CCNB2/PPP2R3B/PPME1/CDK2/PPP2CB/CCNA1
REACTOME_FRUCTOSE_METABOLISM	REACTOME_FRUCTOSE_METABOLISM	7	0.582613	1.31931	0.154455	0.281772	0.188388	3962	tags=43%, list=10%, signal=39%	TKFC/AKR1B1/ALDH1A1
PID_INTEGRIN_CS_PATHWAY	PID_INTEGRIN_CS_PATHWAY	26	0.391693	1.31922	0.122407	0.243175	0.162582	7663	tags=50%, list=20%, signal=40%	ITGB5/ITGB6/ITGA2B/ITGA3/ITGB8/ITGAV/ITGB3/ITGB7/ITGB1/ITGA7/ITGAM/ITGB2/ITGA5
REACTOME_UPTAKE_AND_FUNCTION_OF_ANTHRAX_TOXINS	REACTOME_UPTAKE_AND_FUNCTION_OF_ANTHRAX_TOXINS	11	0.488583	1.31899	0.1611	0.289664	0.193664	9581	tags=64%, list=24%, signal=48%	MAP2K2/FURIN/ANTXR2/MAP2K3/ANTXR1/MAP2K1/MAP2K7
PID_HDAC_CLASSIII_PATHWAY	PID_HDAC_CLASSIII_PATHWAY	26	0.391341	1.31804	0.122407	0.243175	0.162582	7080	tags=38%, list=18%, signal=32%	SIRT2/XRCC6/FHL2/H4C9/TUBA1B/SIRT7/TP53/HOXA10/MYOD1/ACSS1
REACTOME_SIGNALING_BY_LEPTIN	REACTOME_SIGNALING_BY_LEPTIN	11	0.487967	1.31733	0.163065	0.291807	0.195097	7400	tags=64%, list=19%, signal=52%	STAT3/STAT5B/PTPN11/SOCS3/IRS1/SH2B1/STAT5A
REACTOME_EGFR_DOWNREGULATION	REACTOME_EGFR_DOWNREGULATION	31	0.375867	1.31724	0.114688	0.233117	0.155858	5266	tags=32%, list=13%, signal=28%	EPN1/HGS/EPS15L1/UBB/RPS27A/BTC/SH3GL1/GRB2/HBEGF/SH3GL3
REACTOME_SIGNALING_BY_NOTCH1_HD_DOMAIN_MUTANTS_IN_CANCER	REACTOME_SIGNALING_BY_NOTCH1_HD_DOMAIN_MUTANTS_IN_CANCER	15	0.444788	1.31724	0.147844	0.274488	0.183518	4214	tags=27%, list=11%, signal=24%	UBB/MIB2/RPS27A/JAG1
REACTOME_PURINE_CATABOLISM	REACTOME_PURINE_CATABOLISM	18	0.431533	1.31701	0.148387	0.274705	0.183663	2306	tags=22%, list=6%, signal=21%	NT5C/ITPA/NUDT1/NUDT18
REACTOME_PROCESSING_OF_CAPPED_INTRONLESS_PRE_MRNA	REACTOME_PROCESSING_OF_CAPPED_INTRONLESS_PRE_MRNA	28	0.383883	1.31676	0.12449	0.245385	0.16406	4741	tags=32%, list=12%, signal=28%	SNRPG/NCBP2/CSTF2/CPSF3/SNRPF/LSM10/PABPN1/CPSF4/CPSF1
REACTOME_TFAP2A_ACTS_AS_A_TRANSCRIPTIONAL_REPRESSOR_DURING_RETINOIC_ACID_INDUCED_CELL_DIFFERENTIATION	REACTOME_TFAP2A_ACTS_AS_A_TRANSCRIPTIONAL_REPRESSOR_DURING_RETINOIC_ACID_INDUCED_CELL_DIFFERENTIATION	5	0.645783	1.31612	0.153082	0.279945	0.187166	3462	tags=40%, list=9%, signal=36%	MYBL2/NPM1
KEGG_FC_GAMMA_R_MEDIATED_PHAGOCYTOSIS	KEGG_FC_GAMMA_R_MEDIATED_PHAGOCYTOSIS	96	0.295052	1.315	0.0876827	0.193988	0.129697	8473	tags=32%, list=22%, signal=25%	MARCKSL1/AKT2/CFL1/ARPC5/SPHK1/CRK/PLA2G4F/AMPH/ARF6/VASP/VAV2/PLPP2/DNM1/ASAP2/PLA2G4E/LIMK1/PIP4K2B/MARCKS/DNM2/AKT1/RAC2/PLD2/ARPC1A/LAT/GSN/ARPC1B/PIP5K1C/LIMK2/MAP2K1/CRKL/ARPC5L
PID_ALPHA_SYNUCLEIN_PATHWAY	PID_ALPHA_SYNUCLEIN_PATHWAY	32	0.369501	1.31478	0.124752	0.245474	0.164119	2931	tags=22%, list=7%, signal=20%	PARK7/BAD/STUB1/FGR/PPP2R5D/UCHL1/SRC
REACTOME_ACTIVATION_OF_THE_PHOTOTRANSDUCTION_CASCADE	REACTOME_ACTIVATION_OF_THE_PHOTOTRANSDUCTION_CASCADE	11	0.48699	1.31469	0.165029	0.293922	0.196511	9893	tags=45%, list=25%, signal=34%	GNB1/GNGT1/SLC24A1/PDE6B/RHO
REACTOME_ROS_AND_RNS_PRODUCTION_IN_PHAGOCYTES	REACTOME_ROS_AND_RNS_PRODUCTION_IN_PHAGOCYTES	36	0.356923	1.31301	0.133072	0.256908	0.171764	10212	tags=47%, list=26%, signal=35%	CYBA/ATP6V1G2/ATP6V1G3/ATP6V1E2/NCF2/ATP6V0A2/RAC2/NOS3/ATP6V1C2/ATP6V1B2/ATP6V0D2/TCIRG1/ATP6V0B/ATP6V0E1/ATP6V0D1/ATP6V1H/ATP6V0C
BIOCARTA_LIS1_PATHWAY	BIOCARTA_LIS1_PATHWAY	19	0.422618	1.31256	0.136842	0.260661	0.174273	7003	tags=37%, list=18%, signal=30%	CDK5/DCTN1/RELN/ABL1/CLIP1/PAFAH1B1/DYNLL1
BIOCARTA_DEATH_PATHWAY	BIOCARTA_DEATH_PATHWAY	29	0.378851	1.31075	0.131846	0.254977	0.170473	7744	tags=41%, list=20%, signal=33%	NFKB1/SPTAN1/LMNA/TNFRSF25/TRADD/MAP3K14/DFFA/CASP7/FADD/BID/APAF1/RELA
REACTOME_ANCHORING_OF_THE_BASAL_BODY_TO_THE_PLASMA_MEMBRANE	REACTOME_ANCHORING_OF_THE_BASAL_BODY_TO_THE_PLASMA_MEMBRANE	96	0.294066	1.31061	0.091858	0.199958	0.133688	7008	tags=36%, list=18%, signal=30%	PPP2R1A/TUBB/TUBB4B/TUBA1A/NINL/TUBG1/DCTN1/CETN2/YWHAG/HAUS5/CSNK1E/CEP131/MAPRE1/DYNC1H1/ACTR1A/YWHAE/CEP250/CEP72/TUBA4A/HAUS4/CKAP5/B9D2/B9D1/HAUS7/HAUS8/MARK4/TMEM216/PAFAH1B1/PRKACA/HSP90AA1/PLK1/NDE1/SSNA1/DYNLL1/CSNK1D
REACTOME_PLATELET_AGGREGATION_PLUG_FORMATION	REACTOME_PLATELET_AGGREGATION_PLUG_FORMATION	39	0.346917	1.30979	0.14881	0.275261	0.184035	5825	tags=36%, list=15%, signal=31%	BCAR1/COL1A1/ITGA2B/CRK/COL1A2/TLN1/ITGB3/SRC/ADRA2A/GP5/ADRA2C/GRB2/SHC1/AKT1
REACTOME_NUCLEAR_EVENTS_KINASE_AND_TRANSCRIPTION_FACTOR_ACTIVATION	REACTOME_NUCLEAR_EVENTS_KINASE_AND_TRANSCRIPTION_FACTOR_ACTIVATION	61	0.318479	1.30954	0.0918164	0.199958	0.133688	5987	tags=33%, list=15%, signal=28%	PPP2R1A/DUSP3/LYL1/CDK5/JUND/RRAD/PPP2R5D/CHD4/ID4/ID1/JUNB/TRIB1/VGF/RPS6KA1/PPP2CB/DNM2/SH3GL3/FOSL1/ASCL1/ELK1
BIOCARTA_CXCR4_PATHWAY	BIOCARTA_CXCR4_PATHWAY	19	0.421505	1.3091	0.141053	0.265268	0.177354	8216	tags=37%, list=21%, signal=29%	NFKB1/BCAR1/CRK/CXCL12/HRAS/RELA/MAP2K1
REACTOME_P75NTR_SIGNALS_VIA_NF_KB	REACTOME_P75NTR_SIGNALS_VIA_NF_KB	16	0.440686	1.30864	0.161426	0.289794	0.193751	3428	tags=38%, list=9%, signal=34%	NFKB1/IRAK1/SQSTM1/UBB/RPS27A/IKBKB
REACTOME_SYNTHESIS_OF_ACTIVE_UBIQUITIN_ROLES_OF_E1_AND_E2_ENZYMES	REACTOME_SYNTHESIS_OF_ACTIVE_UBIQUITIN_ROLES_OF_E1_AND_E2_ENZYMES	30	0.376516	1.30835	0.129555	0.251193	0.167943	6011	tags=37%, list=15%, signal=31%	USP5/CDC34/UBA1/UBB/UBE2G2/UBE2H/UBE2C/RPS27A/UBE2S/UBE2A/UBE2Q2
KEGG_ASCORBATE_AND_ALDARATE_METABOLISM	KEGG_ASCORBATE_AND_ALDARATE_METABOLISM	23	0.40105	1.30785	0.137214	0.260661	0.174273	9697	tags=39%, list=25%, signal=29%	UGDH/ALDH1B1/UGT1A6/ALDH7A1/UGT2A1/UGT1A4/ALDH9A1/UGT2B7/UGT1A1
KEGG_GLIOMA	KEGG_GLIOMA	65	0.314614	1.30748	0.0923695	0.20049	0.134044	7554	tags=32%, list=19%, signal=26%	MAP2K2/AKT2/CDK4/CALM3/E2F1/CAMK2D/CAMK2G/CAMK2A/CALM2/TP53/GRB2/CDK6/E2F2/SHC1/CALML6/AKT1/PDGFRA/HRAS/SHC2/CALML3/ARAF
HALLMARK_SPERMATOGENESIS	HALLMARK_SPERMATOGENESIS	135	0.2753	1.30743	0.0600414	0.153864	0.102871	9007	tags=33%, list=23%, signal=25%	VDAC3/TKTL1/TSN/GSG1/NF2/BUB1/CCNB2/KIF2C/ADAD1/CLGN/SCG3/DDX4/TALDO1/ACRBP/DDX25/GAD1/PEBP1/YBX2/ADCYAP1/CFTR/AURKA/TSSK2/RPL39L/CCNA1/ZC2HC1C/PCSK1N/OAZ3/MAST2/TNNI3/ADAM2/CDKN3/DPEP3/PCSK4/H1-6/PRM2/JAM3/GAPDHS/NEK2/IL13RA2/MTOR/PDHA2/ZPBP/POMC/DCC
PID_HES_HEY_PATHWAY	PID_HES_HEY_PATHWAY	48	0.333204	1.30668	0.117063	0.23633	0.158006	3079	tags=23%, list=8%, signal=21%	CTBP1/TCF3/E2F1/PARP1/STAT3/NCOR2/GATA6/CAMK2D/GAA/HES6/ID1
BIOCARTA_TFF_PATHWAY	BIOCARTA_TFF_PATHWAY	24	0.396544	1.30496	0.14375	0.268548	0.179546	7392	tags=42%, list=19%, signal=34%	BAD/RHOA/ERBB2/MUC2/GRB2/ITGB1/SHC1/AKT1/HRAS/APAF1
PID_ARF6_DOWNSTREAM_PATHWAY	PID_ARF6_DOWNSTREAM_PATHWAY	15	0.440599	1.30483	0.151951	0.278783	0.186389	3908	tags=27%, list=10%, signal=24%	ARF1/RHOA/ARF6/NME1
REACTOME_TRANSPORT_OF_BILE_SALTS_AND_ORGANIC_ACIDS_METAL_IONS_AND_AMINE_COMPOUNDS	REACTOME_TRANSPORT_OF_BILE_SALTS_AND_ORGANIC_ACIDS_METAL_IONS_AND_AMINE_COMPOUNDS	86	0.297852	1.30309	0.0916497	0.19989	0.133643	7382	tags=24%, list=19%, signal=20%	BSG/RHBG/SLC39A7/SLC6A6/SLC39A1/SLC22A3/SLC22A18/SLC16A3/HEPH/SLC41A1/SLC6A15/SLC5A7/RHCG/RUNX1/SLC14A2/SLC18A2/SLC47A2/SLC13A2/SLC6A20/SLC44A2/SLC6A5
BIOCARTA_HES_PATHWAY	BIOCARTA_HES_PATHWAY	12	0.474701	1.30268	0.160569	0.288947	0.193185	5546	tags=33%, list=14%, signal=29%	DVL1/NOTCH2/FZD1/HES1
KEGG_LEISHMANIA_INFECTION	KEGG_LEISHMANIA_INFECTION	69	0.309134	1.30257	0.107356	0.221521	0.148105	3324	tags=19%, list=8%, signal=17%	NFKB1/MARCKSL1/TGFB3/PTGS2/IRAK1/MAPK12/CYBA/HLA-DRB5/PTPN6/TGFB1/C3/JAK1/CR1
REACTOME_NEF_MEDIATED_DOWNREGULATION_OF_MHC_CLASS_I_COMPLEX_CELL_SURFACE_EXPRESSION	REACTOME_NEF_MEDIATED_DOWNREGULATION_OF_MHC_CLASS_I_COMPLEX_CELL_SURFACE_EXPRESSION	10	0.502782	1.30191	0.172277	0.300804	0.201112	7525	tags=60%, list=19%, signal=49%	HLA-A/PACS1/AP1S1/AP1M1/AP1M2/AP1B1
PID_CIRCADIAN_PATHWAY	PID_CIRCADIAN_PATHWAY	15	0.439369	1.30119	0.158111	0.286584	0.191605	9608	tags=53%, list=24%, signal=40%	TIMELESS/CSNK1E/NONO/CRY1/NPAS2/NR1D1/BHLHE40/WDR5
BIOCARTA_P53HYPOXIA_PATHWAY	BIOCARTA_P53HYPOXIA_PATHWAY	21	0.406094	1.30075	0.158004	0.286584	0.191605	8402	tags=43%, list=21%, signal=34%	FHL2/RPA1/TP53/NQO1/AKT1/HSP90AA1/HSPA1A/IGFBP3/HIC1
REACTOME_VLDL_CLEARANCE	REACTOME_VLDL_CLEARANCE	6	0.604734	1.30008	0.162325	0.290713	0.194366	4201	tags=50%, list=11%, signal=45%	VLDLR/APOBR/LSR
BIOCARTA_VOBESITY_PATHWAY	BIOCARTA_VOBESITY_PATHWAY	8	0.545487	1.2995	0.170254	0.298668	0.199684	4675	tags=38%, list=12%, signal=33%	RETN/HSD11B1/ADIPOQ
PID_CXCR4_PATHWAY	PID_CXCR4_PATHWAY	101	0.288887	1.29885	0.081761	0.185506	0.124026	4492	tags=26%, list=11%, signal=23%	BCAR1/GRK6/HGS/RHOC/BAD/RHOA/CFL1/ITGA3/STAT3/CRK/PLCB3/MMP9/FGR/PTPN6/ITGAV/GNB1/SRC/DNM1/PIK3R6/LIMK1/PRKCZ/STAT5B/PTPN11/VPS4A/CXCL12/GNAZ
REACTOME_RHO_GTPASES_ACTIVATE_KTN1	REACTOME_RHO_GTPASES_ACTIVATE_KTN1	11	0.480745	1.29783	0.176817	0.305438	0.204211	3511	tags=36%, list=9%, signal=33%	RHOA/KIF5A/KLC3/KLC2
REACTOME_FGFRL1_MODULATION_OF_FGFR1_SIGNALING	REACTOME_FGFRL1_MODULATION_OF_FGFR1_SIGNALING	13	0.455408	1.29751	0.171026	0.299163	0.200015	8966	tags=38%, list=23%, signal=30%	FGF22/FGF10/FGF17/FGFRL1/SPRED2
REACTOME_ACTIVATION_OF_KAINATE_RECEPTORS_UPON_GLUTAMATE_BINDING	REACTOME_ACTIVATION_OF_KAINATE_RECEPTORS_UPON_GLUTAMATE_BINDING	30	0.373269	1.29707	0.137652	0.261052	0.174535	3811	tags=23%, list=10%, signal=21%	GNB2/GNB3/PLCB3/GNG10/GNB1/GRIK1/DLG1
PID_PI3K_PLC_TRK_PATHWAY	PID_PI3K_PLC_TRK_PATHWAY	36	0.352551	1.29692	0.136986	0.260661	0.174273	7400	tags=39%, list=19%, signal=32%	SFN/YWHAH/BAD/YWHAG/SRC/YWHAE/CAMK2A/YWHAQ/GRB2/SHC1/AKT1/HRAS/YWHAZ/STAT5A
REACTOME_O_LINKED_GLYCOSYLATION_OF_MUCINS	REACTOME_O_LINKED_GLYCOSYLATION_OF_MUCINS	62	0.314531	1.29555	0.0958084	0.20597	0.137708	9637	tags=47%, list=25%, signal=35%	B3GNTL1/B3GNT8/ST6GALNAC2/ST3GAL2/MUC5AC/GALNT7/B3GNT9/ST6GALNAC4/GALNT10/GCNT4/GALNT17/ST3GAL1/GALNT13/GALNT16/B4GALT5/B3GNT6/GALNT12/GALNT18/GALNT2/GALNT11/GALNT4/ST3GAL4/MUC6/MUC4/GALNT8/GALNT9/MUC21/A4GNT/MUC5B
REACTOME_MITOTIC_SPINDLE_CHECKPOINT	REACTOME_MITOTIC_SPINDLE_CHECKPOINT	110	0.283229	1.29502	0.0859539	0.191508	0.128039	7670	tags=38%, list=20%, signal=31%	PPP2R1A/NUDC/ERCC6L/ANAPC15/CENPI/PPP2R5B/BUB1/RCC2/ANAPC11/KIF2C/RANBP2/BUB1B/MAD1L1/CENPM/PPP2R5D/UBE2C/INCENP/SEC13/DYNC1LI2/MAPRE1/KIF2B/DYNC1H1/CENPF/RANGAP1/PPP2CB/CKAP5/B9D2/CENPO/CLIP1/CENPS/PAFAH1B1/CDC20/NDC80/PLK1/SGO1/SPC24/NDE1/DYNLL1/DYNC1I2/ANAPC2/KIF18A/CENPE
KEGG_DRUG_METABOLISM_CYTOCHROME_P450	KEGG_DRUG_METABOLISM_CYTOCHROME_P450	69	0.307226	1.29453	0.115308	0.233834	0.156337	6583	tags=20%, list=17%, signal=17%	ALDH1A3/GSTK1/GSTM2/ADH1C/CYP3A4/GSTM5/CYP1A2/ALDH3A1/GSTP1/CYP2A6/UGT1A6/ADH1B/UGT2A1/UGT1A4
PID_BARD1_PATHWAY	PID_BARD1_PATHWAY	29	0.373838	1.2934	0.139959	0.263873	0.176421	4318	tags=34%, list=11%, signal=31%	XRCC6/RAD51/PRKDC/FANCF/FANCA/CDK2/NPM1/TP53/EWSR1/FANCC
PID_PS1_PATHWAY	PID_PS1_PATHWAY	45	0.332259	1.29285	0.13	0.25184	0.168376	4726	tags=22%, list=12%, signal=20%	CTBP1/AXIN1/NKD1/DVL1/PPP2R5D/MYC/DTX1/KREMEN2/FZD1/DKK2
REACTOME_TRANSPORT_OF_VITAMINS_NUCLEOSIDES_AND_RELATED_MOLECULES	REACTOME_TRANSPORT_OF_VITAMINS_NUCLEOSIDES_AND_RELATED_MOLECULES	44	0.333308	1.29267	0.142857	0.267101	0.178579	10070	tags=45%, list=26%, signal=34%	SLC5A6/SLC28A3/SLC29A4/SLC29A2/SLC35B2/ARL2/SLC28A2/SLC25A5/SLC27A4/SLC25A6/PDZD11/SLC25A4/SLC29A1/LCN15/SLCO1A2/LCN9/SLCO1B3/SLC16A2/SLCO1B1/LCN12
REACTOME_VASOPRESSIN_REGULATES_RENAL_WATER_HOMEOSTASIS_VIA_AQUAPORINS	REACTOME_VASOPRESSIN_REGULATES_RENAL_WATER_HOMEOSTASIS_VIA_AQUAPORINS	43	0.334649	1.29259	0.13745	0.260889	0.174426	10089	tags=37%, list=26%, signal=28%	GNB2/GNB3/ADCY2/GNG10/GNB1/ADCY6/PRKACA/GNG3/GNGT1/AQP4/ADCY3/PRKAR1A/PRKAR1B/GNGT2/ADCY8/PRKAR2A
BIOCARTA_INFLAM_PATHWAY	BIOCARTA_INFLAM_PATHWAY	27	0.38117	1.29224	0.135246	0.25964	0.173591	2901	tags=19%, list=7%, signal=17%	TGFB3/IL11/CXCL8/HLA-DRB5/TGFB1
REACTOME_STRIATED_MUSCLE_CONTRACTION	REACTOME_STRIATED_MUSCLE_CONTRACTION	36	0.351062	1.29145	0.1409	0.265203	0.17731	8450	tags=39%, list=22%, signal=31%	ACTN3/TPM4/TPM2/TNNC2/ACTC1/ACTN2/TNNT2/MYH8/VIM/TNNI2/TNNI3/TNNT3/TNNI1/TNNT1
REACTOME_SIGNALING_BY_TGF_BETA_RECEPTOR_COMPLEX	REACTOME_SIGNALING_BY_TGF_BETA_RECEPTOR_COMPLEX	73	0.30255	1.29081	0.107784	0.221973	0.148407	4207	tags=27%, list=11%, signal=25%	PPP1CA/SMURF1/RHOA/PARP1/STUB1/FURIN/NCOR2/TGIF2/SMAD3/UBB/RPS27A/PMEPA1/TGFB1/MYC/SKI/JUNB/PRKCZ/MEN1/UBE2M/PPP1CB
KEGG_THYROID_CANCER	KEGG_THYROID_CANCER	29	0.372854	1.29	0.141988	0.265741	0.17767	8446	tags=31%, list=22%, signal=24%	MAP2K2/PAX8/RET/MYC/TP53/TCF7/HRAS/MAP2K1/TCF7L1
BIOCARTA_S1P_PATHWAY	BIOCARTA_S1P_PATHWAY	8	0.541408	1.28978	0.176125	0.305004	0.20392	3330	tags=38%, list=8%, signal=34%	SCAP/LDLR/SREBF1
REACTOME_POLB_DEPENDENT_LONG_PATCH_BASE_EXCISION_REPAIR	REACTOME_POLB_DEPENDENT_LONG_PATCH_BASE_EXCISION_REPAIR	7	0.569342	1.28926	0.170297	0.298668	0.199684	1243	tags=29%, list=3%, signal=28%	PARP1/LIG1
HALLMARK_INFLAMMATORY_RESPONSE	HALLMARK_INFLAMMATORY_RESPONSE	200	0.255924	1.28773	0.0563408	0.147257	0.0984537	8997	tags=34%, list=23%, signal=26%	RGS16/NFKB1/MMP14/TPBG/CXCL6/LIF/ADRM1/SELE/HAS2/CD82/TNFSF15/CXCL8/SPHK1/CCL7/ITGB8/NDP/LDLR/SRI/CHST2/INHBA/ITGB3/GABBR1/ICAM1/SELENOS/MYC/PDPN/DCBLD2/CCL2/CCR7/GNA15/ROS1/P2RX4/TAPBP/CD55/TIMP1/HBEGF/SLC28A2/APLNR/IL15RA/PTGIR/TNFSF9/KIF1B/PCDH7/OSM/ADM/LPAR1/EREG/ATP2A2/CSF1/MEFV/TACR1/BDKRB1/CD14/ATP2C1/RTP4/AQP9/ITGA5/RELA/OPRK1/IL18RAP/PTPRE/C5AR1/SLC7A1/AXL/OSMR/IRF7/ABCA1/IRF1
BIOCARTA_SRCRPTP_PATHWAY	BIOCARTA_SRCRPTP_PATHWAY	11	0.476695	1.2869	0.182711	0.31021	0.207401	9445	tags=55%, list=24%, signal=41%	VPS16/CDC25C/GRB2/CCNB1/CSK/CDC25B
PID_WNT_CANONICAL_PATHWAY	PID_WNT_CANONICAL_PATHWAY	20	0.408563	1.28553	0.149474	0.276036	0.184553	6299	tags=40%, list=16%, signal=34%	AXIN1/DVL1/PI4K2A/DVL2/CSNK1G1/CAV1/GSK3A/DVL3
REACTOME_SYNTHESIS_OF_SUBSTRATES_IN_N_GLYCAN_BIOSYTHESIS	REACTOME_SYNTHESIS_OF_SUBSTRATES_IN_N_GLYCAN_BIOSYTHESIS	62	0.311869	1.28459	0.0998004	0.211524	0.141421	8435	tags=45%, list=22%, signal=36%	ST6GALNAC2/ST3GAL2/NAGK/ST6GAL2/ST8SIA2/DHDDS/MVD/MPI/ST6GALNAC4/FCSK/CTSA/GLB1/DOLK/GFPT2/ST3GAL1/NEU4/DOLPP1/GNPNAT1/AMDHD2/NEU1/GMPPB/GFPT1/ST8SIA3/PMM1/GMPPA/DPM2/ST6GALNAC1/ST3GAL4
REACTOME_ACTIVATION_OF_PUMA_AND_TRANSLOCATION_TO_MITOCHONDRIA	REACTOME_ACTIVATION_OF_PUMA_AND_TRANSLOCATION_TO_MITOCHONDRIA	9	0.521859	1.28443	0.169323	0.298388	0.199497	3691	tags=33%, list=9%, signal=30%	E2F1/BBC3/TP53
REACTOME_TANDEM_PORE_DOMAIN_POTASSIUM_CHANNELS	REACTOME_TANDEM_PORE_DOMAIN_POTASSIUM_CHANNELS	12	0.467886	1.28398	0.168699	0.297724	0.199053	9820	tags=42%, list=25%, signal=31%	KCNK7/KCNK10/KCNK2/KCNK13/KCNK16
PID_IL3_PATHWAY	PID_IL3_PATHWAY	26	0.380311	1.28089	0.151452	0.278549	0.186233	7400	tags=42%, list=19%, signal=34%	BCL2L1/YWHAG/ID1/STAT5B/PTPN11/GRB2/SHC1/PRKACA/OSM/YWHAZ/STAT5A
REACTOME_NUCLEOTIDE_SALVAGE	REACTOME_NUCLEOTIDE_SALVAGE	23	0.392503	1.27998	0.158004	0.286584	0.191605	4559	tags=30%, list=12%, signal=27%	APRT/UPP1/TYMP/UCK1/AMPD3/AMPD2/UCK2
BIOCARTA_EDG1_PATHWAY	BIOCARTA_EDG1_PATHWAY	22	0.395139	1.27968	0.169772	0.298592	0.199634	6174	tags=32%, list=16%, signal=27%	SMPD1/RHOA/SPHK1/ITGAV/ITGB3/AKT1/PDGFRA
PID_TXA2PATHWAY	PID_TXA2PATHWAY	56	0.317257	1.27829	0.125253	0.246036	0.164495	5934	tags=30%, list=15%, signal=26%	RHOA/SELE/GNA12/FGR/GNB1/SRC/ICAM1/DNM1/PIK3R6/TBXA2R/GNA11/PRKCZ/GNA15/TGM2/PTGIR/AKT1/PRKACA
REACTOME_PURINE_RIBONUCLEOSIDE_MONOPHOSPHATE_BIOSYNTHESIS	REACTOME_PURINE_RIBONUCLEOSIDE_MONOPHOSPHATE_BIOSYNTHESIS	12	0.465768	1.27817	0.174797	0.303169	0.202694	9234	tags=58%, list=24%, signal=45%	GART/IMPDH2/PAICS/PFAS/IMPDH1/LHPP/PPAT
REACTOME_NEUROTRANSMITTER_RELEASE_CYCLE	REACTOME_NEUROTRANSMITTER_RELEASE_CYCLE	51	0.322058	1.27724	0.129225	0.251118	0.167893	8594	tags=35%, list=22%, signal=28%	ARL6IP5/DNAJC5/GLS/GAD1/SLC5A7/RIMS1/PPFIA3/TSPOAP1/SLC18A2/HSPA8/PPFIA1/UNC13B/SNAP25/GLS2/SLC17A7/SYT1/SYN1/SLC32A1
KEGG_AMINOACYL_TRNA_BIOSYNTHESIS	KEGG_AMINOACYL_TRNA_BIOSYNTHESIS	41	0.333456	1.27691	0.161736	0.29012	0.193969	8662	tags=41%, list=22%, signal=32%	VARS1/SARS1/QARS1/KARS1/AARS1/SARS2/CARS1/FARSA/TARS1/VARS2/MARS1/AARS2/YARS1/NARS1/EARS2/HARS1/GARS1
BIOCARTA_ACH_PATHWAY	BIOCARTA_ACH_PATHWAY	14	0.441434	1.27483	0.179012	0.30717	0.205369	6099	tags=29%, list=16%, signal=24%	YWHAH/BAD/AKT1/CHRNB1
KEGG_CHEMOKINE_SIGNALING_PATHWAY	KEGG_CHEMOKINE_SIGNALING_PATHWAY	188	0.25597	1.2748	0.0410598	0.11549	0.0772147	9796	tags=36%, list=25%, signal=27%	NFKB1/GNB2/BCAR1/AKT2/GRK6/CXCL6/GNB3/RHOA/ADCY2/CXCL8/STAT3/CRK/CCL7/PLCB3/FGR/GNG10/CXCL1/VAV2/CCL25/GNB1/CXCL16/IKBKB/CXCR3/CCL21/PRKCZ/STAT5B/CCL2/PRKX/ADCY6/CCR7/CXCL12/CCL16/GRB2/CCL8/GSK3A/CCR9/SHC1/AKT1/PRKACA/CCL23/CXCL14/HRAS/RAC2/SHC2/CCL28/GNG3/GNGT1/RELA/CCR6/ADCY3/CXCL5/MAP2K1/CRKL/STAT2/PARD3/CSK/CXCR2/CXCL2/PIK3CD/GRK4/CCL13/GNGT2/VAV1/ADCY8/RASGRP2/CCR2/JAK3/IKBKG
PID_NETRIN_PATHWAY	PID_NETRIN_PATHWAY	32	0.357157	1.27086	0.150495	0.277241	0.185358	3384	tags=19%, list=9%, signal=17%	MAP2K2/BCAR1/RHOA/PITPNA/SRC/CAMK2A
REACTOME_INTERLEUKIN_6_SIGNALING	REACTOME_INTERLEUKIN_6_SIGNALING	11	0.470246	1.26949	0.198428	0.327756	0.219132	4742	tags=45%, list=12%, signal=40%	STAT3/JAK1/PTPN11/TYK2/SOCS3
BIOCARTA_CDC25_PATHWAY	BIOCARTA_CDC25_PATHWAY	9	0.515566	1.26894	0.181275	0.309403	0.206862	996	tags=22%, list=3%, signal=22%	YWHAH/CDC25C
PID_RET_PATHWAY	PID_RET_PATHWAY	39	0.335945	1.26836	0.172619	0.300804	0.201112	7416	tags=38%, list=19%, signal=31%	BCAR1/RHOA/DOK1/PDLIM7/CRK/RET/SRC/DOK4/PTPN11/GRB2/SHC1/PRKACA/HRAS/IRS1/DOK5
REACTOME_AMINO_ACIDS_REGULATE_MTORC1	REACTOME_AMINO_ACIDS_REGULATE_MTORC1	55	0.315199	1.26764	0.12	0.24032	0.160674	9459	tags=47%, list=24%, signal=36%	LAMTOR4/CASTOR2/SEC13/ATP6V1G2/SESN2/ATP6V1G3/ATP6V1E2/SH3BP4/WDR24/MLST8/RHEB/RRAGC/KPTN/FNIP2/LAMTOR2/ATP6V1C2/ATP6V1B2/ATP6V0D2/NPRL2/TCIRG1/MTOR/NPRL3/ATP6V0B/ATP6V0E1/ATP6V0D1/ATP6V1H
REACTOME_PRE_NOTCH_PROCESSING_IN_GOLGI	REACTOME_PRE_NOTCH_PROCESSING_IN_GOLGI	18	0.414568	1.26523	0.180645	0.308562	0.206299	8435	tags=44%, list=22%, signal=35%	NOTCH2/B4GALT1/FURIN/RFNG/LFNG/ATP2A2/NOTCH3/ST3GAL4
REACTOME_IKBA_VARIANT_LEADS_TO_EDA_ID	REACTOME_IKBA_VARIANT_LEADS_TO_EDA_ID	7	0.558623	1.26498	0.182178	0.309876	0.207178	3428	tags=43%, list=9%, signal=39%	NFKB1/NFKB2/IKBKB
BIOCARTA_INTRINSIC_PATHWAY	BIOCARTA_INTRINSIC_PATHWAY	23	0.3879	1.26497	0.174636	0.303124	0.202664	1757	tags=17%, list=4%, signal=17%	COL4A1/COL4A2/COL4A5/COL4A6
REACTOME_DOPAMINE_NEUROTRANSMITTER_RELEASE_CYCLE	REACTOME_DOPAMINE_NEUROTRANSMITTER_RELEASE_CYCLE	23	0.387886	1.26492	0.174636	0.303124	0.202664	9909	tags=48%, list=25%, signal=36%	RIMS1/PPFIA3/TSPOAP1/SLC18A2/PPFIA1/UNC13B/SNAP25/SYT1/SYN1/PPFIA4/STX1A
REACTOME_RUNX1_REGULATES_TRANSCRIPTION_OF_GENES_INVOLVED_IN_WNT_SIGNALING	REACTOME_RUNX1_REGULATES_TRANSCRIPTION_OF_GENES_INVOLVED_IN_WNT_SIGNALING	6	0.587869	1.26382	0.192385	0.321784	0.215139	4154	tags=50%, list=11%, signal=45%	RSPO3/AXIN1/RUNX1
REACTOME_G_BETA_GAMMA_SIGNALLING_THROUGH_CDC42	REACTOME_G_BETA_GAMMA_SIGNALLING_THROUGH_CDC42	20	0.401566	1.26351	0.168421	0.29761	0.198977	2930	tags=20%, list=7%, signal=19%	GNB2/GNB3/GNG10/GNB1
BIOCARTA_AKAPCENTROSOME_PATHWAY	BIOCARTA_AKAPCENTROSOME_PATHWAY	14	0.437369	1.26309	0.191358	0.32102	0.214628	804	tags=14%, list=2%, signal=14%	PKN1/RHOA
REACTOME_ACTIVATION_OF_IRF3_IRF7_MEDIATED_BY_TBK1_IKK_EPSILON	REACTOME_ACTIVATION_OF_IRF3_IRF7_MEDIATED_BY_TBK1_IKK_EPSILON	17	0.42053	1.26256	0.177106	0.305438	0.204211	4145	tags=35%, list=11%, signal=32%	SARM1/UBB/IKBKE/IRF3/RPS27A/PTPN11
REACTOME_KERATAN_SULFATE_BIOSYNTHESIS	REACTOME_KERATAN_SULFATE_BIOSYNTHESIS	28	0.368067	1.26251	0.161224	0.289664	0.193664	9144	tags=46%, list=23%, signal=36%	ST3GAL2/B4GALT1/CHST2/B4GALT2/ACAN/ST3GAL1/OGN/CHST5/B4GAT1/B4GALT5/LUM/ST3GAL4/B4GALT3
BIOCARTA_COMP_PATHWAY	BIOCARTA_COMP_PATHWAY	19	0.405605	1.25972	0.172632	0.300804	0.201112	8471	tags=42%, list=22%, signal=33%	C3/C4A/C1S/C1R/MBL2/C7/C4B/CFD
PID_EPO_PATHWAY	PID_EPO_PATHWAY	33	0.350606	1.2584	0.151874	0.278783	0.186389	8297	tags=39%, list=21%, signal=31%	NFKB1/BCL2L1/PTPN6/VAV2/STAT5B/PTPN11/GRB2/SOCS3/SHC1/SH2B3/HRAS/STAT5A/CRKL
REACTOME_FGFR1C_LIGAND_BINDING_AND_ACTIVATION	REACTOME_FGFR1C_LIGAND_BINDING_AND_ACTIVATION	12	0.458502	1.25823	0.197154	0.32685	0.218526	3776	tags=25%, list=10%, signal=23%	FGFR1/FGF1/FGF17
REACTOME_CA2_PATHWAY	REACTOME_CA2_PATHWAY	62	0.305416	1.25801	0.11976	0.24032	0.160674	10066	tags=44%, list=26%, signal=32%	GNB2/GNB3/ITPR3/WNT11/PLCB3/WNT5A/GNG10/GNB1/MYC/CAMK2A/PRKG1/FZD6/TCF7/AXIN2/GNAT2/GNG3/MOV10/GNGT1/GNAO1/AGO2/TCF7L1/PPP3CA/MAP3K7/PDE6B/GNGT2/TNRC6C/ITPR2
BIOCARTA_STRESS_PATHWAY	BIOCARTA_STRESS_PATHWAY	24	0.381884	1.25671	0.16875	0.297724	0.199053	4586	tags=29%, list=12%, signal=26%	NFKB1/TRADD/TNFRSF1A/IKBKB/MAP4K2/MAP3K14/MAP2K3
REACTOME_PHASE_2_PLATEAU_PHASE	REACTOME_PHASE_2_PLATEAU_PHASE	25	0.377145	1.25668	0.170478	0.298668	0.199684	9544	tags=32%, list=24%, signal=24%	KCNE5/CACNG4/CACNA2D1/CACNG8/CACNA1F/CACNB3/KCNE2/CACNB4
REACTOME_REGULATION_OF_PTEN_GENE_TRANSCRIPTION	REACTOME_REGULATION_OF_PTEN_GENE_TRANSCRIPTION	61	0.305605	1.2566	0.125749	0.246358	0.16471	6468	tags=31%, list=16%, signal=26%	GATAD2A/CBX6/CBX2/LAMTOR4/CHD4/CHD3/TP53/MTA2/ATN1/MBD3/MAF1/HDAC3/SALL4/KDM1A/MLST8/RHEB/RRAGC/SNAI1/HDAC7
BIOCARTA_IL1R_PATHWAY	BIOCARTA_IL1R_PATHWAY	31	0.358468	1.25627	0.158954	0.287286	0.192074	4586	tags=26%, list=12%, signal=23%	NFKB1/TGFB3/IRAK1/IL1RN/TGFB1/IKBKB/MAP3K14/MAP2K3
PID_AR_NONGENOMIC_PATHWAY	PID_AR_NONGENOMIC_PATHWAY	31	0.358444	1.25619	0.158954	0.287286	0.192074	8259	tags=35%, list=21%, signal=28%	MAP2K2/PELP1/PLCB3/GNB1/SRC/SHBG/GNAZ/AKT1/HRAS/MAP2K1/GNAO1
REACTOME_ARACHIDONATE_PRODUCTION_FROM_DAG	REACTOME_ARACHIDONATE_PRODUCTION_FROM_DAG	5	0.616372	1.25618	0.200795	0.330213	0.220774	8220	tags=40%, list=21%, signal=32%	MGLL/DAGLB
REACTOME_CATION_COUPLED_CHLORIDE_COTRANSPORTERS	REACTOME_CATION_COUPLED_CHLORIDE_COTRANSPORTERS	7	0.554109	1.25476	0.190099	0.319383	0.213534	6228	tags=57%, list=16%, signal=48%	SLC12A3/SLC12A5/SLC12A7/SLC12A4
REACTOME_METABOLISM_OF_INGESTED_SEMET_SEC_MESEC_INTO_H2SE	REACTOME_METABOLISM_OF_INGESTED_SEMET_SEC_MESEC_INTO_H2SE	8	0.526001	1.25308	0.207436	0.338659	0.226422	42	tags=12%, list=0%, signal=12%	AHCY
KEGG_LYSINE_DEGRADATION	KEGG_LYSINE_DEGRADATION	44	0.322988	1.25264	0.177062	0.305438	0.204211	9589	tags=41%, list=24%, signal=31%	PLOD1/NSD2/SETD7/ALDH1B1/PLOD2/HADH/HADHA/SETMAR/EHMT2/ALDH7A1/PLOD3/ALDH9A1/SETD1B/NSD3/AADAT/KMT5C/OGDH/EHMT1
REACTOME_FORMATION_OF_INCISION_COMPLEX_IN_GG_NER	REACTOME_FORMATION_OF_INCISION_COMPLEX_IN_GG_NER	43	0.32413	1.25196	0.163347	0.292079	0.195279	4258	tags=35%, list=11%, signal=31%	DDB1/ERCC1/PARP1/RAD23A/CETN2/GTF2H4/UBB/ERCC3/RPA1/SUMO3/RPS27A/XPC/UBE2V2/ERCC2/ERCC5
REACTOME_2_LTR_CIRCLE_FORMATION	REACTOME_2_LTR_CIRCLE_FORMATION	7	0.552338	1.25075	0.194059	0.323004	0.215955	4307	tags=43%, list=11%, signal=38%	XRCC6/HMGA1/BANF1
REACTOME_THROMBIN_SIGNALLING_THROUGH_PROTEINASE_ACTIVATED_RECEPTORS_PARS	REACTOME_THROMBIN_SIGNALLING_THROUGH_PROTEINASE_ACTIVATED_RECEPTORS_PARS	32	0.351452	1.25056	0.160396	0.288867	0.193131	4054	tags=25%, list=10%, signal=22%	GNB2/GNB3/GNA12/GNG10/GNB1/SRC/GNA11/GNA15
REACTOME_SIGNALING_BY_FGFR3	REACTOME_SIGNALING_BY_FGFR3	40	0.330355	1.25012	0.179641	0.308014	0.205933	6555	tags=30%, list=17%, signal=25%	PPP2R1A/UBB/FGF1/RPS27A/SRC/FGF17/PPP2CB/PTPN11/FGF16/GRB2/SHC1/HRAS
REACTOME_FORMATION_OF_SENESCENCE_ASSOCIATED_HETEROCHROMATIN_FOCI_SAHF	REACTOME_FORMATION_OF_SENESCENCE_ASSOCIATED_HETEROCHROMATIN_FOCI_SAHF	17	0.415651	1.24792	0.187905	0.316802	0.211808	9091	tags=59%, list=23%, signal=45%	HMGA1/UBN1/TP53/H1-2/CABIN1/H1-5/LMNB1/H1-1/EP400/H1-4
PID_ERBB2_ERBB3_PATHWAY	PID_ERBB2_ERBB3_PATHWAY	44	0.321677	1.24756	0.183099	0.3104	0.207528	9475	tags=45%, list=24%, signal=35%	MAP2K2/BAD/NF2/STAT3/NRG1/ERBB2/SRC/PTPN11/GRB2/MAPK10/SHC1/AKT1/PRKACA/HRAS/RNF41/MAP2K1/MTOR/CHRNE/PIK3CD/FOS
KEGG_LIMONENE_AND_PINENE_DEGRADATION	KEGG_LIMONENE_AND_PINENE_DEGRADATION	10	0.481759	1.24748	0.209901	0.341118	0.228065	7000	tags=50%, list=18%, signal=41%	ALDH1B1/HADHA/NAA80/ALDH7A1/ALDH9A1
BIOCARTA_PCAF_PATHWAY	BIOCARTA_PCAF_PATHWAY	13	0.437606	1.24679	0.215292	0.345972	0.231311	8997	tags=54%, list=23%, signal=42%	NFKB1/IRF5/IRF3/HMGB1/RELA/IRF7/IRF1
PID_GMCSF_PATHWAY	PID_GMCSF_PATHWAY	36	0.338715	1.24603	0.156556	0.285142	0.190641	8649	tags=44%, list=22%, signal=35%	MAP2K2/STAT3/IKBKB/STAT5B/CCL2/PTPN11/GRB2/SHC1/PRKACA/OSM/HRAS/YWHAZ/STAT5A/CSF2/MAP2K1/CSF2RB
REACTOME_ACTIVATION_OF_NOXA_AND_TRANSLOCATION_TO_MITOCHONDRIA	REACTOME_ACTIVATION_OF_NOXA_AND_TRANSLOCATION_TO_MITOCHONDRIA	5	0.610676	1.24457	0.206759	0.337802	0.225848	8818	tags=60%, list=22%, signal=47%	E2F1/TP53/TFDP1
BIOCARTA_IGF1R_PATHWAY	BIOCARTA_IGF1R_PATHWAY	23	0.380999	1.24246	0.193347	0.322789	0.215811	10089	tags=52%, list=26%, signal=39%	YWHAH/BAD/RPS6KA1/GRB2/SHC1/AKT1/HRAS/IRS1/MAP2K1/PRKAR1A/PRKAR1B/PRKAR2A
REACTOME_INTERFERON_SIGNALING	REACTOME_INTERFERON_SIGNALING	200	0.246868	1.24216	0.0621118	0.156561	0.104674	9718	tags=36%, list=25%, signal=27%	KPNB1/TRIM26/HLA-A/FLNA/EIF4G1/FLNB/IRF5/RANBP2/UBB/HLA-DRB5/TRIM21/KPNA2/IFI35/TRIM8/PTPN6/TRIM68/RSAD2/EIF4A3/CAMK2D/IRF3/NUP62/SEC13/RPS27A/AAAS/MID1/ICAM1/JAK1/CAMK2G/CAMK2A/NCAM1/TRIM45/OAS3/TRIM38/IFNA4/HLA-C/PTPN11/IFNA21/TRIM46/TYK2/IFI6/SOCS3/GBP3/TRIM6/GBP6/HLA-E/IFNA6/HLA-H/USP18/SOCS1/HLA-B/NUP210/XAF1/MX1/TRIM35/PSMB8/TRIM25/IFNA16/IRF9/VCAM1/IFNA7/STAT2/IFNA14/IRF7/IRF1/EIF4G3/MT2A/…
KEGG_PRIMARY_BILE_ACID_BIOSYNTHESIS	KEGG_PRIMARY_BILE_ACID_BIOSYNTHESIS	16	0.418032	1.24137	0.203354	0.333205	0.222775	7481	tags=38%, list=19%, signal=30%	CH25H/HSD3B7/HSD17B4/CYP8B1/AKR1C4/SLC27A5
REACTOME_P75_NTR_RECEPTOR_MEDIATED_SIGNALLING	REACTOME_P75_NTR_RECEPTOR_MEDIATED_SIGNALLING	97	0.278252	1.2407	0.134172	0.258146	0.172592	4778	tags=21%, list=12%, signal=18%	AATF/NFKB1/ARHGEF5/IRAK1/BAD/ARHGEF10L/RHOA/SQSTM1/ARHGEF4/BEX3/UBB/VAV2/RPS27A/ARHGDIA/PLEKHG5/YWHAE/IKBKB/ARHGEF40/ARHGEF37/HDAC3
REACTOME_INSULIN_RECEPTOR_RECYCLING	REACTOME_INSULIN_RECEPTOR_RECYCLING	26	0.368308	1.24046	0.16805	0.297187	0.198694	10212	tags=54%, list=26%, signal=40%	ATP6V1G2/ATP6AP1/ATP6V1G3/ATP6V1E2/ATP6V0A2/ATP6V1C2/ATP6V1B2/ATP6V0D2/TCIRG1/ATP6V0B/ATP6V0E1/ATP6V0D1/ATP6V1H/ATP6V0C
HALLMARK_IL2_STAT5_SIGNALING	HALLMARK_IL2_STAT5_SIGNALING	199	0.246485	1.2386	0.0684647	0.165861	0.110892	4559	tags=20%, list=12%, signal=18%	AHCY/RGS16/RNH1/SYNGR2/CD81/BCL2L1/LIF/ODC1/NCS1/COL6A1/GADD45B/NFKBIZ/MYO1C/CKAP4/SLC29A2/ETV4/FURIN/MAP6/MAFF/HK2/NRP1/CDKN1C/PLEC/MYO1E/LRIG1/SPP1/ITGAV/CAPG/PUS1/MYC/PTRH2/HUWE1/LTB/SERPINB6/COCH/P2RX4/TNFRSF4/TGM2/BATF3/UCK2
BIOCARTA_NTHI_PATHWAY	BIOCARTA_NTHI_PATHWAY	23	0.379629	1.238	0.199584	0.328942	0.219925	4586	tags=26%, list=12%, signal=23%	NFKB1/CXCL8/SMAD3/IKBKB/MAP3K14/MAP2K3
BIOCARTA_VDR_PATHWAY	BIOCARTA_VDR_PATHWAY	24	0.376193	1.23798	0.197917	0.327561	0.219002	7476	tags=42%, list=19%, signal=34%	SMARCA4/CARM1/SUPT16H/BAZ1B/PRMT1/TSC2/VDR/CHAF1A/SMARCC2/ACTL6A
REACTOME_RECEPTOR_TYPE_TYROSINE_PROTEIN_PHOSPHATASES	REACTOME_RECEPTOR_TYPE_TYROSINE_PROTEIN_PHOSPHATASES	20	0.393368	1.23772	0.185263	0.313833	0.209823	8157	tags=35%, list=21%, signal=28%	PTPRF/PTPRD/PTPRS/PPFIA3/SLITRK5/PPFIA1/SLITRK2
REACTOME_PIWI_INTERACTING_RNA_PIRNA_BIOGENESIS	REACTOME_PIWI_INTERACTING_RNA_PIRNA_BIOGENESIS	29	0.357503	1.23688	0.172414	0.300804	0.201112	2273	tags=17%, list=6%, signal=16%	POLR2E/TDRD12/POLR2L/DDX4/ASZ1
BIOCARTA_ACETAMINOPHEN_PATHWAY	BIOCARTA_ACETAMINOPHEN_PATHWAY	5	0.606248	1.23554	0.218688	0.349383	0.233591	2200	tags=40%, list=6%, signal=38%	PTGS2/CYP1A2
PID_E2F_PATHWAY	PID_E2F_PATHWAY	73	0.28949	1.2351	0.151697	0.27877	0.186381	10115	tags=47%, list=26%, signal=35%	MYBL2/RANBP1/CBX5/TRIM28/E2F1/RRM2/ORC1/TYMS/XRCC1/CDK2/MYC/MCM3/DHFR/E2F2/E2F6/TK1/CES5A/E2F7/CASP7/E2F4/APAF1/PLAU/CDKN2C/CCNE1/HIC1/KAT2A/TFDP1/CDC6/CEBPA/CES2/SERPINE1/RRM1/BRCA1/RYBP
REACTOME_SUMOYLATION_OF_CHROMATIN_ORGANIZATION_PROTEINS	REACTOME_SUMOYLATION_OF_CHROMATIN_ORGANIZATION_PROTEINS	71	0.289319	1.23453	0.157282	0.286001	0.191215	3472	tags=21%, list=9%, signal=19%	H4C1/CBX5/H4C2/CBX2/H4C9/RANBP2/H4-16/H4C12/H4C11/NUP62/CHD3/SUMO3/SEC13/AAAS/H4C8
KEGG_VALINE_LEUCINE_AND_ISOLEUCINE_BIOSYNTHESIS	KEGG_VALINE_LEUCINE_AND_ISOLEUCINE_BIOSYNTHESIS	11	0.455502	1.22969	0.218075	0.348703	0.233136	3713	tags=27%, list=9%, signal=25%	VARS1/BCAT2/VARS2
REACTOME_C_TYPE_LECTIN_RECEPTORS_CLRS	REACTOME_C_TYPE_LECTIN_RECEPTORS_CLRS	140	0.25697	1.2296	0.103734	0.216002	0.144415	4835	tags=20%, list=12%, signal=18%	AHCYL1/PSMD3/PSMB3/NFKB1/CLEC10A/PSMD2/PSMC3/ITPR3/PSMB6/SEM1/PSMB4/CDC34/PSMB5/PSMC4/MUC5AC/NFKB2/UBB/RELB/RPS27A/SRC/PSME1/IKBKB/MAP3K14/UBE2M/PSMD8/PSMA7/PSMC2/PSMD4
BIOCARTA_MTOR_PATHWAY	BIOCARTA_MTOR_PATHWAY	22	0.379541	1.22916	0.194617	0.3233	0.216153	6234	tags=27%, list=16%, signal=23%	EIF3A/EIF4G1/TSC2/EIF4EBP1/AKT1/RHEB
REACTOME_LOSS_OF_FUNCTION_OF_MECP2_IN_RETT_SYNDROME	REACTOME_LOSS_OF_FUNCTION_OF_MECP2_IN_RETT_SYNDROME	13	0.431412	1.22914	0.221328	0.352155	0.235445	7330	tags=38%, list=19%, signal=31%	NCOR2/MECP2/HDAC3/PRKACA/GPS2
REACTOME_RAF_ACTIVATION	REACTOME_RAF_ACTIVATION	30	0.353573	1.22863	0.186235	0.315242	0.210765	4067	tags=33%, list=10%, signal=30%	MAP2K2/PPP2R1A/PPP2R5B/PHB/PPP2R5D/CAMK2D/SRC/CAMK2G/CAMK2A/PPP2CB
REACTOME_NUCLEOTIDE_BINDING_DOMAIN_LEUCINE_RICH_REPEAT_CONTAINING_RECEPTOR_NLR_SIGNALING_PATHWAYS	REACTOME_NUCLEOTIDE_BINDING_DOMAIN_LEUCINE_RICH_REPEAT_CONTAINING_RECEPTOR_NLR_SIGNALING_PATHWAYS	55	0.305442	1.2284	0.154	0.281169	0.187984	3428	tags=20%, list=9%, signal=18%	APP/NFKB1/IRAK1/BCL2L1/AAMP/MAPK12/NFKB2/UBB/RPS27A/HSP90AB1/IKBKB
REACTOME_CAMK_IV_MEDIATED_PHOSPHORYLATION_OF_CREB	REACTOME_CAMK_IV_MEDIATED_PHOSPHORYLATION_OF_CREB	10	0.474233	1.22799	0.221782	0.35238	0.235595	6878	tags=60%, list=18%, signal=49%	KPNA2/CAMK2D/CAMK2G/CAMK2A/CAMKK2/CAMKK1
REACTOME_REGULATION_OF_TP53_ACTIVITY	REACTOME_REGULATION_OF_TP53_ACTIVITY	160	0.251834	1.22753	0.108559	0.223147	0.149192	4455	tags=21%, list=11%, signal=19%	GATAD2A/PPP2R1A/AKT2/SSRP1/EXO1/RMI2/NOC2L/BANP/CDK5/RNF34/UBB/ZNF385A/CHD4/SUPT16H/RPA1/CHD3/RPS27A/PPP1R13L/CDK2/STK11/TAF6/PIP4K2B/POU4F1/TP53/MTA2/TAF4/DAXX/EHMT2/PPP2CB/AURKA/MBD3/WRN/DYRK2/CCNA1
REACTOME_BIOSYNTHESIS_OF_MARESIN_LIKE_SPMS	REACTOME_BIOSYNTHESIS_OF_MARESIN_LIKE_SPMS	6	0.570415	1.2263	0.228457	0.359437	0.240313	2200	tags=33%, list=6%, signal=31%	CYP3A4/CYP1A2
REACTOME_SIGNALING_BY_ERBB4	REACTOME_SIGNALING_BY_ERBB4	58	0.299759	1.22594	0.154902	0.282358	0.188779	7889	tags=34%, list=20%, signal=28%	GABRB2/YAP1/STMN1/UBB/NRG1/SPARC/RPS27A/SRC/BTC/PGR/CXCL12/GRB2/HBEGF/SHC1/GABRQ/EREG/HRAS/STAT5A/ERBB4/GABRG2
REACTOME_G1_S_SPECIFIC_TRANSCRIPTION	REACTOME_G1_S_SPECIFIC_TRANSCRIPTION	29	0.353695	1.22371	0.186613	0.315592	0.210999	9003	tags=55%, list=23%, signal=43%	E2F1/RRM2/ORC1/TYMS/CDT1/LIN54/CCNA1/CDC45/DHFR/E2F6/TK1/E2F4/LIN37/CCNE1/TFDP1/CDC6
BIOCARTA_ALK_PATHWAY	BIOCARTA_ALK_PATHWAY	37	0.328575	1.22309	0.178431	0.30653	0.20494	3777	tags=19%, list=10%, signal=17%	TGFB3/SMAD6/AXIN1/DVL1/BMPR1A/TGFB1/FZD1
REACTOME_REGULATION_OF_CHOLESTEROL_BIOSYNTHESIS_BY_SREBP_SREBF	REACTOME_REGULATION_OF_CHOLESTEROL_BIOSYNTHESIS_BY_SREBP_SREBF	55	0.303999	1.2226	0.162	0.290363	0.194131	3862	tags=24%, list=10%, signal=21%	FASN/KPNB1/SCAP/CARM1/RAN/MVK/MVD/SEC24C/SMARCD3/SREBF1/ACACA/INSIG1/CYP51A1
REACTOME_ASSEMBLY_OF_ACTIVE_LPL_AND_LIPC_LIPASE_COMPLEXES	REACTOME_ASSEMBLY_OF_ACTIVE_LPL_AND_LIPC_LIPASE_COMPLEXES	19	0.393577	1.22236	0.204211	0.33388	0.223226	5259	tags=32%, list=13%, signal=27%	LMF2/FURIN/LMF1/ANGPTL8/ANGPTL4/APOC2
BIOCARTA_LONGEVITY_PATHWAY	BIOCARTA_LONGEVITY_PATHWAY	15	0.412316	1.22107	0.217659	0.348286	0.232858	7058	tags=47%, list=18%, signal=38%	SOD1/SOD3/SOD2/SHC1/AKT1/HRAS/CAT
REACTOME_BINDING_OF_TCF_LEF_CTNNB1_TO_TARGET_GENE_PROMOTERS	REACTOME_BINDING_OF_TCF_LEF_CTNNB1_TO_TARGET_GENE_PROMOTERS	8	0.512464	1.22083	0.23092	0.362047	0.242059	8446	tags=62%, list=22%, signal=49%	MYC/TCF7/AXIN2/RUNX3/TCF7L1
REACTOME_TERMINATION_OF_TRANSLESION_DNA_SYNTHESIS	REACTOME_TERMINATION_OF_TRANSLESION_DNA_SYNTHESIS	32	0.343045	1.22064	0.192079	0.321751	0.215117	2860	tags=22%, list=7%, signal=20%	POLD4/POLD2/UBB/POLE4/RPA1/POLD1/RPS27A
REACTOME_HEME_DEGRADATION	REACTOME_HEME_DEGRADATION	14	0.422636	1.22054	0.230453	0.361567	0.241737	9874	tags=50%, list=25%, signal=37%	BLVRA/BLVRB/ABCC1/UGT1A4/HMOX2/SLCO1B3/SLCO1B1
REACTOME_NEGATIVE_REGULATION_OF_MET_ACTIVITY	REACTOME_NEGATIVE_REGULATION_OF_MET_ACTIVITY	21	0.380951	1.22022	0.203742	0.333598	0.223038	5266	tags=38%, list=13%, signal=33%	HGS/HGF/UBB/LRIG1/RPS27A/SH3GL1/GRB2/SH3GL3
KEGG_BUTANOATE_METABOLISM	KEGG_BUTANOATE_METABOLISM	34	0.335166	1.21964	0.19057	0.319936	0.213903	9005	tags=35%, list=23%, signal=27%	ALDH1B1/HADH/HADHA/GAD1/ACADS/AACS/ALDH7A1/ALDH9A1/OXCT1/HMGCL/PDHA2/OXCT2
REACTOME_BICARBONATE_TRANSPORTERS	REACTOME_BICARBONATE_TRANSPORTERS	10	0.470929	1.21943	0.233663	0.36584	0.244594	10071	tags=60%, list=26%, signal=45%	SLC4A9/SLC4A2/SLC4A10/SLC4A3/SLC4A1/AHCYL2
PID_RHOA_REG_PATHWAY	PID_RHOA_REG_PATHWAY	46	0.312251	1.21845	0.191617	0.321215	0.214758	9764	tags=43%, list=25%, signal=33%	ARHGEF5/ARHGEF10L/ARHGDIG/RHOA/VAV2/ARHGDIA/ARHGAP4/BCR/MYO9B/ABR/ARAP1/ECT2/TRIO/OBSCN/DLC1/ARHGEF18/FARP1/ARHGEF2/VAV1/ARHGAP35
REACTOME_PROTON_COUPLED_MONOCARBOXYLATE_TRANSPORT	REACTOME_PROTON_COUPLED_MONOCARBOXYLATE_TRANSPORT	6	0.56674	1.2184	0.234469	0.366291	0.244896	2288	tags=33%, list=6%, signal=31%	BSG/SLC16A3
REACTOME_METAL_ION_SLC_TRANSPORTERS	REACTOME_METAL_ION_SLC_TRANSPORTERS	26	0.361327	1.21695	0.186722	0.315592	0.210999	2484	tags=15%, list=6%, signal=14%	SLC39A7/SLC39A1/HEPH/SLC41A1
REACTOME_VEGFR2_MEDIATED_VASCULAR_PERMEABILITY	REACTOME_VEGFR2_MEDIATED_VASCULAR_PERMEABILITY	27	0.358839	1.21653	0.182377	0.309876	0.207178	9545	tags=48%, list=24%, signal=36%	AKT2/TRIB3/VAV2/CTNNA1/CAV1/JUP/AKT1/MLST8/HSP90AA1/NOS3/MTOR/VAV1/PAK2
HALLMARK_HEME_METABOLISM	HALLMARK_HEME_METABOLISM	200	0.241709	1.2162	0.0890269	0.195793	0.130904	4670	tags=20%, list=12%, signal=18%	IGSF3/HDGF/BSG/LRP10/HTATIP2/HAGH/NFE2L1/SLC10A3/PIGQ/PPP2R5B/MARCHF2/RAD23A/UROS/MFHAS1/ADD1/HTRA2/BLVRA/XK/KLF1/C3/LAMP2/SLC2A1/SLC25A38/BLVRB/PGLS/MKRN1/P4HA2/UBAC1/NFE2/SPTB/SLC6A8/CDR2/PRDX2/UROD/OPTN/DAAM1/RNF123/CTNS/FN3K/MAP2K3/FBXO7
PID_NFKAPPAB_ATYPICAL_PATHWAY	PID_NFKAPPAB_ATYPICAL_PATHWAY	16	0.409521	1.21609	0.213836	0.345108	0.230733	3428	tags=25%, list=9%, signal=23%	NFKB1/SRC/BCL3/IKBKB
REACTOME_ACYL_CHAIN_REMODELLING_OF_PC	REACTOME_ACYL_CHAIN_REMODELLING_OF_PC	27	0.358646	1.21588	0.182377	0.309876	0.207178	8350	tags=37%, list=21%, signal=29%	PLA2G4F/LPCAT4/PLA2G10/PLA2G4E/PLAAT3/PLA2G1B/PLA2R1/TMEM86B/PLA2G2F/PLA2G2A
REACTOME_INTERLEUKIN_7_SIGNALING	REACTOME_INTERLEUKIN_7_SIGNALING	34	0.334031	1.21551	0.192534	0.321795	0.215147	8578	tags=41%, list=22%, signal=32%	SMARCA4/H3C14/STAT3/HGF/CRLF2/JAK1/STAT5B/H3C10/H3C15/IRS1/SOCS1/STAT5A/TSLP/H3C8
KEGG_CYTOKINE_CYTOKINE_RECEPTOR_INTERACTION	KEGG_CYTOKINE_CYTOKINE_RECEPTOR_INTERACTION	264	0.234839	1.21537	0.067623	0.164708	0.110121	9408	tags=33%, list=24%, signal=25%	TNFRSF12A/TGFB3/CXCL6/LIF/IFNL1/TNFSF15/LTBR/BMPR1B/IL11/CXCL8/HGF/CCL7/CRLF2/TNFRSF25/TNFSF13/BMPR1A/CXCL1/INHBC/IL17RA/TNFRSF1A/IL24/CCL25/INHBA/TGFB1/CXCL16/PRL/CXCR3/CCL21/IFNL3/LTB/KITLG/CCL2/IFNA4/CCR7/CXCL12/TNFRSF4/CCL16/IFNA21/TNFRSF11B/CCL8/VEGFC/CLCF1/IL15RA/CCR9/IL17RB/PDGFC/TNFSF9/IL23A/ACVR1/OSM/NGFR/CCL23/PDGFRA/AMHR2/IFNA6/CXCL14/VEGFB/CCL28/CSF1/TNFSF12/IL22RA1/TNFRSF8/IL20RA/TNF…
REACTOME_TOXICITY_OF_BOTULINUM_TOXIN_TYPE_D_BONT_D	REACTOME_TOXICITY_OF_BOTULINUM_TOXIN_TYPE_D_BONT_D	5	0.595841	1.21433	0.238569	0.369159	0.246813	2738	tags=40%, list=7%, signal=37%	SV2A/SV2C
REACTOME_FATTY_ACYL_COA_BIOSYNTHESIS	REACTOME_FATTY_ACYL_COA_BIOSYNTHESIS	37	0.326088	1.21383	0.180392	0.308562	0.206299	1335	tags=14%, list=3%, signal=13%	FASN/SLC25A1/OLAH/MORC2/TECR
REACTOME_NETRIN_MEDIATED_REPULSION_SIGNALS	REACTOME_NETRIN_MEDIATED_REPULSION_SIGNALS	8	0.509164	1.21297	0.240705	0.370935	0.248001	9940	tags=50%, list=25%, signal=37%	SRC/PTPN11/DCC/NTN1
REACTOME_AQUAPORIN_MEDIATED_TRANSPORT	REACTOME_AQUAPORIN_MEDIATED_TRANSPORT	52	0.303413	1.21293	0.165029	0.293922	0.196511	9515	tags=35%, list=24%, signal=26%	GNB2/GNB3/ADCY2/GNG10/GNB1/AQP10/AQP6/ADCY6/PRKACA/GNG3/GNGT1/AQP9/AQP4/ADCY3/PRKAR1A/PRKAR1B/GNGT2/ADCY8
REACTOME_ER_QUALITY_CONTROL_COMPARTMENT_ERQC	REACTOME_ER_QUALITY_CONTROL_COMPARTMENT_ERQC	21	0.378372	1.21196	0.214137	0.345108	0.230733	2860	tags=24%, list=7%, signal=22%	OS9/AMFR/UBB/EDEM2/RPS27A
REACTOME_GLUCAGON_LIKE_PEPTIDE_1_GLP1_REGULATES_INSULIN_SECRETION	REACTOME_GLUCAGON_LIKE_PEPTIDE_1_GLP1_REGULATES_INSULIN_SECRETION	42	0.316067	1.21109	0.200401	0.329805	0.220502	10089	tags=38%, list=26%, signal=28%	GNB2/GNB3/ITPR3/GNG10/GNB1/ADCY6/PRKACA/IQGAP1/GNG3/GNGT1/PRKAR1A/PRKAR1B/GNGT2/ADCY8/ITPR2/PRKAR2A
BIOCARTA_REELIN_PATHWAY	BIOCARTA_REELIN_PATHWAY	7	0.534668	1.21074	0.251485	0.380047	0.254093	1634	tags=43%, list=4%, signal=41%	CDK5/VLDLR/RELN
REACTOME_BIOSYNTHESIS_OF_MARESINS	REACTOME_BIOSYNTHESIS_OF_MARESINS	8	0.507958	1.21009	0.240705	0.370935	0.248001	2200	tags=25%, list=6%, signal=24%	CYP3A4/CYP1A2
REACTOME_G_PROTEIN_ACTIVATION	REACTOME_G_PROTEIN_ACTIVATION	28	0.352777	1.21006	0.193878	0.323004	0.215955	9413	tags=43%, list=24%, signal=33%	GNB2/GNB3/GNG10/GNB1/OPRM1/GNAZ/GNAT2/GNG3/GNGT1/GNAO1/POMC/GNGT2
REACTOME_DOWNREGULATION_OF_SMAD2_3_SMAD4_TRANSCRIPTIONAL_ACTIVITY	REACTOME_DOWNREGULATION_OF_SMAD2_3_SMAD4_TRANSCRIPTIONAL_ACTIVITY	23	0.370674	1.20879	0.220374	0.350886	0.234596	3259	tags=30%, list=8%, signal=28%	PARP1/NCOR2/TGIF2/SMAD3/UBB/RPS27A/SKI
REACTOME_THE_ROLE_OF_NEF_IN_HIV_1_REPLICATION_AND_DISEASE_PATHOGENESIS	REACTOME_THE_ROLE_OF_NEF_IN_HIV_1_REPLICATION_AND_DISEASE_PATHOGENESIS	28	0.35239	1.20873	0.193878	0.323004	0.215955	9545	tags=50%, list=24%, signal=38%	HLA-A/ARF1/PACS1/AP2A1/AP2S1/AP1S1/AP1M1/AP2M1/AP1M2/AP1B1/AP2B1/AP2A2/ATP6V1H/PAK2
REACTOME_NUCLEOBASE_CATABOLISM	REACTOME_NUCLEOBASE_CATABOLISM	36	0.328492	1.20842	0.180039	0.308228	0.206076	2765	tags=19%, list=7%, signal=18%	NT5C/ITPA/ENTPD7/UPP1/NUDT1/NUDT18/TYMP
REACTOME_OVARIAN_TUMOR_DOMAIN_PROTEASES	REACTOME_OVARIAN_TUMOR_DOMAIN_PROTEASES	38	0.323762	1.20783	0.196	0.325175	0.217406	4681	tags=26%, list=12%, signal=23%	OTUD7B/OTUD5/VCP/RHOA/TNIP2/UBB/TNIP1/RPS27A/TP53/OTUB1
REACTOME_ACETYLCHOLINE_REGULATES_INSULIN_SECRETION	REACTOME_ACETYLCHOLINE_REGULATES_INSULIN_SECRETION	10	0.466282	1.2074	0.241584	0.371508	0.248384	4387	tags=40%, list=11%, signal=36%	PLCB3/GNA11/GNA15/MARCKS
PID_KIT_PATHWAY	PID_KIT_PATHWAY	52	0.301849	1.20668	0.165029	0.293922	0.196511	9614	tags=44%, list=25%, signal=33%	MAP2K2/BAD/DOK1/STAT3/PTPN6/KITLG/PTPN11/GRB2/MATK/SHC1/AKT1/MITF/SH2B3/HRAS/SOCS1/SH2B2/STAT5A/STAP1/MAP2K1/CRKL/SPRED2/VAV1/BCL2
REACTOME_SCAVENGING_BY_CLASS_F_RECEPTORS	REACTOME_SCAVENGING_BY_CLASS_F_RECEPTORS	6	0.560746	1.20551	0.256513	0.384495	0.257067	6149	tags=50%, list=16%, signal=42%	CALR/HYOU1/HSP90AA1
REACTOME_NUCLEAR_SIGNALING_BY_ERBB4	REACTOME_NUCLEAR_SIGNALING_BY_ERBB4	32	0.338757	1.20538	0.19802	0.327561	0.219002	10085	tags=50%, list=26%, signal=37%	YAP1/STMN1/NRG1/SPARC/SRC/BTC/PGR/CXCL12/HBEGF/EREG/STAT5A/ERBB4/ADAP1/S100B/PSENEN/APOE
KEGG_PENTOSE_AND_GLUCURONATE_INTERCONVERSIONS	KEGG_PENTOSE_AND_GLUCURONATE_INTERCONVERSIONS	26	0.357857	1.20526	0.20332	0.333205	0.222775	9697	tags=38%, list=25%, signal=29%	UGDH/DCXR/AKR1B1/UGT1A6/UGT2A1/UGT1A4/UGT2B7/RPEL1/GUSB/UGT1A1
BIOCARTA_MSP_PATHWAY	BIOCARTA_MSP_PATHWAY	6	0.560403	1.20478	0.256513	0.384495	0.257067	6975	tags=50%, list=18%, signal=41%	CCL2/MST1R/CSF1
REACTOME_INTERLEUKIN_1_PROCESSING	REACTOME_INTERLEUKIN_1_PROCESSING	8	0.505532	1.20431	0.244618	0.373708	0.249855	1749	tags=25%, list=4%, signal=24%	NFKB1/NFKB2
REACTOME_NOREPINEPHRINE_NEUROTRANSMITTER_RELEASE_CYCLE	REACTOME_NOREPINEPHRINE_NEUROTRANSMITTER_RELEASE_CYCLE	18	0.394503	1.20399	0.217204	0.347805	0.232536	9909	tags=56%, list=25%, signal=42%	RIMS1/PPFIA3/TSPOAP1/SLC18A2/PPFIA1/UNC13B/SNAP25/SYT1/PPFIA4/STX1A
PID_IFNG_PATHWAY	PID_IFNG_PATHWAY	40	0.317529	1.20159	0.207585	0.338659	0.226422	8997	tags=40%, list=23%, signal=31%	PIAS4/PTGES2/STAT3/CAMK2D/JAK1/CAMK2G/CAMK2A/PTPN11/AKT1/MAP3K1/SOCS1/IRF9/MAP2K1/CRKL/MTOR/IRF1
REACTOME_INLB_MEDIATED_ENTRY_OF_LISTERIA_MONOCYTOGENES_INTO_HOST_CELL	REACTOME_INLB_MEDIATED_ENTRY_OF_LISTERIA_MONOCYTOGENES_INTO_HOST_CELL	15	0.405018	1.19946	0.227926	0.359103	0.24009	5266	tags=40%, list=13%, signal=35%	HGS/UBB/RPS27A/SH3GL1/GRB2/SH3GL3
REACTOME_NEGATIVE_REGULATION_OF_MAPK_PATHWAY	REACTOME_NEGATIVE_REGULATION_OF_MAPK_PATHWAY	40	0.316219	1.19663	0.213573	0.345108	0.230733	4067	tags=28%, list=10%, signal=25%	DUSP9/MAP2K2/PPP2R1A/PPP2R5B/UBB/PPP2R5D/RPS27A/DUSP8/PEBP1/PPP5C/PPP2CB
KEGG_OTHER_GLYCAN_DEGRADATION	KEGG_OTHER_GLYCAN_DEGRADATION	16	0.402782	1.19608	0.224319	0.354909	0.237286	8454	tags=44%, list=22%, signal=34%	MAN2B2/GLB1/NEU4/NEU1/ENGASE/MAN2C1/HEXA
REACTOME_CONSTITUTIVE_SIGNALING_BY_ABERRANT_PI3K_IN_CANCER	REACTOME_CONSTITUTIVE_SIGNALING_BY_ABERRANT_PI3K_IN_CANCER	75	0.277462	1.1946	0.198819	0.32816	0.219402	6749	tags=27%, list=17%, signal=22%	FGFR4/FGFR1/FGF22/FGF10/HGF/NRG1/ERBB2/FGF1/SRC/BTC/KITLG/FGF17/PTPN11/FGF16/GRB2/HBEGF/PDGFRA/EREG/RAC2/IRS1
REACTOME_TP53_REGULATES_TRANSCRIPTION_OF_DEATH_RECEPTORS_AND_LIGANDS	REACTOME_TP53_REGULATES_TRANSCRIPTION_OF_DEATH_RECEPTORS_AND_LIGANDS	12	0.435202	1.19429	0.245935	0.375147	0.250816	9618	tags=50%, list=25%, signal=38%	TMEM219/TP53/IGFBP3/TNFRSF10C/TNFRSF10A/TNFRSF10B
REACTOME_SIGNALING_BY_EGFR_IN_CANCER	REACTOME_SIGNALING_BY_EGFR_IN_CANCER	25	0.358	1.19289	0.239085	0.369451	0.247008	6555	tags=40%, list=17%, signal=33%	UBB/RPS27A/BTC/CDC37/GRB2/HBEGF/SHC1/HSP90AA1/EREG/HRAS
REACTOME_VITAMIN_B5_PANTOTHENATE_METABOLISM	REACTOME_VITAMIN_B5_PANTOTHENATE_METABOLISM	17	0.397244	1.19265	0.241901	0.371508	0.248384	7369	tags=35%, list=19%, signal=29%	SLC5A6/FASN/COASY/PPCDC/PANK4/PDZD11
REACTOME_PTK6_EXPRESSION	REACTOME_PTK6_EXPRESSION	5	0.58501	1.19226	0.264414	0.392958	0.262724	359	tags=20%, list=1%, signal=20%	PELP1
REACTOME_NUCLEAR_IMPORT_OF_REV_PROTEIN	REACTOME_NUCLEAR_IMPORT_OF_REV_PROTEIN	34	0.327562	1.19197	0.220039	0.3506	0.234405	3462	tags=24%, list=9%, signal=21%	KPNB1/RCC1/RANBP2/RAN/NUP62/SEC13/AAAS/NPM1
REACTOME_CARGO_RECOGNITION_FOR_CLATHRIN_MEDIATED_ENDOCYTOSIS	REACTOME_CARGO_RECOGNITION_FOR_CLATHRIN_MEDIATED_ENDOCYTOSIS	105	0.263071	1.19162	0.159574	0.287656	0.192322	9196	tags=36%, list=23%, signal=28%	TGOLN2/EPN1/HGS/CLTB/EPS15L1/AP2A1/M6PR/WNT5A/UBB/LDLR/RPS27A/BTC/AP2S1/SH3GL1/CFTR/COPS7A/DVL2/GRB2/TOR1B/HBEGF/AP2M1/SH3GL3/SCARB2/TFRC/EREG/TOR1A/TACR1/CLTA/SGIP1/TF/SYT11/CHRM2/SYT1/SH3GL2/AP2B1/LDLRAP1/NECAP2/AP2A2
BIOCARTA_FBW7_PATHWAY	BIOCARTA_FBW7_PATHWAY	9	0.484126	1.19156	0.243028	0.372224	0.248863	3217	tags=33%, list=8%, signal=31%	CDC34/E2F1/CDK2
REACTOME_MRNA_CAPPING	REACTOME_MRNA_CAPPING	29	0.344235	1.19098	0.21501	0.345766	0.231173	2368	tags=24%, list=6%, signal=23%	NCBP2/POLR2E/GTF2F1/POLR2L/SUPT5H/GTF2H4/ERCC3
BIOCARTA_ARF_PATHWAY	BIOCARTA_ARF_PATHWAY	17	0.395961	1.1888	0.241901	0.371508	0.248384	3789	tags=29%, list=10%, signal=27%	E2F1/POLR1A/MYC/TP53/ABL1
BIOCARTA_MRP_PATHWAY	BIOCARTA_MRP_PATHWAY	6	0.552789	1.18841	0.276553	0.404856	0.27068	4718	tags=50%, list=12%, signal=44%	ABCC3/GSTP1/ABCC1
REACTOME_N_GLYCAN_ANTENNAE_ELONGATION	REACTOME_N_GLYCAN_ANTENNAE_ELONGATION	15	0.401194	1.18814	0.2423	0.371867	0.248624	9144	tags=60%, list=23%, signal=46%	MGAT5/B4GALT1/ST8SIA2/B4GALT2/MGAT4B/B4GALT5/ST8SIA3/ST3GAL4/B4GALT3
REACTOME_THE_ACTIVATION_OF_ARYLSULFATASES	REACTOME_THE_ACTIVATION_OF_ARYLSULFATASES	13	0.416725	1.1873	0.275654	0.404001	0.270108	9386	tags=46%, list=24%, signal=35%	ARSD/SUMF2/ARSI/ARSJ/ARSB/ARSA
REACTOME_SYNTHESIS_OF_DOLICHYL_PHOSPHATE	REACTOME_SYNTHESIS_OF_DOLICHYL_PHOSPHATE	6	0.552149	1.18703	0.280561	0.409129	0.273536	4914	tags=67%, list=13%, signal=58%	DHDDS/MVD/DOLK/DOLPP1
REACTOME_ZINC_INFLUX_INTO_CELLS_BY_THE_SLC39_GENE_FAMILY	REACTOME_ZINC_INFLUX_INTO_CELLS_BY_THE_SLC39_GENE_FAMILY	10	0.458339	1.18683	0.263366	0.391918	0.26203	1217	tags=20%, list=3%, signal=19%	SLC39A7/SLC39A1
BIOCARTA_SHH_PATHWAY	BIOCARTA_SHH_PATHWAY	16	0.399238	1.18556	0.234801	0.366291	0.244896	10089	tags=56%, list=26%, signal=42%	SMO/GLI3/GLI2/DYRK1B/PTCH1/PRKAR1A/PRKAR1B/SUFU/PRKAR2A
REACTOME_FORMYL_PEPTIDE_RECEPTORS_BIND_FORMYL_PEPTIDES_AND_MANY_OTHER_LIGANDS	REACTOME_FORMYL_PEPTIDE_RECEPTORS_BIND_FORMYL_PEPTIDES_AND_MANY_OTHER_LIGANDS	8	0.497644	1.18552	0.262231	0.390745	0.261245	115	tags=12%, list=0%, signal=12%	APP
BIOCARTA_LECTIN_PATHWAY	BIOCARTA_LECTIN_PATHWAY	12	0.431886	1.18519	0.256098	0.384495	0.257067	7908	tags=42%, list=20%, signal=33%	C3/C4A/MBL2/C7/C4B
REACTOME_NR1H3_NR1H2_REGULATE_GENE_EXPRESSION_LINKED_TO_CHOLESTEROL_TRANSPORT_AND_EFFLUX	REACTOME_NR1H3_NR1H2_REGULATE_GENE_EXPRESSION_LINKED_TO_CHOLESTEROL_TRANSPORT_AND_EFFLUX	37	0.318169	1.18435	0.194118	0.323004	0.215955	10085	tags=38%, list=26%, signal=28%	NCOR2/EEPD1/HDAC3/APOC2/KDM1A/MOV10/GPS2/ABCG8/AGO2/ABCA1/NR1H2/ABCG1/TNRC6C/APOE
PID_HDAC_CLASSII_PATHWAY	PID_HDAC_CLASSII_PATHWAY	34	0.325365	1.18397	0.223969	0.354705	0.23715	6468	tags=35%, list=16%, signal=30%	TUBA1B/RANBP2/NCOR2/RAN/HDAC11/GNB1/YWHAE/RFXANK/RANGAP1/HDAC3/HSP90AA1/HDAC7
REACTOME_GLUCAGON_TYPE_LIGAND_RECEPTORS	REACTOME_GLUCAGON_TYPE_LIGAND_RECEPTORS	33	0.329837	1.18385	0.224852	0.355503	0.237683	9413	tags=39%, list=24%, signal=30%	GNB2/GNB3/GNG10/GNB1/ADCYAP1/SCT/ADCYAP1R1/GNG3/GIP/GNGT1/SCTR/GIPR/GNGT2
REACTOME_SIGNALING_BY_WNT_IN_CANCER	REACTOME_SIGNALING_BY_WNT_IN_CANCER	34	0.325231	1.18348	0.225933	0.356462	0.238324	5310	tags=35%, list=14%, signal=31%	PPP2R1A/FZD8/CTBP1/AXIN1/PPP2R5B/LRP5/PPP2R5D/KREMEN2/PPP2CB/FZD6/DKK2/TNKS
REACTOME_RNA_POLYMERASE_III_TRANSCRIPTION_TERMINATION	REACTOME_RNA_POLYMERASE_III_TRANSCRIPTION_TERMINATION	23	0.362505	1.18215	0.234927	0.366291	0.244896	3125	tags=22%, list=8%, signal=20%	POLR2E/NFIX/POLR3H/POLR2L/POLR3G
BIOCARTA_AKAP13_PATHWAY	BIOCARTA_AKAP13_PATHWAY	11	0.437559	1.18125	0.259332	0.387707	0.259214	1111	tags=18%, list=3%, signal=18%	RHOA/GNA12
BIOCARTA_GLEEVEC_PATHWAY	BIOCARTA_GLEEVEC_PATHWAY	23	0.361978	1.18043	0.237006	0.368259	0.246211	8297	tags=48%, list=21%, signal=38%	BAD/MYC/STAT5B/BCR/GRB2/AKT1/MAP3K1/HRAS/STAT5A/MAP2K1/CRKL
REACTOME_TRNA_PROCESSING_IN_THE_MITOCHONDRION	REACTOME_TRNA_PROCESSING_IN_THE_MITOCHONDRION	7	0.521187	1.18021	0.287129	0.414946	0.277426	7769	tags=57%, list=20%, signal=46%	HSD17B10/ELAC2/MT-RNR1/MT-RNR2
PID_SMAD2_3PATHWAY	PID_SMAD2_3PATHWAY	16	0.397346	1.17994	0.234801	0.366291	0.244896	3550	tags=31%, list=9%, signal=28%	KPNB1/PIAS4/SMAD3/KPNA2/CTDSPL
REACTOME_ADP_SIGNALLING_THROUGH_P2Y_PURINOCEPTOR_1	REACTOME_ADP_SIGNALLING_THROUGH_P2Y_PURINOCEPTOR_1	25	0.353996	1.17955	0.24948	0.378056	0.252761	4054	tags=28%, list=10%, signal=25%	GNB2/GNB3/GNG10/GNB1/SRC/GNA11/GNA15
REACTOME_PI_3K_CASCADE_FGFR2	REACTOME_PI_3K_CASCADE_FGFR2	23	0.361663	1.17941	0.239085	0.369451	0.247008	4424	tags=30%, list=11%, signal=27%	FGF22/FGF10/FGF1/FGF17/PTPN11/FGF16/GRB2
BIOCARTA_CHEMICAL_PATHWAY	BIOCARTA_CHEMICAL_PATHWAY	18	0.386198	1.17865	0.243011	0.372224	0.248863	7392	tags=44%, list=19%, signal=36%	BAD/PARP1/TLN1/TP53/AKT1/CASP7/BID/APAF1
PID_INTEGRIN2_PATHWAY	PID_INTEGRIN2_PATHWAY	29	0.340549	1.17823	0.237323	0.368291	0.246233	9733	tags=45%, list=25%, signal=34%	PLAT/CCN1/C3/ICAM1/ITGAM/ITGB2/JAM3/PLAU/VCAM1/ICAM3/PROC/PLAUR/THY1
REACTOME_GAMMA_CARBOXYLATION_TRANSPORT_AND_AMINO_TERMINAL_CLEAVAGE_OF_PROTEINS	REACTOME_GAMMA_CARBOXYLATION_TRANSPORT_AND_AMINO_TERMINAL_CLEAVAGE_OF_PROTEINS	11	0.436304	1.17786	0.263261	0.391918	0.26203	9496	tags=55%, list=24%, signal=41%	GGCX/FURIN/GAS6/PROZ/F9/PROC
KEGG_GLYCOSAMINOGLYCAN_BIOSYNTHESIS_KERATAN_SULFATE	KEGG_GLYCOSAMINOGLYCAN_BIOSYNTHESIS_KERATAN_SULFATE	15	0.397596	1.17748	0.252567	0.381134	0.254819	4246	tags=33%, list=11%, signal=30%	ST3GAL2/B4GALT1/CHST2/B4GALT2/ST3GAL1
BIOCARTA_PLK3_PATHWAY	BIOCARTA_PLK3_PATHWAY	8	0.49294	1.17432	0.273973	0.402124	0.268853	3691	tags=38%, list=9%, signal=34%	YWHAH/CDC25C/TP53
REACTOME_FRS_MEDIATED_FGFR2_SIGNALING	REACTOME_FRS_MEDIATED_FGFR2_SIGNALING	25	0.352402	1.17424	0.24948	0.378056	0.252761	4424	tags=28%, list=11%, signal=25%	FGF22/FGF10/FGF1/FGF17/PTPN11/FGF16/GRB2
REACTOME_PKA_ACTIVATION_IN_GLUCAGON_SIGNALLING	REACTOME_PKA_ACTIVATION_IN_GLUCAGON_SIGNALLING	17	0.391028	1.17399	0.24838	0.377598	0.252455	10089	tags=47%, list=26%, signal=35%	ADCY2/ADCY6/PRKACA/ADCY3/PRKAR1A/PRKAR1B/ADCY8/PRKAR2A
KEGG_PROXIMAL_TUBULE_BICARBONATE_RECLAMATION	KEGG_PROXIMAL_TUBULE_BICARBONATE_RECLAMATION	23	0.359472	1.17226	0.243243	0.372301	0.248914	9395	tags=35%, list=24%, signal=26%	GLS/ATP1A1/ATP1A3/MDH1/GLS2/GLUD1/SLC38A3/FXYD2
REACTOME_SIGNAL_AMPLIFICATION	REACTOME_SIGNAL_AMPLIFICATION	33	0.326599	1.17224	0.234714	0.366291	0.244896	4054	tags=27%, list=10%, signal=24%	GNB2/AAMP/GNB3/GNG10/GNB1/SRC/TBXA2R/GNA11/GNA15
REACTOME_TCR_SIGNALING	REACTOME_TCR_SIGNALING	122	0.249575	1.17192	0.182365	0.309876	0.207178	4835	tags=19%, list=12%, signal=17%	PSMD3/PSMB3/NFKB1/ENAH/PSMD2/PSMC3/PSMB6/SEM1/PSMB4/CDC34/PSMB5/PSMC4/VASP/UBB/HLA-DRB5/RPS27A/PSME1/EVL/IKBKB/PSMD8/PSMA7/PSMC2/PSMD4
REACTOME_MYOGENESIS	REACTOME_MYOGENESIS	29	0.338709	1.17186	0.245436	0.374639	0.250477	4908	tags=28%, list=13%, signal=24%	TCF3/MAPK12/CDH15/BOC/CTNNA1/ABL1/NTN3/CTNNA2
REACTOME_GRB7_EVENTS_IN_ERBB2_SIGNALING	REACTOME_GRB7_EVENTS_IN_ERBB2_SIGNALING	5	0.574803	1.17146	0.286282	0.414787	0.277319	2711	tags=40%, list=7%, signal=37%	NRG1/ERBB2
BIOCARTA_GHRELIN_PATHWAY	BIOCARTA_GHRELIN_PATHWAY	13	0.410982	1.17094	0.287726	0.415277	0.277647	7802	tags=46%, list=20%, signal=37%	IGFBP4/IGFBP6/IGFBP5/IGFBP2/SST/IGFBP3
REACTOME_VITAMIN_B2_RIBOFLAVIN_METABOLISM	REACTOME_VITAMIN_B2_RIBOFLAVIN_METABOLISM	7	0.516901	1.17051	0.287129	0.414946	0.277426	3194	tags=43%, list=8%, signal=39%	SLC52A2/SLC52A1/SLC52A3
BIOCARTA_LAIR_PATHWAY	BIOCARTA_LAIR_PATHWAY	17	0.389683	1.16995	0.25054	0.379091	0.253454	8229	tags=41%, list=21%, signal=33%	CXCL8/C3/ICAM1/ITGB1/ITGB2/C7/VCAM1
HALLMARK_COMPLEMENT	HALLMARK_COMPLEMENT	200	0.232435	1.16954	0.136646	0.260661	0.174273	4680	tags=20%, list=12%, signal=18%	KCNIP3/MMP14/GNB2/PLAT/XPNPEP1/COL4A2/CALM3/MSRB1/CSRP1/CLU/CTSD/PFN1/MMP13/SCG3/FCN1/MAFF/SIRT6/PDP1/ANXA5/CXCL1/LRP1/PRSS3/EHD1/ACTN2/SRC/C3/LAMP2/TIMP2/C1S/CR1/SERPINB2/C1R/GPD2/PPP2CB/DYRK2/GRB2/CTSV/CTSL/CD55/TIMP1
REACTOME_ONCOGENE_INDUCED_SENESCENCE	REACTOME_ONCOGENE_INDUCED_SENESCENCE	35	0.319969	1.16908	0.229862	0.361144	0.241454	4998	tags=29%, list=13%, signal=25%	CDK4/E2F1/ERF/UBB/RPS27A/ID1/TP53/CDKN2B/CDK6/E2F2
BIOCARTA_EEA1_PATHWAY	BIOCARTA_EEA1_PATHWAY	7	0.515986	1.16843	0.287129	0.414946	0.277426	7946	tags=57%, list=20%, signal=46%	HGS/TFRC/EEA1/TF
REACTOME_NEGATIVE_REGULATION_OF_TCF_DEPENDENT_SIGNALING_BY_DVL_INTERACTING_PROTEINS	REACTOME_NEGATIVE_REGULATION_OF_TCF_DEPENDENT_SIGNALING_BY_DVL_INTERACTING_PROTEINS	5	0.572623	1.16701	0.294235	0.421705	0.281944	6299	tags=60%, list=16%, signal=50%	DVL1/DVL2/DVL3
REACTOME_CA_DEPENDENT_EVENTS	REACTOME_CA_DEPENDENT_EVENTS	37	0.313324	1.16632	0.213725	0.345108	0.230733	10089	tags=41%, list=26%, signal=30%	ADCY2/KPNA2/CAMK2D/CAMK2G/CAMK2A/PRKX/ADCY6/CAMKK2/PRKACA/CAMKK1/ADCY3/PRKAR1A/PRKAR1B/ADCY8/PRKAR2A
REACTOME_FORMATION_OF_XYLULOSE_5_PHOSPHATE	REACTOME_FORMATION_OF_XYLULOSE_5_PHOSPHATE	5	0.57201	1.16577	0.296223	0.423739	0.283305	2873	tags=40%, list=7%, signal=37%	DCXR/AKR1A1
REACTOME_FGFR1_MUTANT_RECEPTOR_ACTIVATION	REACTOME_FGFR1_MUTANT_RECEPTOR_ACTIVATION	30	0.335328	1.16523	0.232794	0.364731	0.243853	5499	tags=30%, list=14%, signal=26%	CUX1/FGFR1/STAT3/FGF1/STAT5B/FGF17/BCR/GRB2/MYO18A
REACTOME_INTEGRIN_SIGNALING	REACTOME_INTEGRIN_SIGNALING	27	0.343674	1.16512	0.237705	0.368328	0.246258	5825	tags=33%, list=15%, signal=28%	BCAR1/ITGA2B/CRK/TLN1/ITGB3/SRC/GRB2/SHC1/AKT1
KEGG_PROSTATE_CANCER	KEGG_PROSTATE_CANCER	89	0.26334	1.16384	0.194332	0.323122	0.216033	8562	tags=36%, list=22%, signal=28%	MAP2K2/NFKB1/AKT2/BAD/FGFR1/E2F1/ERBB2/CDK2/HSP90AB1/IKBKB/CREB5/NKX3-1/TP53/GSTP1/GRB2/TCF7/E2F2/PDGFC/AKT1/HSP90AA1/PDGFRA/HRAS/HSP90B1/CREB3L1/ARAF/RELA/MAP2K1/CCNE1/FGFR2/INSRR/TCF7L1/MTOR
BIOCARTA_ATM_PATHWAY	BIOCARTA_ATM_PATHWAY	20	0.369732	1.16335	0.24	0.370356	0.247614	3789	tags=20%, list=10%, signal=18%	NFKB1/RAD51/TP53/ABL1
REACTOME_REGULATION_OF_IFNA_SIGNALING	REACTOME_REGULATION_OF_IFNA_SIGNALING	26	0.345405	1.16332	0.246888	0.376091	0.251448	8685	tags=54%, list=22%, signal=42%	PTPN6/JAK1/IFNA4/PTPN11/IFNA21/TYK2/SOCS3/IFNA6/USP18/SOCS1/IFNA16/IFNA7/STAT2/IFNA14
REACTOME_MODULATION_BY_MTB_OF_HOST_IMMUNE_SYSTEM	REACTOME_MODULATION_BY_MTB_OF_HOST_IMMUNE_SYSTEM	7	0.513111	1.16192	0.29901	0.426643	0.285246	2860	tags=29%, list=7%, signal=26%	UBB/RPS27A
REACTOME_NEGATIVE_FEEDBACK_REGULATION_OF_MAPK_PATHWAY	REACTOME_NEGATIVE_FEEDBACK_REGULATION_OF_MAPK_PATHWAY	6	0.540114	1.16116	0.314629	0.440012	0.294184	221	tags=17%, list=1%, signal=17%	MAP2K2
REACTOME_PHOSPHORYLATION_OF_EMI1	REACTOME_PHOSPHORYLATION_OF_EMI1	6	0.540084	1.16109	0.314629	0.440012	0.294184	7447	tags=50%, list=19%, signal=41%	CDC20/PLK1/CCNB1
REACTOME_ORGANIC_CATION_TRANSPORT	REACTOME_ORGANIC_CATION_TRANSPORT	10	0.447813	1.15958	0.29703	0.424355	0.283716	4154	tags=30%, list=11%, signal=27%	SLC22A3/SLC22A18/RUNX1
REACTOME_TBC_RABGAPS	REACTOME_TBC_RABGAPS	44	0.298864	1.15908	0.235412	0.366722	0.245184	4180	tags=25%, list=11%, signal=22%	TBC1D10B/GGA1/ARF6/TBC1D17/TBC1D16/ULK1/RAB7A/GABARAPL2/TSC2/RAB33A/OPTN
REACTOME_ADENYLATE_CYCLASE_ACTIVATING_PATHWAY	REACTOME_ADENYLATE_CYCLASE_ACTIVATING_PATHWAY	10	0.447394	1.15849	0.29703	0.424355	0.283716	9515	tags=40%, list=24%, signal=30%	ADCY2/ADCY6/ADCY3/ADCY8
PID_REG_GR_PATHWAY	PID_REG_GR_PATHWAY	82	0.266121	1.15728	0.219959	0.3506	0.234405	7906	tags=30%, list=20%, signal=24%	NFKB1/SFN/YWHAH/FKBP4/SMARCA4/CDK5/SELE/CXCL8/PRL/ICAM1/STAT5B/TP53/PPP5C/AFP/MAPK10/KRT17/AKT1/PRKACA/HSP90AA1/POU1F1/NR4A1/SMARCC2/STAT5A/RELA/CSF2
BIOCARTA_CLASSIC_PATHWAY	BIOCARTA_CLASSIC_PATHWAY	14	0.400649	1.15705	0.294239	0.421705	0.281944	7908	tags=43%, list=20%, signal=34%	C3/C4A/C1S/C1R/C7/C4B
REACTOME_INLA_MEDIATED_ENTRY_OF_LISTERIA_MONOCYTOGENES_INTO_HOST_CELLS	REACTOME_INLA_MEDIATED_ENTRY_OF_LISTERIA_MONOCYTOGENES_INTO_HOST_CELLS	9	0.470091	1.15702	0.282869	0.411429	0.275074	2931	tags=33%, list=7%, signal=31%	UBB/RPS27A/SRC
REACTOME_SIGNALING_BY_HIPPO	REACTOME_SIGNALING_BY_HIPPO	20	0.367719	1.15701	0.246316	0.375473	0.251035	4291	tags=30%, list=11%, signal=27%	YAP1/WWC1/AMOTL2/YWHAE/AMOTL1/DVL2
REACTOME_TP53_REGULATES_TRANSCRIPTION_OF_CELL_CYCLE_GENES	REACTOME_TP53_REGULATES_TRANSCRIPTION_OF_CELL_CYCLE_GENES	49	0.293111	1.15659	0.23622	0.367291	0.245564	4639	tags=31%, list=12%, signal=27%	SFN/E2F1/CDC25C/CARM1/ARID3A/ZNF385A/TNKS1BP1/CDK2/PCBP4/NPM1/TP53/PRMT1/AURKA/CCNA1/E2F8
REACTOME_DEATH_RECEPTOR_SIGNALLING	REACTOME_DEATH_RECEPTOR_SIGNALLING	141	0.241151	1.15629	0.193416	0.322789	0.215811	10060	tags=36%, list=26%, signal=27%	AATF/NFKB1/CLIP3/ARHGEF5/OTUD7B/IRAK1/BAD/ARHGEF10L/RHOA/SQSTM1/ARHGEF4/BEX3/TRADD/UBB/TNFRSF1A/VAV2/RPS27A/ARHGDIA/PLEKHG5/YWHAE/IKBKB/ARHGEF40/ARHGEF37/HDAC3/ABR/SPPL2B/NGFR/ECT2/SHARPIN/TRIO/FADD/RBCK1/RELA/ARHGEF38/OBSCN/OMG/TAX1BP1/ARHGEF18/RACK1/ARHGEF35/RTN4/MAP3K7/ARHGEF2/TNFRSF10A/VAV1/TNFRSF10B/IKBKG/SMPD2/PSENEN/CASP2/FGD1
REACTOME_MAPK1_ERK2_ACTIVATION	REACTOME_MAPK1_ERK2_ACTIVATION	9	0.469791	1.15628	0.282869	0.411429	0.275074	4472	tags=44%, list=11%, signal=39%	MAP2K2/JAK1/PTPN11/TYK2
BIOCARTA_P53_PATHWAY	BIOCARTA_P53_PATHWAY	16	0.389128	1.15553	0.262055	0.39074	0.261242	3691	tags=25%, list=9%, signal=23%	CDK4/E2F1/CDK2/TP53
REACTOME_PHASE_4_RESTING_MEMBRANE_POTENTIAL	REACTOME_PHASE_4_RESTING_MEMBRANE_POTENTIAL	19	0.371908	1.15506	0.256842	0.384495	0.257067	4003	tags=26%, list=10%, signal=24%	KCNJ12/KCNK7/KCNJ14/KCNK10/KCNK2
REACTOME_TRANSCRIPTIONAL_REGULATION_BY_MECP2	REACTOME_TRANSCRIPTIONAL_REGULATION_BY_MECP2	63	0.279654	1.15388	0.226263	0.356732	0.238505	8394	tags=33%, list=21%, signal=26%	IRAK1/GRIN2B/NCOR2/CAMK2D/GAD1/GPRIN1/CAMK2G/OPRM1/GAMT/CAMK2A/MECP2/HDAC3/SST/DGCR8/PRKACA/MOV10/GPS2/SLC2A3/OPRK1/FOXG1/AGO2
REACTOME_PHASE_0_RAPID_DEPOLARISATION	REACTOME_PHASE_0_RAPID_DEPOLARISATION	42	0.301128	1.15384	0.254509	0.383295	0.256264	5467	tags=26%, list=14%, signal=23%	CACNG4/FGF11/CAMK2D/SCN2A/SCN7A/CAMK2G/CAMK2A/CACNA2D1/SCN3B/SCN3A/CACNG8
REACTOME_PI3K_AKT_SIGNALING_IN_CANCER	REACTOME_PI3K_AKT_SIGNALING_IN_CANCER	102	0.255578	1.1508	0.202929	0.332993	0.222633	6749	tags=25%, list=17%, signal=21%	AKT2/BAD/FGFR4/FGFR1/FGF22/FGF10/HGF/NRG1/ERBB2/FGF1/SRC/BTC/KITLG/FGF17/TSC2/PTPN11/FGF16/GRB2/HBEGF/GSK3A/AKT1/MLST8/PDGFRA/EREG/RAC2/IRS1
REACTOME_REGULATION_OF_HSF1_MEDIATED_HEAT_SHOCK_RESPONSE	REACTOME_REGULATION_OF_HSF1_MEDIATED_HEAT_SHOCK_RESPONSE	82	0.26458	1.15058	0.221996	0.352471	0.235656	6347	tags=28%, list=16%, signal=24%	FKBP4/SERPINH1/RANBP2/COL4A6/UBB/DNAJB6/BAG2/HSPA9/RPA1/NUP62/SEC13/AAAS/YWHAE/DEDD2/HSF1/ST13/MRPL18/CCAR2/HSPB1/HSPB2/RPS19BP1/HSPA8/HSPA1A
REACTOME_TRIGLYCERIDE_BIOSYNTHESIS	REACTOME_TRIGLYCERIDE_BIOSYNTHESIS	14	0.398219	1.15003	0.300412	0.42783	0.28604	3819	tags=14%, list=10%, signal=13%	DGAT1/LPIN3
REACTOME_GRB2_EVENTS_IN_ERBB2_SIGNALING	REACTOME_GRB2_EVENTS_IN_ERBB2_SIGNALING	16	0.386861	1.1488	0.268344	0.396445	0.265056	7809	tags=50%, list=20%, signal=40%	NRG1/ERBB2/BTC/GRB2/HBEGF/EREG/HRAS/ERBB4
REACTOME_HDR_THROUGH_HOMOLOGOUS_RECOMBINATION_HRR	REACTOME_HDR_THROUGH_HOMOLOGOUS_RECOMBINATION_HRR	67	0.27502	1.14854	0.235529	0.366722	0.245184	2860	tags=18%, list=7%, signal=17%	POLD4/EXO1/RMI2/POLD2/RAD51/UBB/EME1/POLE4/RPA1/SLX4/POLD1/RPS27A
REACTOME_DEX_H_BOX_HELICASES_ACTIVATE_TYPE_I_IFN_AND_INFLAMMATORY_CYTOKINES_PRODUCTION	REACTOME_DEX_H_BOX_HELICASES_ACTIVATE_TYPE_I_IFN_AND_INFLAMMATORY_CYTOKINES_PRODUCTION	7	0.50719	1.14852	0.316832	0.441778	0.295365	1749	tags=29%, list=4%, signal=27%	NFKB1/NFKB2
BIOCARTA_FAS_PATHWAY	BIOCARTA_FAS_PATHWAY	30	0.330383	1.14805	0.248988	0.378024	0.25274	7432	tags=37%, list=19%, signal=30%	LMNB2/PARP1/PRKDC/SPTAN1/LMNA/DAXX/DFFA/MAP3K1/CASP7/FADD/LMNB1
REACTOME_LISTERIA_MONOCYTOGENES_ENTRY_INTO_HOST_CELLS	REACTOME_LISTERIA_MONOCYTOGENES_ENTRY_INTO_HOST_CELLS	20	0.364043	1.14545	0.256842	0.384495	0.257067	5266	tags=35%, list=13%, signal=30%	HGS/UBB/RPS27A/SRC/SH3GL1/GRB2/SH3GL3
REACTOME_ALTERNATIVE_COMPLEMENT_ACTIVATION	REACTOME_ALTERNATIVE_COMPLEMENT_ACTIVATION	5	0.561806	1.14497	0.32008	0.444599	0.297251	8471	tags=60%, list=22%, signal=47%	C3/CFP/CFD
REACTOME_ABC_TRANSPORTERS_IN_LIPID_HOMEOSTASIS	REACTOME_ABC_TRANSPORTERS_IN_LIPID_HOMEOSTASIS	18	0.375111	1.14481	0.266667	0.394744	0.263919	456	tags=17%, list=1%, signal=16%	ABCD1/ABCA9/ABCA3
REACTOME_DEFECTS_IN_BIOTIN_BTN_METABOLISM	REACTOME_DEFECTS_IN_BIOTIN_BTN_METABOLISM	8	0.48034	1.1443	0.309198	0.435117	0.290911	3480	tags=38%, list=9%, signal=34%	HLCS/MCCC2/ACACA
REACTOME_PEPTIDE_LIGAND_BINDING_RECEPTORS	REACTOME_PEPTIDE_LIGAND_BINDING_RECEPTORS	196	0.228288	1.1441	0.177686	0.305826	0.20447	7092	tags=26%, list=18%, signal=21%	APP/CXCL6/NPB/NTSR2/GPR37L1/KISS1R/PSAP/CXCL8/NLN/CCL7/NMS/CXCL1/ECE2/BRS3/XK/HCRT/GAL/CCL25/C3/CXCL16/OPRL1/OPRM1/CXCR3/NPY/CCL21/CCL2/CCR7/ECE1/CXCL12/OPRD1/CCL16/TAC3/AGTR2/RXFP1/NPSR1/AVPR1A/APLNR/CCR9/PROKR1/SST/PPY/CCL23/BDKRB2/NPW/NTS/CCL28/GRP/TACR1/INSL3/BDKRB1
REACTOME_NR1H2_NR1H3_REGULATE_GENE_EXPRESSION_LINKED_TO_LIPOGENESIS	REACTOME_NR1H2_NR1H3_REGULATE_GENE_EXPRESSION_LINKED_TO_LIPOGENESIS	9	0.464385	1.14297	0.294821	0.42227	0.282322	3330	tags=22%, list=8%, signal=20%	FASN/SREBF1
REACTOME_TRAFFICKING_OF_GLUR2_CONTAINING_AMPA_RECEPTORS	REACTOME_TRAFFICKING_OF_GLUR2_CONTAINING_AMPA_RECEPTORS	17	0.380677	1.14291	0.261339	0.39019	0.260874	4838	tags=35%, list=12%, signal=31%	GRIP1/AP2A1/AP2S1/GRIA4/PICK1/AP2M1
BIOCARTA_RAS_PATHWAY	BIOCARTA_RAS_PATHWAY	22	0.352895	1.14287	0.271222	0.399387	0.267023	8216	tags=45%, list=21%, signal=36%	NFKB1/BAD/RHOA/RALA/AKT1/ELK1/HRAS/RALBP1/RELA/MAP2K1
PID_ANTHRAX_PATHWAY	PID_ANTHRAX_PATHWAY	18	0.374041	1.14154	0.270968	0.399274	0.266948	9581	tags=44%, list=24%, signal=34%	MAP2K2/ANTXR2/PGR/MAP2K3/ANTXR1/MAP2K1/VCAM1/MAP2K7
REACTOME_N_GLYCAN_ANTENNAE_ELONGATION_IN_THE_MEDIAL_TRANS_GOLGI	REACTOME_N_GLYCAN_ANTENNAE_ELONGATION_IN_THE_MEDIAL_TRANS_GOLGI	26	0.338921	1.14149	0.267635	0.395657	0.264529	3751	tags=23%, list=10%, signal=21%	MGAT5/B4GALT1/ST8SIA2/B4GALT2/MAN2A2/MGAT4B
REACTOME_SHC1_EVENTS_IN_ERBB4_SIGNALING	REACTOME_SHC1_EVENTS_IN_ERBB4_SIGNALING	14	0.395226	1.14139	0.316872	0.441778	0.295365	7809	tags=57%, list=20%, signal=46%	NRG1/BTC/GRB2/HBEGF/SHC1/EREG/HRAS/ERBB4
REACTOME_RUNX1_REGULATES_ESTROGEN_RECEPTOR_MEDIATED_TRANSCRIPTION	REACTOME_RUNX1_REGULATES_ESTROGEN_RECEPTOR_MEDIATED_TRANSCRIPTION	6	0.530688	1.14089	0.330661	0.455089	0.304264	7800	tags=50%, list=20%, signal=40%	AXIN1/RUNX1/KCTD6
REACTOME_ANTIVIRAL_MECHANISM_BY_IFN_STIMULATED_GENES	REACTOME_ANTIVIRAL_MECHANISM_BY_IFN_STIMULATED_GENES	82	0.262343	1.14085	0.224033	0.354705	0.23715	3669	tags=18%, list=9%, signal=17%	KPNB1/FLNA/EIF4G1/FLNB/RANBP2/UBB/KPNA2/EIF4A3/IRF3/NUP62/SEC13/RPS27A/AAAS/JAK1/OAS3
BIOCARTA_CARM_ER_PATHWAY	BIOCARTA_CARM_ER_PATHWAY	26	0.338554	1.14025	0.26971	0.39768	0.265882	3057	tags=23%, list=8%, signal=21%	PELP1/GRIP1/H3C14/CARM1/NCOR2/SRA1
KEGG_CITRATE_CYCLE_TCA_CYCLE	KEGG_CITRATE_CYCLE_TCA_CYCLE	31	0.325274	1.13994	0.251509	0.380047	0.254093	9309	tags=39%, list=24%, signal=30%	IDH2/IDH3G/MDH2/MDH1/SUCLG2/ACO2/SUCLG1/ACLY/DLD/PDHA2/OGDH/SDHA
REACTOME_FORMATION_OF_TC_NER_PRE_INCISION_COMPLEX	REACTOME_FORMATION_OF_TC_NER_PRE_INCISION_COMPLEX	53	0.285207	1.13856	0.243028	0.372224	0.248863	4479	tags=25%, list=11%, signal=22%	POLR2E/DDB1/PRPF19/POLR2L/GTF2H4/UBB/ERCC3/RPS27A/UVSSA/HMGN1/COPS7A/ERCC2/XAB2
HALLMARK_KRAS_SIGNALING_UP	HALLMARK_KRAS_SIGNALING_UP	200	0.225812	1.13622	0.182195	0.309876	0.207178	8102	tags=32%, list=21%, signal=25%	RGS16/ALDH1A3/PTGS2/AKT2/PLAT/LIF/RETN/SEMA3B/PRRX1/MMP11/SCG3/ETV4/ADAM8/RELN/MMP9/NRP1/PIGR/SOX9/INHBA/SPP1/ALDH1A2/SLPI/BTC/ANXA10/HSD11B1/TRIB1/DCBLD2/GFPT2/KLF4/TNNT2/AKAP12/IGF2/LAT2/USH1C/PCSK1N/PCP4/HBEGF/ANGPTL4/JUP/PTPRR/SERPINA3/KCNN4/MAP3K1/EREG/VWA5A/G0S2/PPP1R15A/ITGB2/EMP1/SNAP25/ANKH/HKDC1/MMD/IGFBP3/H2BC3/HOXD11/EPHB2/CSF2/PLAU/TFPI/YRDC/ITGBL1/PSMB8
BIOCARTA_ECM_PATHWAY	BIOCARTA_ECM_PATHWAY	19	0.365809	1.13612	0.277895	0.406293	0.27164	8216	tags=47%, list=21%, signal=37%	RHOA/PFN1/TLN1/ITGB1/SHC1/HRAS/GSN/DIAPH1/MAP2K1
REACTOME_TRANSLESION_SYNTHESIS_BY_POLH	REACTOME_TRANSLESION_SYNTHESIS_BY_POLH	19	0.365792	1.13607	0.277895	0.406293	0.27164	2860	tags=21%, list=7%, signal=20%	VCP/UBB/RPA1/RPS27A
REACTOME_SODIUM_COUPLED_PHOSPHATE_COTRANSPORTERS	REACTOME_SODIUM_COUPLED_PHOSPHATE_COTRANSPORTERS	5	0.557076	1.13533	0.333996	0.458837	0.30677	9982	tags=60%, list=25%, signal=45%	SLC34A2/SLC20A2/SLC34A1
BIOCARTA_BARRESTIN_SRC_PATHWAY	BIOCARTA_BARRESTIN_SRC_PATHWAY	17	0.377777	1.13421	0.265659	0.393769	0.263267	3823	tags=24%, list=10%, signal=21%	MAP2K2/FGR/DNM1/KCNA1
REACTOME_PEXOPHAGY	REACTOME_PEXOPHAGY	11	0.419724	1.1331	0.304519	0.430955	0.288129	3731	tags=36%, list=10%, signal=33%	SQSTM1/UBB/RPS27A/PEX5
REACTOME_SIGNALLING_TO_ERKS	REACTOME_SIGNALLING_TO_ERKS	34	0.311384	1.13309	0.275049	0.403441	0.269734	8297	tags=38%, list=21%, signal=30%	MAP2K2/MAPK12/CRK/SRC/RALA/GRB2/SHC1/HRAS/SHC2/MAPKAPK3/RALB/MAP2K1/CRKL
REACTOME_TP53_REGULATES_TRANSCRIPTION_OF_CELL_DEATH_GENES	REACTOME_TP53_REGULATES_TRANSCRIPTION_OF_CELL_DEATH_GENES	44	0.291966	1.13233	0.265594	0.393769	0.263267	9980	tags=39%, list=25%, signal=29%	PRELID3A/TMEM219/PRELID1/BBC3/TP53I3/TP53/AIFM2/BID/APAF1/TP53AIP1/IGFBP3/NDRG1/BIRC5/TNFRSF10C/TNFRSF10A/TNFRSF10B/CASP2
PID_EPHA_FWDPATHWAY	PID_EPHA_FWDPATHWAY	34	0.309932	1.12781	0.278978	0.407612	0.272522	8297	tags=35%, list=21%, signal=28%	RHOA/CDK5/CRK/FGR/VAV2/SRC/PIK3R6/EPHA3/EFNA5/EFNA3/EPHA2/CRKL
REACTOME_SHC_MEDIATED_CASCADE_FGFR4	REACTOME_SHC_MEDIATED_CASCADE_FGFR4	20	0.358282	1.12732	0.273684	0.401963	0.268745	6555	tags=35%, list=17%, signal=29%	FGFR4/FGF1/FGF17/FGF16/GRB2/SHC1/HRAS
REACTOME_TRAFFICKING_AND_PROCESSING_OF_ENDOSOMAL_TLR	REACTOME_TRAFFICKING_AND_PROCESSING_OF_ENDOSOMAL_TLR	13	0.395623	1.12718	0.32998	0.454761	0.304045	7228	tags=54%, list=18%, signal=44%	CNPY3/CTSK/CTSV/CTSL/UNC93B1/HSP90B1/LGMN
REACTOME_ACTIVATION_OF_TRKA_RECEPTORS	REACTOME_ACTIVATION_OF_TRKA_RECEPTORS	6	0.524018	1.12655	0.354709	0.476542	0.318607	4767	tags=50%, list=12%, signal=44%	NTRK2/ADCYAP1/ADCYAP1R1
REACTOME_SIGNALLING_TO_RAS	REACTOME_SIGNALLING_TO_RAS	20	0.357745	1.12563	0.275789	0.404001	0.270108	7541	tags=45%, list=19%, signal=36%	MAPK12/SRC/RALA/GRB2/SHC1/HRAS/SHC2/MAPKAPK3/RALB
REACTOME_SHC1_EVENTS_IN_EGFR_SIGNALING	REACTOME_SHC1_EVENTS_IN_EGFR_SIGNALING	14	0.389712	1.12546	0.337449	0.461436	0.308508	6555	tags=43%, list=17%, signal=36%	BTC/GRB2/HBEGF/SHC1/EREG/HRAS
REACTOME_ZBP1_DAI_MEDIATED_INDUCTION_OF_TYPE_I_IFNS	REACTOME_ZBP1_DAI_MEDIATED_INDUCTION_OF_TYPE_I_IFNS	21	0.35098	1.12422	0.286902	0.414946	0.277426	3428	tags=19%, list=9%, signal=17%	NFKB1/NFKB2/IRF3/IKBKB
BIOCARTA_NUCLEARRS_PATHWAY	BIOCARTA_NUCLEARRS_PATHWAY	34	0.308212	1.12155	0.280943	0.409421	0.273732	3987	tags=24%, list=10%, signal=21%	CYP3A4/CYP27B1/CYP1A2/CYP26A1/CYP24A1/RARA/ABCC3/VDR
REACTOME_P75NTR_REGULATES_AXONOGENESIS	REACTOME_P75NTR_REGULATES_AXONOGENESIS	10	0.432895	1.12095	0.316832	0.441778	0.295365	8605	tags=50%, list=22%, signal=39%	RHOA/ARHGDIA/NGFR/OMG/RTN4
REACTOME_P75NTR_RECRUITS_SIGNALLING_COMPLEXES	REACTOME_P75NTR_RECRUITS_SIGNALLING_COMPLEXES	13	0.392499	1.11828	0.338028	0.461842	0.308779	3428	tags=38%, list=9%, signal=35%	IRAK1/SQSTM1/UBB/RPS27A/IKBKB
REACTOME_PI3K_EVENTS_IN_ERBB4_SIGNALING	REACTOME_PI3K_EVENTS_IN_ERBB4_SIGNALING	10	0.431544	1.11745	0.322772	0.447511	0.299198	7809	tags=50%, list=20%, signal=40%	NRG1/BTC/HBEGF/EREG/ERBB4
REACTOME_DEGRADATION_OF_CYSTEINE_AND_HOMOCYSTEINE	REACTOME_DEGRADATION_OF_CYSTEINE_AND_HOMOCYSTEINE	14	0.386695	1.11675	0.345679	0.468576	0.313282	4093	tags=21%, list=10%, signal=19%	GOT2/ETHE1/TXN2
REACTOME_VLDL_ASSEMBLY	REACTOME_VLDL_ASSEMBLY	5	0.547886	1.1166	0.351889	0.474032	0.31693	4762	tags=40%, list=12%, signal=35%	P4HB/MTTP
REACTOME_SIGNALING_BY_BMP	REACTOME_SIGNALING_BY_BMP	28	0.325411	1.11619	0.295918	0.423573	0.283193	3259	tags=21%, list=8%, signal=20%	SMAD6/SMURF1/BMPR1B/BMPR1A/GREM2/SKI
PID_IL8_CXCR1_PATHWAY	PID_IL8_CXCR1_PATHWAY	28	0.324777	1.11402	0.3	0.427514	0.285828	4054	tags=25%, list=10%, signal=22%	CXCL8/PLCB3/FGR/GNB1/DNM1/PIK3R6/GNA15
REACTOME_TETRAHYDROBIOPTERIN_BH4_SYNTHESIS_RECYCLING_SALVAGE_AND_REGULATION	REACTOME_TETRAHYDROBIOPTERIN_BH4_SYNTHESIS_RECYCLING_SALVAGE_AND_REGULATION	10	0.429996	1.11344	0.328713	0.454071	0.303584	7331	tags=60%, list=19%, signal=49%	SPR/DHFR/AKT1/HSP90AA1/GCHFR/NOS3
REACTOME_TICAM1_DEPENDENT_ACTIVATION_OF_IRF3_IRF7	REACTOME_TICAM1_DEPENDENT_ACTIVATION_OF_IRF3_IRF7	12	0.405535	1.11287	0.341463	0.46495	0.310857	2860	tags=33%, list=7%, signal=31%	UBB/IKBKE/IRF3/RPS27A
BIOCARTA_IL3_PATHWAY	BIOCARTA_IL3_PATHWAY	15	0.375755	1.1128	0.326489	0.45183	0.302085	9475	tags=60%, list=24%, signal=46%	PTPN6/STAT5B/GRB2/SHC1/HRAS/STAT5A/MAP2K1/CSF2RB/FOS
REACTOME_TRAFFICKING_OF_MYRISTOYLATED_PROTEINS_TO_THE_CILIUM	REACTOME_TRAFFICKING_OF_MYRISTOYLATED_PROTEINS_TO_THE_CILIUM	5	0.545358	1.11145	0.355865	0.477524	0.319264	197	tags=20%, list=1%, signal=20%	UNC119B
BIOCARTA_PS1_PATHWAY	BIOCARTA_PS1_PATHWAY	14	0.384489	1.11038	0.349794	0.472191	0.315698	3777	tags=21%, list=10%, signal=19%	AXIN1/DVL1/FZD1
REACTOME_FRUCTOSE_CATABOLISM	REACTOME_FRUCTOSE_CATABOLISM	5	0.544822	1.11036	0.357853	0.479336	0.320475	9089	tags=60%, list=23%, signal=46%	TKFC/ALDH1A1/KHK
BIOCARTA_EICOSANOID_PATHWAY	BIOCARTA_EICOSANOID_PATHWAY	22	0.342586	1.10948	0.306418	0.432557	0.2892	5493	tags=27%, list=14%, signal=23%	PTGS2/PTGFR/PTGIS/TBXA2R/PTGER1/PTGIR
REACTOME_INTERLEUKIN_9_SIGNALING	REACTOME_INTERLEUKIN_9_SIGNALING	9	0.449358	1.10599	0.338645	0.462405	0.309156	9742	tags=56%, list=25%, signal=42%	STAT3/JAK1/STAT5B/STAT5A/JAK3
BIOCARTA_PDGF_PATHWAY	BIOCARTA_PDGF_PATHWAY	28	0.322334	1.10564	0.310204	0.436261	0.291676	9475	tags=43%, list=24%, signal=33%	STAT3/JAK1/GRB2/SHC1/ELK1/PDGFRA/MAP3K1/HRAS/STAT5A/MAP2K1/SRF/FOS
PID_IL23_PATHWAY	PID_IL23_PATHWAY	37	0.297001	1.10556	0.290196	0.417504	0.279136	8307	tags=32%, list=21%, signal=26%	NFKB1/ITGA3/STAT3/CXCL1/IL24/CCL2/TYK2/SOCS3/IL23A/STAT5A/RELA/IL18RAP
KEGG_GLYCEROPHOSPHOLIPID_METABOLISM	KEGG_GLYCEROPHOSPHOLIPID_METABOLISM	77	0.25652	1.1044	0.288889	0.416155	0.278234	8926	tags=35%, list=23%, signal=27%	AGPAT3/MBOAT7/LYPLA2/PISD/PEMT/PLA2G15/GPAT4/LPCAT4/PHOSPHO1/PLPP2/PLA2G10/PLA2G4E/AGPAT1/GPD2/DGKQ/DGKZ/PLD2/CDIPT/PLA2G1B/PCYT1A/PLA2G2F/GPD1/CDS2/DGKG/PLA2G2A/PTDSS2/LYPLA1
REACTOME_ERKS_ARE_INACTIVATED	REACTOME_ERKS_ARE_INACTIVATED	13	0.387627	1.10439	0.348089	0.470734	0.314725	4067	tags=31%, list=10%, signal=28%	PPP2R1A/DUSP3/PPP2R5D/PPP2CB
PID_ANGIOPOIETIN_RECEPTOR_PATHWAY	PID_ANGIOPOIETIN_RECEPTOR_PATHWAY	49	0.27969	1.10363	0.293307	0.420905	0.28141	7744	tags=37%, list=20%, signal=30%	NFKB1/FES/CRK/MMP2/STAT5B/PTPN11/GRB2/ITGB1/SHC1/AKT1/ELK1/ANGPT4/PLD2/FN1/NOS3/STAT5A/ITGA5/RELA
REACTOME_PYRIMIDINE_CATABOLISM	REACTOME_PYRIMIDINE_CATABOLISM	12	0.402133	1.10354	0.353659	0.475697	0.318043	2765	tags=25%, list=7%, signal=23%	NT5C/UPP1/TYMP
REACTOME_HYALURONAN_BIOSYNTHESIS_AND_EXPORT	REACTOME_HYALURONAN_BIOSYNTHESIS_AND_EXPORT	5	0.541144	1.10286	0.369781	0.486634	0.325355	1542	tags=40%, list=4%, signal=38%	HAS2/CEMIP
REACTOME_SYNTHESIS_OF_PYROPHOSPHATES_IN_THE_CYTOSOL	REACTOME_SYNTHESIS_OF_PYROPHOSPHATES_IN_THE_CYTOSOL	10	0.425885	1.1028	0.336634	0.461281	0.308404	7100	tags=30%, list=18%, signal=25%	NUDT11/PPIP5K1/NUDT4
REACTOME_RNA_POLYMERASE_III_CHAIN_ELONGATION	REACTOME_RNA_POLYMERASE_III_CHAIN_ELONGATION	18	0.36121	1.10238	0.305376	0.431627	0.288578	3125	tags=22%, list=8%, signal=20%	POLR2E/POLR3H/POLR2L/POLR3G
KEGG_SPHINGOLIPID_METABOLISM	KEGG_SPHINGOLIPID_METABOLISM	39	0.291845	1.10186	0.299603	0.427219	0.285631	3441	tags=21%, list=9%, signal=19%	SMPD1/GLA/SGPL1/SMPD4/SPHK1/PLPP2/SPTLC2/GLB1
REACTOME_SYNTHESIS_OF_UDP_N_ACETYL_GLUCOSAMINE	REACTOME_SYNTHESIS_OF_UDP_N_ACETYL_GLUCOSAMINE	8	0.46187	1.1003	0.360078	0.480606	0.321325	7585	tags=62%, list=19%, signal=50%	NAGK/GFPT2/GNPNAT1/AMDHD2/GFPT1
BIOCARTA_PITX2_PATHWAY	BIOCARTA_PITX2_PATHWAY	16	0.37051	1.10025	0.337526	0.461436	0.308508	4900	tags=25%, list=12%, signal=22%	AXIN1/DVL1/FZD1/LDB1
REACTOME_CARNITINE_METABOLISM	REACTOME_CARNITINE_METABOLISM	14	0.380915	1.10006	0.360082	0.480606	0.321325	4538	tags=29%, list=12%, signal=25%	SLC25A20/CPT1B/ACACA/THRSP
REACTOME_NOTCH3_ACTIVATION_AND_TRANSMISSION_OF_SIGNAL_TO_THE_NUCLEUS	REACTOME_NOTCH3_ACTIVATION_AND_TRANSMISSION_OF_SIGNAL_TO_THE_NUCLEUS	25	0.329848	1.09909	0.334719	0.459271	0.30706	4214	tags=24%, list=11%, signal=21%	YBX1/UBB/MIB2/RPS27A/TACC3/JAG1
REACTOME_FREE_FATTY_ACID_RECEPTORS	REACTOME_FREE_FATTY_ACID_RECEPTORS	5	0.53924	1.09898	0.373757	0.489579	0.327324	9722	tags=60%, list=25%, signal=45%	FFAR4/GPR31/FFAR2
BIOCARTA_WNT_PATHWAY	BIOCARTA_WNT_PATHWAY	24	0.333892	1.09878	0.316667	0.441778	0.295365	3777	tags=21%, list=10%, signal=19%	CTBP1/AXIN1/DVL1/MYC/FZD1
REACTOME_SURFACTANT_METABOLISM	REACTOME_SURFACTANT_METABOLISM	30	0.316065	1.0983	0.289474	0.416731	0.278619	4331	tags=30%, list=11%, signal=27%	ABCA3/CKAP4/SFTPD/GATA6/LMCD1/ADRA2A/DMBT1/SLC34A2/ADRA2C
REACTOME_PI_3K_CASCADE_FGFR4	REACTOME_PI_3K_CASCADE_FGFR4	20	0.348944	1.09794	0.307368	0.433379	0.289749	4424	tags=30%, list=11%, signal=27%	FGFR4/FGF1/FGF17/PTPN11/FGF16/GRB2
REACTOME_LINOLEIC_ACID_LA_METABOLISM	REACTOME_LINOLEIC_ACID_LA_METABOLISM	8	0.460768	1.09768	0.363992	0.482301	0.322458	6273	tags=38%, list=16%, signal=32%	ABCD1/ELOVL2/FADS1
REACTOME_FRS_MEDIATED_FGFR4_SIGNALING	REACTOME_FRS_MEDIATED_FGFR4_SIGNALING	22	0.338744	1.09704	0.31677	0.441778	0.295365	4424	tags=27%, list=11%, signal=24%	FGFR4/FGF1/FGF17/PTPN11/FGF16/GRB2
REACTOME_RNF_MUTANTS_SHOW_ENHANCED_WNT_SIGNALING_AND_PROLIFERATION	REACTOME_RNF_MUTANTS_SHOW_ENHANCED_WNT_SIGNALING_AND_PROLIFERATION	8	0.459579	1.09484	0.367906	0.4853	0.324463	4174	tags=38%, list=11%, signal=34%	FZD8/LRP5/FZD6
REACTOME_ION_CHANNEL_TRANSPORT	REACTOME_ION_CHANNEL_TRANSPORT	183	0.221104	1.09339	0.256785	0.384495	0.257067	9824	tags=34%, list=25%, signal=26%	ASPH/TRPV3/CLCNKB/ATP1A1/TRPC5/ATP8B3/UBB/ATP8A2/ATP13A2/SRI/TPCN1/CAMK2D/ASIC2/ATP6V1G2/RPS27A/WNK3/RYR2/TTYH3/CLCNKA/CAMK2G/CAMK2A/SCNN1D/ATP6AP1/ANO5/CLCN7/WNK2/SLN/TRPV6/ANO6/ATP6V1G3/ATP6V1E2/ATP1A3/RYR3/SCNN1A/ATP6V0A2/ATP2A2/ANO8/NALCN/ATP2C1/PDZD11/ATP10A/ATP6V1C2/TRPM4/ATP6V1B2/CLCN4/ATP6V0D2/TCIRG1/CLCN1/ATP6V0B/ATP9B/ATP6V0E1/ATP6V0D1/CUTC/FXYD3/FXYD2/SCNN1B/ATP6V1H/TTYH1/TRPV5/TRPM1/T…
REACTOME_SIGNALING_BY_NTRK2_TRKB	REACTOME_SIGNALING_BY_NTRK2_TRKB	25	0.327916	1.09265	0.336798	0.461281	0.308404	6628	tags=40%, list=17%, signal=33%	NTRK2/CDK5/GRIN2B/SRC/PTPN11/GRB2/DOCK3/SHC1/HRAS/NTF4
REACTOME_RUNX3_REGULATES_CDKN1A_TRANSCRIPTION	REACTOME_RUNX3_REGULATES_CDKN1A_TRANSCRIPTION	7	0.481847	1.09113	0.382178	0.497715	0.332764	3691	tags=43%, list=9%, signal=39%	SMAD3/TGFB1/TP53
BIOCARTA_RAC1_PATHWAY	BIOCARTA_RAC1_PATHWAY	21	0.340238	1.08981	0.326403	0.45183	0.302085	7317	tags=33%, list=19%, signal=27%	CDK5/LIMK1/NCF2/PDGFRA/MAP3K1/TRIO/RALBP1
KEGG_N_GLYCAN_BIOSYNTHESIS	KEGG_N_GLYCAN_BIOSYNTHESIS	46	0.279259	1.08971	0.307385	0.433379	0.289749	4914	tags=28%, list=13%, signal=25%	MGAT5/ALG12/DDOST/B4GALT1/GANAB/MAN1C1/B4GALT2/MAN2A2/MGAT4B/MOGS/MGAT1/RPN1/DOLPP1
BIOCARTA_NDKDYNAMIN_PATHWAY	BIOCARTA_NDKDYNAMIN_PATHWAY	17	0.362897	1.08953	0.313175	0.439039	0.293534	4838	tags=41%, list=12%, signal=36%	EPN1/CALM3/AP2A1/DNM1/CALM2/NME1/AP2M1
REACTOME_CTLA4_INHIBITORY_SIGNALING	REACTOME_CTLA4_INHIBITORY_SIGNALING	21	0.339939	1.08886	0.328482	0.454031	0.303557	4145	tags=33%, list=11%, signal=30%	PPP2R1A/AKT2/PPP2R5B/PPP2R5D/SRC/PPP2CB/PTPN11
REACTOME_RHO_GTPASE_CYCLE	REACTOME_RHO_GTPASE_CYCLE	138	0.22867	1.08828	0.302083	0.428585	0.286545	8530	tags=30%, list=22%, signal=24%	ARHGEF5/ARHGAP1/RHOC/RAC3/ARHGEF10L/ARHGDIG/RHOA/ARHGAP40/ARHGEF4/SYDE1/GDI1/VAV2/DEPDC1B/ARHGDIA/RHOT2/PLEKHG5/RHOBTB1/ARHGAP11A/ARHGAP4/RHOBTB2/BCR/RHOV/ARHGEF40/ARHGEF37/SRGAP3/MYO9B/ABR/ARHGAP39/ARAP1/ECT2/RAC2/RHOF/TRIO/RHOQ/RALBP1/RACGAP1/ARHGAP36/ARHGEF38/OBSCN/DLC1/ARHGEF18/ARHGEF35
PID_SYNDECAN_3_PATHWAY	PID_SYNDECAN_3_PATHWAY	17	0.362235	1.08754	0.317495	0.442098	0.295579	9842	tags=41%, list=25%, signal=31%	CTTN/CXCL8/SRC/AGRP/SDC3/POMC/PSENEN
BIOCARTA_NFKB_PATHWAY	BIOCARTA_NFKB_PATHWAY	21	0.339055	1.08602	0.334719	0.459271	0.30706	8757	tags=43%, list=22%, signal=33%	NFKB1/TRADD/TNFRSF1A/IKBKB/MAP3K14/MAP3K1/FADD/RELA/MAP3K7
REACTOME_PYRIMIDINE_SALVAGE	REACTOME_PYRIMIDINE_SALVAGE	11	0.402216	1.08583	0.355599	0.477452	0.319216	6642	tags=45%, list=17%, signal=38%	UPP1/TYMP/UCK1/UCK2/TK1
BIOCARTA_EGF_PATHWAY	BIOCARTA_EGF_PATHWAY	27	0.319965	1.08474	0.329918	0.454761	0.304045	9475	tags=41%, list=24%, signal=31%	STAT3/JAK1/GRB2/SHC1/ELK1/MAP3K1/HRAS/STAT5A/MAP2K1/SRF/FOS
REACTOME_ACTIVATED_NTRK2_SIGNALS_THROUGH_RAS	REACTOME_ACTIVATED_NTRK2_SIGNALS_THROUGH_RAS	9	0.440033	1.08304	0.368526	0.485549	0.324629	6628	tags=56%, list=17%, signal=46%	NTRK2/GRB2/SHC1/HRAS/NTF4
BIOCARTA_BARRESTIN_PATHWAY	BIOCARTA_BARRESTIN_PATHWAY	12	0.394624	1.08293	0.361789	0.481051	0.321622	4838	tags=33%, list=12%, signal=29%	AP2A1/DNM1/KCNA1/AP2M1
REACTOME_SNRNP_ASSEMBLY	REACTOME_SNRNP_ASSEMBLY	54	0.269127	1.08179	0.32008	0.444599	0.297251	2885	tags=15%, list=7%, signal=14%	SNRPG/NCBP2/GEMIN7/RANBP2/SNRPF/NUP62/SEC13/AAAS
REACTOME_SODIUM_PROTON_EXCHANGERS	REACTOME_SODIUM_PROTON_EXCHANGERS	9	0.439327	1.0813	0.368526	0.485549	0.324629	7830	tags=44%, list=20%, signal=36%	SLC9A2/SLC9A1/SLC9A4/SLC9A9
REACTOME_CELLULAR_HEXOSE_TRANSPORT	REACTOME_CELLULAR_HEXOSE_TRANSPORT	21	0.337336	1.08052	0.340956	0.464715	0.3107	7566	tags=29%, list=19%, signal=23%	SLC2A6/SLC2A12/SLC2A1/SLC2A2/SLC2A4/SLC2A3
BIOCARTA_NO1_PATHWAY	BIOCARTA_NO1_PATHWAY	28	0.31482	1.07987	0.344898	0.468105	0.312967	10089	tags=46%, list=26%, signal=35%	CALM3/RYR2/CALM2/CAV1/AKT1/HSP90AA1/BDKRB2/NOS3/TNNI1/SLC7A1/PRKAR1A/PRKAR1B/PRKAR2A
PID_SMAD2_3NUCLEAR_PATHWAY	PID_SMAD2_3NUCLEAR_PATHWAY	82	0.248318	1.07986	0.301426	0.428192	0.286281	9063	tags=37%, list=23%, signal=28%	PIAS4/CDK4/CTBP1/ITGB5/TCF3/TGIF2/ZBTB17/SMAD3/COL1A2/LAMC1/CDK2/MYC/SKI/VDR/RUNX1/DLX1/CDKN2B/AKT1/HSPA8/ATF3/MYOD1/E2F4/FOXG1/RUNX3/KAT2A/MED15/IRF7/TFDP1/GATA3/SIN3B
REACTOME_CHL1_INTERACTIONS	REACTOME_CHL1_INTERACTIONS	9	0.438463	1.07917	0.370518	0.487237	0.325758	7687	tags=56%, list=20%, signal=45%	CHL1/NRP1/ITGB1/HSPA8/ANK1
BIOCARTA_AT1R_PATHWAY	BIOCARTA_AT1R_PATHWAY	27	0.317958	1.07794	0.340164	0.464197	0.310354	6555	tags=30%, list=17%, signal=25%	MAP2K2/CALM3/CALM2/GRB2/SHC1/ELK1/MAP3K1/HRAS
KEGG_BIOSYNTHESIS_OF_UNSATURATED_FATTY_ACIDS	KEGG_BIOSYNTHESIS_OF_UNSATURATED_FATTY_ACIDS	22	0.332756	1.07765	0.345756	0.468576	0.313282	10082	tags=59%, list=26%, signal=44%	TECR/HADHA/ELOVL2/ACOT4/ACOT2/FADS1/ACOT1/SCD/ACOX3/HACD1/ACOX1/ELOVL6/ACOT7
BIOCARTA_EGFR_SMRTE_PATHWAY	BIOCARTA_EGFR_SMRTE_PATHWAY	11	0.399116	1.07746	0.367387	0.485183	0.324385	9700	tags=45%, list=25%, signal=34%	NCOR2/RARA/MAP3K1/MAP2K1/THRB
BIOCARTA_PELP1_PATHWAY	BIOCARTA_PELP1_PATHWAY	6	0.500934	1.07693	0.416834	0.521158	0.348437	359	tags=17%, list=1%, signal=17%	PELP1
KEGG_COMPLEMENT_AND_COAGULATION_CASCADES	KEGG_COMPLEMENT_AND_COAGULATION_CASCADES	69	0.255439	1.07632	0.33002	0.454761	0.304045	9677	tags=38%, list=25%, signal=28%	PLAT/C3/SERPINA5/C4A/C1S/CR1/THBD/C1R/CD55/MBL2/BDKRB2/C7/BDKRB1/C4B/PLAU/TFPI/C5AR1/CFD/C8G/C8B/F9/CPB2/F13A1/PROC/SERPINE1/PLAUR
REACTOME_TRAF6_MEDIATED_NF_KB_ACTIVATION	REACTOME_TRAF6_MEDIATED_NF_KB_ACTIVATION	24	0.326857	1.07563	0.341667	0.46495	0.310857	9796	tags=50%, list=25%, signal=38%	APP/NFKB1/NFKB2/IKBKB/HMGB1/MAP3K1/MAVS/RELA/TRIM25/NKIRAS1/S100B/IKBKG
REACTOME_RUNX3_REGULATES_WNT_SIGNALING	REACTOME_RUNX3_REGULATES_WNT_SIGNALING	8	0.451349	1.07524	0.389432	0.501966	0.335605	8446	tags=50%, list=22%, signal=39%	MYC/TCF7/RUNX3/TCF7L1
REACTOME_PEPTIDE_HORMONE_BIOSYNTHESIS	REACTOME_PEPTIDE_HORMONE_BIOSYNTHESIS	14	0.372172	1.07481	0.384774	0.499364	0.333866	9293	tags=36%, list=24%, signal=27%	INHBC/INHBA/CGB8/POMC/FSHB
REACTOME_GABA_B_RECEPTOR_ACTIVATION	REACTOME_GABA_B_RECEPTOR_ACTIVATION	43	0.278077	1.07408	0.322709	0.447511	0.299198	3937	tags=19%, list=10%, signal=17%	GNB2/GNB3/ADCY2/GNG10/KCNJ12/GNB1/GABBR1/ADCY6
PID_HIV_NEF_PATHWAY	PID_HIV_NEF_PATHWAY	35	0.293817	1.07353	0.349705	0.472191	0.315698	7744	tags=31%, list=20%, signal=25%	NFKB1/TRADD/TNFRSF1A/MAP3K14/DAXX/DFFA/CASP7/FADD/BID/APAF1/RELA
BIOCARTA_STAT3_PATHWAY	BIOCARTA_STAT3_PATHWAY	8	0.450431	1.07305	0.393346	0.504675	0.337417	9742	tags=62%, list=25%, signal=47%	STAT3/JAK1/TYK2/MTOR/JAK3
KEGG_APOPTOSIS	KEGG_APOPTOSIS	86	0.244795	1.07097	0.301426	0.428192	0.286281	9796	tags=40%, list=25%, signal=30%	NFKB1/AKT2/IRAK1/BCL2L1/BAD/TRADD/CAPN2/ENDOG/TNFRSF1A/AIFM1/CAPN1/IKBKB/TP53/PRKX/MAP3K14/DFFA/AKT1/PRKACA/CHP1/CASP7/FADD/BID/APAF1/RELA/PPP3CA/TNFRSF10C/CSF2RB/PRKAR1A/PIK3CD/TNFRSF10A/PRKAR1B/BCL2/TNFRSF10B/IKBKG
REACTOME_SYNTHESIS_OF_PC	REACTOME_SYNTHESIS_OF_PC	28	0.312094	1.07051	0.353061	0.475177	0.317695	4189	tags=25%, list=11%, signal=22%	STARD7/STARD10/PEMT/PHOSPHO1/PCTP/LPIN3/MFSD2A
REACTOME_CHYLOMICRON_CLEARANCE	REACTOME_CHYLOMICRON_CLEARANCE	5	0.52444	1.06882	0.411531	0.517551	0.346025	10085	tags=80%, list=26%, signal=59%	LDLR/LIPC/LDLRAP1/APOE
REACTOME_TRANSPORT_AND_SYNTHESIS_OF_PAPS	REACTOME_TRANSPORT_AND_SYNTHESIS_OF_PAPS	6	0.4963	1.06696	0.422846	0.524888	0.350931	5930	tags=50%, list=15%, signal=42%	PAPSS2/SLC35B2/PAPSS1
REACTOME_SYNTHESIS_OF_PE	REACTOME_SYNTHESIS_OF_PE	13	0.374354	1.06658	0.38833	0.501955	0.335598	3819	tags=31%, list=10%, signal=28%	PISD/PHOSPHO1/ETNPPL/LPIN3
PID_S1P_S1P2_PATHWAY	PID_S1P_S1P2_PATHWAY	24	0.323811	1.0656	0.3625	0.481051	0.321622	9475	tags=42%, list=24%, signal=32%	RHOA/GNA12/GNA11/GNA15/GNAZ/ELK1/IRS1/GNAO1/S1PR2/FOS
REACTOME_SYNTHESIS_OF_BILE_ACIDS_AND_BILE_SALTS_VIA_24_HYDROXYCHOLESTEROL	REACTOME_SYNTHESIS_OF_BILE_ACIDS_AND_BILE_SALTS_VIA_24_HYDROXYCHOLESTEROL	14	0.367861	1.06236	0.390947	0.503147	0.336395	7481	tags=36%, list=19%, signal=29%	HSD3B7/PTGIS/CYP8B1/AKR1C4/SLC27A5
REACTOME_G2_M_DNA_REPLICATION_CHECKPOINT	REACTOME_G2_M_DNA_REPLICATION_CHECKPOINT	5	0.521182	1.06218	0.417495	0.521406	0.348603	7447	tags=40%, list=19%, signal=32%	CCNB2/CCNB1
REACTOME_METABOLISM_OF_AMINE_DERIVED_HORMONES	REACTOME_METABOLISM_OF_AMINE_DERIVED_HORMONES	18	0.347982	1.06201	0.344086	0.467285	0.312418	1150	tags=11%, list=3%, signal=11%	DUOX1/DIO2
HALLMARK_IL6_JAK_STAT3_SIGNALING	HALLMARK_IL6_JAK_STAT3_SIGNALING	87	0.241186	1.06012	0.336714	0.461281	0.308404	9211	tags=34%, list=23%, signal=26%	TNFRSF12A/LTBR/STAT3/CCL7/CRLF2/CXCL1/IL17RA/TNFRSF1A/TGFB1/ITGB3/LTB/PTPN11/GRB2/TYK2/SOCS3/IL15RA/IL17RB/PDGFC/CSF1/SOCS1/CD14/CSF2/IRF9/PLA2G2A/STAT2/CSF2RB/OSMR/HAX1/IRF1/IL10RB
REACTOME_DISEASES_OF_BASE_EXCISION_REPAIR	REACTOME_DISEASES_OF_BASE_EXCISION_REPAIR	5	0.519658	1.05907	0.419483	0.52309	0.349729	10024	tags=60%, list=26%, signal=45%	NEIL3/NEIL1/NTHL1
PID_PI3KCI_PATHWAY	PID_PI3KCI_PATHWAY	48	0.269994	1.0588	0.331349	0.455757	0.304711	6874	tags=27%, list=18%, signal=22%	ARF5/ARF1/RHOA/ARF6/FGR/SRC/PIK3R6/INPPL1/PLEKHA2/HSP90AA1/CYTH2/HRAS/LAT
KEGG_HISTIDINE_METABOLISM	KEGG_HISTIDINE_METABOLISM	29	0.305912	1.05839	0.369168	0.486111	0.325005	2261	tags=14%, list=6%, signal=13%	ALDH1A3/BUD23/ALDH1B1/ALDH3A1
REACTOME_GOLGI_CISTERNAE_PERICENTRIOLAR_STACK_REORGANIZATION	REACTOME_GOLGI_CISTERNAE_PERICENTRIOLAR_STACK_REORGANIZATION	14	0.365777	1.05634	0.401235	0.509572	0.340691	7447	tags=43%, list=19%, signal=35%	RAB1B/CCNB2/GOLGA2/PLK1/GORASP1/CCNB1
REACTOME_ALPHA_LINOLENIC_OMEGA3_AND_LINOLEIC_OMEGA6_ACID_METABOLISM	REACTOME_ALPHA_LINOLENIC_OMEGA3_AND_LINOLEIC_OMEGA6_ACID_METABOLISM	13	0.370753	1.05632	0.396378	0.507121	0.339052	6273	tags=31%, list=16%, signal=26%	ABCD1/HSD17B4/ELOVL2/FADS1
REACTOME_ACTIVATED_NOTCH1_TRANSMITS_SIGNAL_TO_THE_NUCLEUS	REACTOME_ACTIVATED_NOTCH1_TRANSMITS_SIGNAL_TO_THE_NUCLEUS	31	0.301359	1.05613	0.358149	0.479447	0.32055	4214	tags=23%, list=11%, signal=20%	UBB/MIB2/RPS27A/DTX2/DTX1/DNER/JAG1
REACTOME_ACTIVATED_NTRK2_SIGNALS_THROUGH_FRS2_AND_FRS3	REACTOME_ACTIVATED_NTRK2_SIGNALS_THROUGH_FRS2_AND_FRS3	11	0.390878	1.05522	0.394892	0.506082	0.338357	6628	tags=45%, list=17%, signal=38%	NTRK2/PTPN11/GRB2/HRAS/NTF4
REACTOME_TP53_REGULATES_TRANSCRIPTION_OF_GENES_INVOLVED_IN_CYTOCHROME_C_RELEASE	REACTOME_TP53_REGULATES_TRANSCRIPTION_OF_GENES_INVOLVED_IN_CYTOCHROME_C_RELEASE	20	0.335231	1.05479	0.362105	0.481051	0.321622	4229	tags=25%, list=11%, signal=22%	PRELID3A/PRELID1/BBC3/TP53/AIFM2
REACTOME_LTC4_CYSLTR_MEDIATED_IL4_PRODUCTION	REACTOME_LTC4_CYSLTR_MEDIATED_IL4_PRODUCTION	7	0.465801	1.05479	0.409901	0.516503	0.345325	6989	tags=29%, list=18%, signal=23%	GGT1/DPEP3
REACTOME_NRCAM_INTERACTIONS	REACTOME_NRCAM_INTERACTIONS	7	0.465102	1.05321	0.411881	0.517551	0.346025	7687	tags=43%, list=20%, signal=34%	NRCAM/DLG1/ANK1
REACTOME_DOWNSTREAM_SIGNALING_OF_ACTIVATED_FGFR1	REACTOME_DOWNSTREAM_SIGNALING_OF_ACTIVATED_FGFR1	31	0.300461	1.05298	0.362173	0.481051	0.321622	6555	tags=29%, list=17%, signal=24%	FGFR1/FGF22/FGF10/FGF1/FGF17/PTPN11/GRB2/SHC1/HRAS
REACTOME_TNF_SIGNALING	REACTOME_TNF_SIGNALING	43	0.272402	1.05216	0.350598	0.472849	0.316138	9803	tags=37%, list=25%, signal=28%	CLIP3/OTUD7B/TRADD/UBB/TNFRSF1A/RPS27A/IKBKB/SPPL2B/SHARPIN/FADD/RBCK1/TAX1BP1/RACK1/MAP3K7/IKBKG/SMPD2
REACTOME_FICOLINS_BIND_TO_REPETITIVE_CARBOHYDRATE_STRUCTURES_ON_THE_TARGET_CELL_SURFACE	REACTOME_FICOLINS_BIND_TO_REPETITIVE_CARBOHYDRATE_STRUCTURES_ON_THE_TARGET_CELL_SURFACE	5	0.5153	1.05019	0.431412	0.532295	0.355883	6794	tags=40%, list=17%, signal=33%	FCN1/FCN2
REACTOME_NOTCH4_INTRACELLULAR_DOMAIN_REGULATES_TRANSCRIPTION	REACTOME_NOTCH4_INTRACELLULAR_DOMAIN_REGULATES_TRANSCRIPTION	20	0.333697	1.04997	0.364211	0.482301	0.322458	1979	tags=15%, list=5%, signal=14%	ACTA2/NOTCH2/SMAD3
REACTOME_ACYL_CHAIN_REMODELLING_OF_PE	REACTOME_ACYL_CHAIN_REMODELLING_OF_PE	29	0.303459	1.0499	0.377282	0.492763	0.329453	8379	tags=38%, list=21%, signal=30%	PLA2G4F/LPCAT4/PLA2G10/PLA2G4E/PLAAT3/PLA2G1B/PLA2R1/PLA2G2F/PLAAT1/PLA2G2A/PLAAT2
REACTOME_PRE_NOTCH_PROCESSING_IN_THE_ENDOPLASMIC_RETICULUM	REACTOME_PRE_NOTCH_PROCESSING_IN_THE_ENDOPLASMIC_RETICULUM	6	0.488317	1.0498	0.438878	0.537796	0.359561	9117	tags=50%, list=23%, signal=38%	NOTCH2/NOTCH3/POFUT1
BIOCARTA_HER2_PATHWAY	BIOCARTA_HER2_PATHWAY	23	0.321841	1.04954	0.386694	0.500703	0.334761	8216	tags=39%, list=21%, signal=31%	GRIP1/CARM1/STAT3/ERBB2/GRB2/SHC1/HRAS/ERBB4/MAP2K1
BIOCARTA_BAD_PATHWAY	BIOCARTA_BAD_PATHWAY	25	0.314854	1.04912	0.378378	0.493909	0.330219	10089	tags=40%, list=26%, signal=30%	YWHAH/BAD/KITLG/RPS6KA1/AKT1/CSF2RB/PRKAR1A/PRKAR1B/BCL2/PRKAR2A
REACTOME_RAF_INDEPENDENT_MAPK1_3_ACTIVATION	REACTOME_RAF_INDEPENDENT_MAPK1_3_ACTIVATION	23	0.321659	1.04895	0.386694	0.500703	0.334761	4472	tags=26%, list=11%, signal=23%	DUSP9/MAP2K2/JAK1/DUSP8/PTPN11/TYK2
BIOCARTA_CDC42RAC_PATHWAY	BIOCARTA_CDC42RAC_PATHWAY	8	0.440277	1.04886	0.426614	0.528402	0.35328	6174	tags=25%, list=16%, signal=21%	RHOA/PDGFRA
REACTOME_NOSTRIN_MEDIATED_ENOS_TRAFFICKING	REACTOME_NOSTRIN_MEDIATED_ENOS_TRAFFICKING	5	0.514045	1.04763	0.435388	0.535441	0.357987	7331	tags=60%, list=19%, signal=49%	CAV1/DNM2/NOS3
REACTOME_MITOCHONDRIAL_BIOGENESIS	REACTOME_MITOCHONDRIAL_BIOGENESIS	94	0.234177	1.04763	0.361055	0.480766	0.321432	8826	tags=31%, list=22%, signal=24%	ATP5ME/MICOS13/ATP5F1D/IDH2/MAPK12/CARM1/ATP5MC2/POLRMT/DNAJC11/HSPA9/SMARCD3/ATP5F1B/ESRRA/SOD2/HELZ2/HDAC3/PERM1/CHCHD3/CRTC1/SSBP1/HCFC1/GLUD1/SAMM50/GABPA/NR1D1/ATP5MC3/ALAS1/ATP5PD/TWNK
KEGG_LONG_TERM_DEPRESSION	KEGG_LONG_TERM_DEPRESSION	70	0.246882	1.04759	0.380392	0.49625	0.331784	4492	tags=17%, list=11%, signal=15%	MAP2K2/PPP2R1A/ITPR3/GNA12/PLCB3/PLA2G10/PLA2G4E/GRID2/GNA11/PRKG1/PPP2CB/GNAZ
REACTOME_MISSPLICED_LRP5_MUTANTS_HAVE_ENHANCED_BETA_CATENIN_DEPENDENT_SIGNALING	REACTOME_MISSPLICED_LRP5_MUTANTS_HAVE_ENHANCED_BETA_CATENIN_DEPENDENT_SIGNALING	6	0.487094	1.04717	0.44489	0.540343	0.361264	4726	tags=50%, list=12%, signal=44%	LRP5/KREMEN2/DKK2
REACTOME_SHC1_EVENTS_IN_ERBB2_SIGNALING	REACTOME_SHC1_EVENTS_IN_ERBB2_SIGNALING	22	0.323165	1.04659	0.399586	0.508625	0.340058	7809	tags=41%, list=20%, signal=33%	NRG1/ERBB2/BTC/GRB2/HBEGF/SHC1/EREG/HRAS/ERBB4
KEGG_STEROID_BIOSYNTHESIS	KEGG_STEROID_BIOSYNTHESIS	17	0.348561	1.04649	0.360691	0.480606	0.321325	3862	tags=29%, list=10%, signal=27%	DHCR24/CYP27B1/SOAT2/CEL/CYP51A1
KEGG_RENAL_CELL_CARCINOMA	KEGG_RENAL_CELL_CARCINOMA	70	0.246561	1.04623	0.384314	0.499054	0.333659	4780	tags=20%, list=12%, signal=18%	MAP2K2/TGFB3/ARNT2/AKT2/PAK4/CRK/HGF/TGFB1/SLC2A1/PAK5/PTPN11/GRB2/ELOB/VEGFC
BIOCARTA_SKP2E2F_PATHWAY	BIOCARTA_SKP2E2F_PATHWAY	10	0.403503	1.04484	0.40396	0.511592	0.342042	4455	tags=40%, list=11%, signal=35%	CDC34/E2F1/CDK2/CCNA1
BIOCARTA_CDMAC_PATHWAY	BIOCARTA_CDMAC_PATHWAY	16	0.351725	1.04446	0.396226	0.507121	0.339052	9475	tags=38%, list=24%, signal=28%	NFKB1/MYC/HRAS/RELA/MAP2K1/FOS
REACTOME_STAT5_ACTIVATION	REACTOME_STAT5_ACTIVATION	7	0.461162	1.04429	0.421782	0.524145	0.350434	7400	tags=57%, list=19%, signal=46%	STAT5B/PTPN11/GRB2/STAT5A
PID_MYC_PATHWAY	PID_MYC_PATHWAY	25	0.312926	1.0427	0.388773	0.501966	0.335605	3968	tags=20%, list=10%, signal=18%	RUVBL2/AXIN1/ZBTB17/MYC/SUPT7L
REACTOME_RESPONSE_TO_METAL_IONS	REACTOME_RESPONSE_TO_METAL_IONS	14	0.361007	1.04256	0.411523	0.517551	0.346025	9124	tags=36%, list=23%, signal=27%	CSRP1/MT1G/MT1F/MT3/MT2A
KEGG_RNA_POLYMERASE	KEGG_RNA_POLYMERASE	28	0.303843	1.04221	0.397959	0.50833	0.33986	3125	tags=18%, list=8%, signal=16%	POLR2E/POLR3H/POLR2L/POLR1A/POLR3G
REACTOME_ESTROGEN_DEPENDENT_NUCLEAR_EVENTS_DOWNSTREAM_OF_ESR_MEMBRANE_SIGNALING	REACTOME_ESTROGEN_DEPENDENT_NUCLEAR_EVENTS_DOWNSTREAM_OF_ESR_MEMBRANE_SIGNALING	24	0.316623	1.04195	0.3875	0.50117	0.335073	9614	tags=38%, list=25%, signal=28%	AKT2/BTC/HBEGF/AKT1/ELK1/EREG/SRF/FOS/BCL2
REACTOME_PREGNENOLONE_BIOSYNTHESIS	REACTOME_PREGNENOLONE_BIOSYNTHESIS	12	0.379656	1.04186	0.396341	0.507121	0.339052	5871	tags=42%, list=15%, signal=35%	TSPO/AKR1B1/STARD3/FDXR/TSPOAP1
PID_LYMPH_ANGIOGENESIS_PATHWAY	PID_LYMPH_ANGIOGENESIS_PATHWAY	25	0.312317	1.04067	0.392931	0.504615	0.337376	7663	tags=44%, list=20%, signal=35%	COL1A1/CRK/COL1A2/RPS6KA1/GRB2/VEGFC/ITGB1/SHC1/AKT1/FN1/ITGA5
REACTOME_INHIBITION_OF_REPLICATION_INITIATION_OF_DAMAGED_DNA_BY_RB1_E2F1	REACTOME_INHIBITION_OF_REPLICATION_INITIATION_OF_DAMAGED_DNA_BY_RB1_E2F1	13	0.365184	1.04045	0.416499	0.521028	0.34835	4067	tags=31%, list=10%, signal=28%	PPP2R1A/E2F1/PPP2R3B/PPP2CB
BIOCARTA_PEPI_PATHWAY	BIOCARTA_PEPI_PATHWAY	8	0.436659	1.04024	0.440313	0.537796	0.359561	8686	tags=62%, list=22%, signal=49%	CXCL8/SLPI/GRN/CELA1/ELANE
REACTOME_GPVI_MEDIATED_ACTIVATION_CASCADE	REACTOME_GPVI_MEDIATED_ACTIVATION_CASCADE	35	0.284507	1.03951	0.385069	0.499459	0.333929	4145	tags=26%, list=11%, signal=23%	RHOA/COL1A1/COL1A2/PTPN6/VAV2/PIK3R6/PDPN/PRKCZ/PTPN11
KEGG_TRYPTOPHAN_METABOLISM	KEGG_TRYPTOPHAN_METABOLISM	40	0.274666	1.03939	0.381238	0.496995	0.332282	9307	tags=35%, list=24%, signal=27%	ALDH1B1/CYP1B1/HADH/CYP1A2/TDO2/HADHA/IDO2/ALDH7A1/ALDH9A1/CAT/AADAT/HAAO/AANAT/OGDH
REACTOME_DISEASES_OF_MISMATCH_REPAIR_MMR	REACTOME_DISEASES_OF_MISMATCH_REPAIR_MMR	5	0.509494	1.03836	0.451292	0.54518	0.364498	1651	tags=40%, list=4%, signal=38%	MSH6/PMS2
REACTOME_PROLONGED_ERK_ACTIVATION_EVENTS	REACTOME_PROLONGED_ERK_ACTIVATION_EVENTS	14	0.359423	1.03799	0.415638	0.520693	0.348126	1740	tags=14%, list=4%, signal=14%	MAP2K2/CRK
PID_HEDGEHOG_GLI_PATHWAY	PID_HEDGEHOG_GLI_PATHWAY	47	0.266143	1.03757	0.375758	0.491342	0.328502	9875	tags=43%, list=25%, signal=32%	SMO/GLI3/CSNK1G2/CSNK1E/GNB1/CSNK1G1/GNAZ/GLI2/AKT1/PRKACA/CSNK1D/RAB23/SPOP/MAP2K1/PTCH1/GNAO1/SIN3B/IFT172/SUFU/FOXA2
BIOCARTA_FMLP_PATHWAY	BIOCARTA_FMLP_PATHWAY	34	0.285063	1.03732	0.387033	0.500854	0.334862	8507	tags=38%, list=22%, signal=30%	MAP2K2/NFKB1/CALM3/CALM2/GNA15/NCF2/MAP2K3/ELK1/MAP3K1/HRAS/RELA/MAP2K1/PPP3CA
REACTOME_DISEASES_OF_DNA_REPAIR	REACTOME_DISEASES_OF_DNA_REPAIR	10	0.400403	1.03681	0.407921	0.514871	0.344234	4306	tags=30%, list=11%, signal=27%	MSH6/PMS2/NEIL3
REACTOME_PYRUVATE_METABOLISM	REACTOME_PYRUVATE_METABOLISM	31	0.295614	1.03599	0.384306	0.499054	0.333659	2288	tags=16%, list=6%, signal=15%	BSG/HAGH/PDP1/LDHAL6A/SLC16A3
BIOCARTA_BTG2_PATHWAY	BIOCARTA_BTG2_PATHWAY	11	0.383696	1.03584	0.420432	0.523265	0.349846	3782	tags=36%, list=10%, signal=33%	CHAF1B/FGF1/TP53/PRMT1
BIOCARTA_GH_PATHWAY	BIOCARTA_GH_PATHWAY	27	0.305077	1.03427	0.403689	0.511536	0.342004	9154	tags=48%, list=23%, signal=37%	PTPN6/STAT5B/RPS6KA1/GRB2/SHC1/HRAS/IRS1/SLC2A4/SOCS1/STAT5A/MAP2K1/HNF1A/SRF
BIOCARTA_PTEN_PATHWAY	BIOCARTA_PTEN_PATHWAY	18	0.338883	1.03424	0.382796	0.497944	0.332916	5825	tags=33%, list=15%, signal=28%	BCAR1/ILK/GRB2/ITGB1/SHC1/AKT1
KEGG_PROGESTERONE_MEDIATED_OOCYTE_MATURATION	KEGG_PROGESTERONE_MEDIATED_OOCYTE_MATURATION	85	0.236783	1.03417	0.382716	0.497944	0.332916	8216	tags=32%, list=21%, signal=25%	AKT2/CDC25C/BUB1/MAPK12/ANAPC11/CCNB2/ADCY2/CDK2/HSP90AB1/PGR/PRKX/ADCY6/RPS6KA1/CPEB1/MAD2L2/CCNA1/MAPK10/AKT1/PRKACA/HSP90AA1/PLK1/RPS6KA6/ANAPC2/CCNB1/ARAF/ADCY3/MAP2K1
REACTOME_APC_CDC20_MEDIATED_DEGRADATION_OF_NEK2A	REACTOME_APC_CDC20_MEDIATED_DEGRADATION_OF_NEK2A	25	0.309621	1.03169	0.403326	0.511364	0.341889	2860	tags=24%, list=7%, signal=22%	ANAPC15/ANAPC11/BUB1B/UBB/UBE2C/RPS27A
REACTOME_NUCLEAR_RECEPTOR_TRANSCRIPTION_PATHWAY	REACTOME_NUCLEAR_RECEPTOR_TRANSCRIPTION_PATHWAY	53	0.258299	1.03115	0.398406	0.508561	0.340015	4100	tags=21%, list=10%, signal=19%	NR2F6/NR2E3/NCOR2/NRBP1/RARA/NR4A2/ESRRA/NR2C2AP/PGR/VDR/ESRRB
REACTOME_SYNTHESIS_OF_LEUKOTRIENES_LT_AND_EOXINS_EX	REACTOME_SYNTHESIS_OF_LEUKOTRIENES_LT_AND_EOXINS_EX	21	0.321911	1.03111	0.409563	0.516366	0.345233	6989	tags=24%, list=18%, signal=20%	CYP4F11/GGT1/ABCC1/PTGR1/DPEP3
REACTOME_SYNTHESIS_OF_5_EICOSATETRAENOIC_ACIDS	REACTOME_SYNTHESIS_OF_5_EICOSATETRAENOIC_ACIDS	9	0.418393	1.02977	0.422311	0.524513	0.35068	11418	tags=56%, list=29%, signal=39%	PON1/GPX4/PON2/GPX1/LTC4S
BIOCARTA_MYOSIN_PATHWAY	BIOCARTA_MYOSIN_PATHWAY	11	0.380889	1.02826	0.43222	0.532709	0.35616	1111	tags=18%, list=3%, signal=18%	PKN1/GNA12
PID_S1P_S1P3_PATHWAY	PID_S1P_S1P3_PATHWAY	29	0.296436	1.02561	0.407708	0.514871	0.344234	4492	tags=28%, list=11%, signal=24%	RHOA/GNA12/ITGAV/ITGB3/SRC/GNA11/GNA15/GNAZ
REACTOME_TNFR1_INDUCED_NFKAPPAB_SIGNALING_PATHWAY	REACTOME_TNFR1_INDUCED_NFKAPPAB_SIGNALING_PATHWAY	30	0.294806	1.02442	0.392713	0.504615	0.337376	3428	tags=20%, list=9%, signal=18%	OTUD7B/TRADD/UBB/TNFRSF1A/RPS27A/IKBKB
REACTOME_KERATINIZATION	REACTOME_KERATINIZATION	215	0.20175	1.02429	0.405797	0.513449	0.343283	8087	tags=26%, list=21%, signal=20%	CAPNS1/KRTAP19-7/KRT15/KRT20/LCE1C/KRT80/KRT19/DSC1/EVPL/FURIN/KRT78/PPL/KRTAP2-3/ST14/KRT10/KRTAP5-11/SPINK5/KRTAP6-1/LIPK/KRTAP6-2/CAPN1/SPRR2A/KRTAP1-4/DSP/RPTN/SPRR1B/KRT28/KRT23/LIPJ/KLK14/KRT8/KRT84/KRT17/KRT6A/JUP/KRTAP12-1/KRTAP15-1/KRTAP4-7/KRTAP4-5/PKP3/KRTAP4-1/KRT79/LCE5A/KRTAP19-5/KRTAP29-1/SPRR2F/KRTAP13-2/KRTAP19-6/KRTAP20-2/PKP4/KRT39/KRTAP9-9/KRT12/SPINK9/TGM1
REACTOME_GAB1_SIGNALOSOME	REACTOME_GAB1_SIGNALOSOME	17	0.340857	1.02336	0.390929	0.503147	0.336395	9112	tags=47%, list=23%, signal=36%	SRC/BTC/PTPN11/GRB2/HBEGF/EREG/CSK/PAG1
PID_ARF6_PATHWAY	PID_ARF6_PATHWAY	35	0.279397	1.02084	0.418468	0.522331	0.349221	8788	tags=40%, list=22%, signal=31%	ITGA2B/HGF/ARF6/GIT1/ITGB3/SRC/GNA11/GNA15/CYTH2/KIF13B/EPHA2/ACAP1/ADAP1/CYTH3
REACTOME_SIGNALING_BY_CYTOSOLIC_FGFR1_FUSION_MUTANTS	REACTOME_SIGNALING_BY_CYTOSOLIC_FGFR1_FUSION_MUTANTS	17	0.339935	1.02059	0.399568	0.508625	0.340058	5499	tags=35%, list=14%, signal=30%	CUX1/STAT3/STAT5B/BCR/GRB2/MYO18A
BIOCARTA_RELA_PATHWAY	BIOCARTA_RELA_PATHWAY	15	0.344613	1.02057	0.443532	0.540116	0.361112	3428	tags=27%, list=9%, signal=24%	NFKB1/TRADD/TNFRSF1A/IKBKB
REACTOME_PROCESSING_OF_INTRONLESS_PRE_MRNAS	REACTOME_PROCESSING_OF_INTRONLESS_PRE_MRNAS	19	0.328182	1.01926	0.406316	0.513709	0.343457	4741	tags=32%, list=12%, signal=28%	NCBP2/CSTF2/CPSF3/PABPN1/CPSF4/CPSF1
PID_FCER1_PATHWAY	PID_FCER1_PATHWAY	60	0.249342	1.01901	0.420842	0.523265	0.349846	9796	tags=37%, list=25%, signal=28%	MAP2K2/NFKB1/DOK1/SPHK1/IKBKB/PTPN11/LAT2/GRB2/SHC1/AKT1/MAP3K1/HRAS/PLD2/PLA2G1B/LAT/RELA/MAP2K1/VAV1/FOS/PAK2/MAP2K7/IKBKG
REACTOME_SIGNALING_BY_ACTIVIN	REACTOME_SIGNALING_BY_ACTIVIN	13	0.357533	1.01865	0.440644	0.537796	0.359561	6979	tags=38%, list=18%, signal=32%	SMAD3/INHBA/FSTL3/DRAP1/FST
REACTOME_GABA_RECEPTOR_ACTIVATION	REACTOME_GABA_RECEPTOR_ACTIVATION	60	0.249228	1.01855	0.420842	0.523265	0.349846	10033	tags=37%, list=26%, signal=27%	GNB2/GABRB2/GNB3/ADCY2/GNG10/KCNJ12/GNB1/GABBR1/ADCY6/GABRQ/GNG3/KCNJ15/GNGT1/GABRG2/GABRR3/ADCY3/GABRA6/GABBR2/GNGT2/ADCY8/KCNJ9/GABRA2
KEGG_PORPHYRIN_AND_CHLOROPHYLL_METABOLISM	KEGG_PORPHYRIN_AND_CHLOROPHYLL_METABOLISM	39	0.269496	1.01748	0.412698	0.518	0.346325	9697	tags=36%, list=25%, signal=27%	UROS/BLVRA/BLVRB/UROD/UGT1A6/UGT2A1/UGT1A4/EARS2/HMOX2/MMAB/UGT2B7/ALAS1/GUSB/UGT1A1
REACTOME_REGULATION_OF_MECP2_EXPRESSION_AND_ACTIVITY	REACTOME_REGULATION_OF_MECP2_EXPRESSION_AND_ACTIVITY	32	0.28572	1.01667	0.419802	0.523127	0.349754	8394	tags=34%, list=21%, signal=27%	NCOR2/CAMK2D/CAMK2G/CAMK2A/MECP2/HDAC3/PRKACA/MOV10/GPS2/FOXG1/AGO2
BIOCARTA_BARR_MAPK_PATHWAY	BIOCARTA_BARR_MAPK_PATHWAY	14	0.35187	1.01618	0.442387	0.53963	0.360787	3823	tags=21%, list=10%, signal=19%	MAP2K2/DNM1/KCNA1
PID_VEGFR1_PATHWAY	PID_VEGFR1_PATHWAY	26	0.301618	1.01585	0.437759	0.537043	0.359057	7331	tags=35%, list=19%, signal=28%	NRP1/PTPN11/CAV1/AKT1/PRKACA/HSP90AA1/VEGFB/SHC2/NOS3
REACTOME_RUNX1_INTERACTS_WITH_CO_FACTORS_WHOSE_PRECISE_EFFECT_ON_RUNX1_TARGETS_IS_NOT_KNOWN	REACTOME_RUNX1_INTERACTS_WITH_CO_FACTORS_WHOSE_PRECISE_EFFECT_ON_RUNX1_TARGETS_IS_NOT_KNOWN	37	0.272695	1.01508	0.405882	0.513449	0.343283	7648	tags=27%, list=19%, signal=22%	CBX6/SMARCA4/SMARCB1/CBX2/SMARCD3/RUNX1/SMARCD2/SMARCC2/ACTL6A/ACTL6B
BIOCARTA_MEF2D_PATHWAY	BIOCARTA_MEF2D_PATHWAY	18	0.332566	1.01497	0.4	0.508865	0.340218	3519	tags=22%, list=9%, signal=20%	CAPNS1/CALM3/CAPN2/CALM2
REACTOME_STIMULI_SENSING_CHANNELS	REACTOME_STIMULI_SENSING_CHANNELS	106	0.22349	1.0149	0.410148	0.516525	0.34534	4613	tags=19%, list=12%, signal=17%	ASPH/TRPV3/CLCNKB/TRPC5/UBB/SRI/TPCN1/ASIC2/RPS27A/WNK3/RYR2/TTYH3/CLCNKA/SCNN1D/ANO5/CLCN7/WNK2/TRPV6/ANO6/RYR3
REACTOME_INTERLEUKIN_23_SIGNALING	REACTOME_INTERLEUKIN_23_SIGNALING	9	0.411722	1.01336	0.440239	0.537796	0.359561	5712	tags=44%, list=15%, signal=38%	P4HB/STAT3/TYK2/IL23A
REACTOME_INTERLEUKIN_37_SIGNALING	REACTOME_INTERLEUKIN_37_SIGNALING	21	0.315642	1.01103	0.424116	0.526175	0.351791	2224	tags=24%, list=6%, signal=22%	PTPN18/PTPN23/STAT3/SMAD3/PTPN6
REACTOME_POU5F1_OCT4_SOX2_NANOG_ACTIVATE_GENES_RELATED_TO_PROLIFERATION	REACTOME_POU5F1_OCT4_SOX2_NANOG_ACTIVATE_GENES_RELATED_TO_PROLIFERATION	13	0.354702	1.01059	0.44668	0.541933	0.362327	9744	tags=38%, list=25%, signal=29%	STAT3/SALL4/NANOG/SOX2/NR6A1
REACTOME_PYRUVATE_METABOLISM_AND_CITRIC_ACID_TCA_CYCLE	REACTOME_PYRUVATE_METABOLISM_AND_CITRIC_ACID_TCA_CYCLE	55	0.250994	1.00943	0.436	0.53561	0.358099	5644	tags=22%, list=14%, signal=19%	BSG/HAGH/IDH2/PDP1/LDHAL6A/IDH3G/SLC16A3/MDH2/VDAC1/SUCLG2/ACO2/LDHB
REACTOME_NOTCH2_ACTIVATION_AND_TRANSMISSION_OF_SIGNAL_TO_THE_NUCLEUS	REACTOME_NOTCH2_ACTIVATION_AND_TRANSMISSION_OF_SIGNAL_TO_THE_NUCLEUS	22	0.311649	1.00929	0.449275	0.543604	0.363444	6166	tags=27%, list=16%, signal=23%	NOTCH2/UBB/MIB2/RPS27A/JAG1/CNTN1
BIOCARTA_PKC_PATHWAY	BIOCARTA_PKC_PATHWAY	7	0.445453	1.00871	0.467327	0.559337	0.373963	230	tags=14%, list=1%, signal=14%	NFKB1
REACTOME_VITAMIN_B1_THIAMIN_METABOLISM	REACTOME_VITAMIN_B1_THIAMIN_METABOLISM	5	0.494482	1.00776	0.487078	0.572389	0.382689	4720	tags=40%, list=12%, signal=35%	SLC25A19/SLC19A3
REACTOME_RIP_MEDIATED_NFKB_ACTIVATION_VIA_ZBP1	REACTOME_RIP_MEDIATED_NFKB_ACTIVATION_VIA_ZBP1	17	0.335588	1.00754	0.425486	0.527294	0.352539	3428	tags=18%, list=9%, signal=16%	NFKB1/NFKB2/IKBKB
REACTOME_MITOCHONDRIAL_CALCIUM_ION_TRANSPORT	REACTOME_MITOCHONDRIAL_CALCIUM_ION_TRANSPORT	23	0.308737	1.00681	0.453222	0.546574	0.36543	1338	tags=13%, list=3%, signal=13%	VDAC3/LETM1/PHB
REACTOME_REELIN_SIGNALLING_PATHWAY	REACTOME_REELIN_SIGNALLING_PATHWAY	5	0.493894	1.00656	0.487078	0.572389	0.382689	1634	tags=40%, list=4%, signal=38%	VLDLR/RELN
REACTOME_CELL_DEATH_SIGNALLING_VIA_NRAGE_NRIF_AND_NADE	REACTOME_CELL_DEATH_SIGNALLING_VIA_NRAGE_NRIF_AND_NADE	76	0.233801	1.00648	0.445328	0.540584	0.361425	3354	tags=16%, list=9%, signal=14%	AATF/ARHGEF5/BAD/ARHGEF10L/SQSTM1/ARHGEF4/BEX3/UBB/VAV2/RPS27A/PLEKHG5/YWHAE
REACTOME_DISEASES_ASSOCIATED_WITH_SURFACTANT_METABOLISM	REACTOME_DISEASES_ASSOCIATED_WITH_SURFACTANT_METABOLISM	10	0.388303	1.00548	0.449505	0.543604	0.363444	9785	tags=60%, list=25%, signal=45%	ABCA3/SFTPD/SLC34A2/SFTPC/CSF2RB/SFTPA2
REACTOME_BILE_ACID_AND_BILE_SALT_METABOLISM	REACTOME_BILE_ACID_AND_BILE_SALT_METABOLISM	43	0.260118	1.00471	0.434263	0.534774	0.35754	3656	tags=14%, list=9%, signal=13%	CH25H/FABP6/HSD3B7/PTGIS/ABCC3/HSD17B4
[truncated: 852 more rows]
